# Supplementary material for: Histological and Transcriptomic Analysis during Bulbil Formation in Lilium lancifolium
Source: Front Plant Sci. 2017 Aug 30;8:1508. doi: 10.3389/fpls.2017.01508 (PMC5582597; doi:10.3389/fpls.2017.01508)
Supplement: Supplementary file 1 [file Table1.XLSX]

## Sheet: Table S1
Table S1. Primers used in quantitative real-time PCR (qRT-PCR).
Unigene ID	Description	Forward primer sequence	Reverse primer sequence	Length (bp)	Sequence of qRT-PCR products	Standard curves with slope and y-intercept
		(5'–3')	(5'–3')
c109232_g2	WUSCHEL-related homeobox 4 [Oryza sativa subsp. Japonica/Musa acuminata subsp. malaccensis]	ATACAAAGGTGGGATGAGG	CTGGTTAGGGCAAGGAGT	174	ATACAAAGGTGGGATGAGGACACCGAACACAGAGCAAATAGAGAAGATCACTGCGGATCTGAGAAGGTATGGAAGTATTGAAGGGAAGAACATCTTCTACTGGTTCCAAAACCACAAGGCCCGTGAAAGACAGAAGCAGAAGCAGAAGAGAAGTGCACTCCTTGCCCTAACCAG	E=96.7%, R2=0.992, Slope=-3.403, y-int=36.351
c104426_g1	Transcription factor AS1 [Arabidopsis thaliana]	GCCACTGACAACAACCAACT	CGCTTAGGGAAGAGCAACA	174	GCCACTGACAACAACCAACTTGCTCAAGAAACTTTCCCAACCGTGCATGCTTCGCAGCCCACTGCTCCGCCAGCTTCTGCTCCTTCGCCTCAGCATCCCACCGCAACCCCGAAATCTGCTCCCTGTAATCTGCCTCAATCCTCTCAACAGCAGCCTGTTGCTCTTCCCTAAGCG	E=102.5%, R2=0.985, Slope=-3.264, y-int=33.958
c111017_g1	Cell division protein FtsZ homolog 1 [Arabidopsis thaliana]	GCCACTGGAGACATACT	TGTGACAATCATCGCTAC	132	GCCACTGGAGACATACTGCCGGCCTTCTGCGGCAGGCTTTCGACTTTCGGTTGGGCTTCTGCAATCTTCTTTGGATCTGTCAAGAGGGTCTGCTGAAATGACTGGGGGAAACCAGTAGCGATGATTGTCACA	E=110.0%, R2=0.998, Slope=-3.103, y-int=16.770
c128051_g2	Linoleate 9S-lipoxygenase 1 [Hordeum vulgare]	CATTGCTGGAGATACTGT	GTCATTGGTCCACTCG	80	CATTGCTGGAGATACTGTCGCGGCACGCTTCTGATGAGGTGTACCTCGGCCAGAGGGACTCCCCCGAGTGGACCAATGAC	E=95.5%, R2=0.996, Slope=-3.435, y-int=20.359
c106431_g1	homeobox-leucine zipper protein HOX21-like isoform X2 [Phoenix dactylifera]	ATGAGGCCTGTTTGACCACT	GTCTGCTTTGATGAGGATGC	194	ATGAGGCCTGTTTGACCACTGCATGAATGTGCAGATCTCGGCACTTAAAGGGAGAGAAGGATCAGAGCTCATCAACCTCAACAAGGAAACTGAAGCTTCATGCAGCAACAGAAGTGAGAACAGCTCTGAGATCAACTTGGATATCTCAAGAGCTTCAGCCAATGAGAGCCCGCTGCATCCTCATCAAAGCAGAC	E=98.3%, R2=0.994, Slope=-3.364, y-int=38.246
c111432_g1	Sucrose synthase 2 [Tulipa gesneriana]	AGGAGATTGCTGGAAGTAAGG	TGAATTTTGGGTCGAAGACG	114	AGGAGATTGCTGGAAGTAAGGACACTGTGGGGCAGTACGAGTCTCATACTGCATTCACTCTACCGGGACTCTATCGTGTCGTTCATGGGATTGACGTCTTCGACCCAAAATTCA	E=100.8%, R2=0.996, Slope=-3.303, y-int=36.828
c123358_g1	UTP-glucose-1-phosphate uridylyltransferase [Musa acuminata]	TTGTTTGGATATCTCTGTGCGG	GGGAATAAAAGGTCGGGTAAGT	155	TTGTTTGGATATCTCTGTGCGGTGATTGATTCGACTGTTTTTTACTTCAACAGGGCAATGTCACCATCACTGCAAAATCTGGGGTGAGGCTCGACATTCCTGATGGGGCAGTACTCGAGAACAAGGTAAGGAGACTTACCCGACCTTTTATTCCC	E=99.0%, R2=0.993, Slope=-3.345, y-int=46.868
c121621_g2	Glucose-1-phosphate adenylyltransferase small subunit, chloroplastic [Brassica napus]	CTCCTCAAAAAGCCACAGATAC	AACGAAGAAGAGAGCCAAGC	289	CTCCTCAAAAAGCCACAGATACTGCCTCACAGCATCAGCAGTACCCTGAAACCAATTGGGGTTTTCCGGGCTCTGCTGTGCCGCAAGTACCTCGACAAATCCTTCATTCTGGTACCCACCCATGTTGCTTGCATAAGCCCGCGACAGGTGGCGATTAAGTGAGGCGGAATTGAACTGAGTGAGTACATAAATCTTTGAGATGTCGCTATTCAAGCAGTTGCTGACTGGAATGTCGATCAGCCGGTAGTTCGCTCCCAACGGAACCGCTGGCTTGGCTCTCTTCTTCGTT	E=96.8%, R2=0.970, Slope=-3.402, y-int=43.377
c122034_g2	Soluble starch synthase 3 [Solanum tuberosum]	GTGAAAGAGGCTCATCGTAAGT	CACGCCATCTGGAAAACA	163	GTGAAAGAGGCTCATCGTAAGTCAAACAAAGGCACACACGGTCACCATGAGAAGAATGCAACTGTTTCGCCAAATTAACAAAATCATTTTGTATGCGGGGATCTGGGGCTGAACCGAGCAAAACAACCTGTCCATTTCGCTCAAGTGTTTTCCAGATGGCGTG	E=98.2%, R2=0.997, Slope=-3.367, y-int=41.482
c123636_g2	Granule-bound starch synthase 1 [Antirrhinum majus]	TATGGGGAAGATGTCGTT	TTTGTCTGGGAGATTGAG	186	TATGGGGAAGATGTCGTTTTCATTGCTAATGACTGGCACACCGGGCCTCTTTCATGCTACTTAAAGAGTATGTACCAGTCAGTTGGCATTTATAAGAGTGCCAAGGTTGCCTTCTGCATTCATAACATTGCCTATCAAGGCAGATTCCCCTTCGCTGATTTCTCACTTCTCAATCTCCCAGACAAA	E=110.1%, R2=0.934, Slope=-3.101, y-int=35.719
c97206_g1	Starch branching enzyme 1 [Lilium davidii var. unicolor]	CTACAGAGTGGGTTGCTT	GTCTCGGTTGTCGTGCTT	136	CTACAGAGTGGGTTGCTTAAAGCCCGGAAAATACAAGGTGGTACTAGATTCCGATGATAAACTCTTTGGTGGATTTGGCCGAATTGATCACAGTGTAGATTACTTCAGCACTGAAAAGAAGCACGACAACCGAGAC	E=99.9%, R2=0.984, Slope=-3.324, y-int=47.823
c100758_g1	Alpha,alpha-trehalose-phosphate synthase [UDP-forming] 1 [Arabidopsis thaliana]	AGTAAGATGAAAGTCGGGTGG	AAATCGGATCGAGATGGC	83	AGTAAGATGAAAGTCGGGTGGTTTTTGCACACTCCGTTCCCGTCTTCGGAAATACACCGAACCCTGCCATCTCGATCCGATTT	E=103.5%, R2=0.994, Slope=-3.241, y-int=43.998
c111323_g1	Indole-3-pyruvate monooxygenase YUCCA5 [Phoenix dactylifera]/YUCCA8 [Arabidopsis thaliana]	CAAAAAATCAGAGGGACTAAGG	CAAGGTGTGGAAGGAGGAAA	113	CAAAAAATCAGAGGGACTAAGGTTAGTGACTTCGTCGACAGTTTTCTGAGAATCATCTTTTATTGCAAGCAATCAACCTTATGGGCTGATTTGTTTCCTCCTTCCACACCTTG	E=96.9%, R2=0.978, Slope=-3.398, y-int=46.745
c128166_g2	Indole-3-pyruvate monooxygenase YUCCA10 [Arabidopsis thaliana/Phoenix dactylifera]	GCCCTTTATCTGGTCTTTGC	ATTGGTTGATGCCTTCGTTC	86	GCCCTTTATCTGGTCTTTGCAATCCGTACTTTGATGTATCTCCAAAGAACAAATAACATAGGAGAAGAACGAAGGCATCAACCAAT	E=107.6%, R2=0.996, Slope=-3.152, y-int=50.878
c115342_g1	Auxin-responsive protein IAA21-like [Musa acuminata subsp. malaccensis]/IAA17-like [Elaeis guineensis]/IAA9 [Arabidopsis thaliana]	AGAACACGATGGCGACTACTA	TTGAGATCCACTTTCCTGAGG	133	AGAACACGATGGCGACTACTACGGCTAACCCCGTAAAGAACAAAGAAGATACCGAAGCGAAGCCAGGGATGGGGTGCTTATATGTCAAGGTTAGCATGGATGGAGCTCCATACCTCAGGAAAGTGGATCTCAA	E=104.9%, R2=0.994, Slope=-3.209, y-int=42.801
c108190_g1	Probable auxin efflux carrier component 1b [Oryza sativa subsp. japonica]	ATGCTTCGGAGGCAACTT	TCCCCATACATCGCTTTCA	105	ATGCTTCGGAGGCAACTTGGATTGGCTAATCATGGGGCTTTCGGTTTCTACATTACCAAATACCTTGATCATGGGGATCCCGCTACTGAAAGCGATGTATGGGGA	E=96.5%, R2=0.945, Slope=-3.409, y-int=50.959
