# Supplementary material for: Histological and Transcriptomic Analysis during Bulbil Formation in Lilium lancifolium
Source: Front Plant Sci. 2017 Aug 30;8:1508. doi: 10.3389/fpls.2017.01508 (PMC5582597; doi:10.3389/fpls.2017.01508)
Supplement: Supplementary file 2 [file Table2.XLSX]

## Sheet: Table S2
Table S2. Length distribution of assembled transcripts and unigenes.
	Min Length	Mean Length	Max Length	N50
Transcripts	201	674	15036	1105
Unigenes	201	549	15036	752
