# Supplementary material for: Histological and Transcriptomic Analysis during Bulbil Formation in Lilium lancifolium
Source: Front Plant Sci. 2017 Aug 30;8:1508. doi: 10.3389/fpls.2017.01508 (PMC5582597; doi:10.3389/fpls.2017.01508)
Supplement: Supplementary file 3 [file Table3.XLSX]

## Sheet: Table S3
Table S3. Length frequency distribution of assembled transcripts and unigenes.
Transcript length interval	200-500 bp	500-1k bp	1k-2k bp	>2k bp	total
Number of transcripts	245024	72313	48182	24117	389636
Number of unigenes	211581	46634	24306	11337	293858
