# Supplementary material for: Histological and Transcriptomic Analysis during Bulbil Formation in Lilium lancifolium
Source: Front Plant Sci. 2017 Aug 30;8:1508. doi: 10.3389/fpls.2017.01508 (PMC5582597; doi:10.3389/fpls.2017.01508)
Supplement: Supplementary file 4 [file Table4.XLSX]

## Sheet: Sheet1
Table S4. The result of clean reads mapped back to the assembly.
Sample name	Total reads	Total mapped
LLU1_A1	48368422	33,083,616(68.40%)
LLU1_A2	45374644	33,688,588(74.25%)
LLU1_A3	46678280	35,087,744(75.17%)
LLU2_A1	46736626	36,924,580(79.01%)
LLU2_A2	46692406	35,787,076(76.64%)
LLU2_A3	48615624	36,086,324(74.23%)
LLU3_A1	66239760	49,581,658(74.85%)
LLU3_A2	46647620	35,433,710(75.96%)
LLU3_A3	50155980	37,386,492(74.54%)
LLD2_A2	47320804	36,125,946(76.34%)
LLD2_A3	57578440	43,207,986(75.04%)
LLD2_A1	44243192	33,560,946(75.86%)
Total	594651798	445954666 (75%)
