# Supplementary material for: Histological and Transcriptomic Analysis during Bulbil Formation in Lilium lancifolium
Source: Front Plant Sci. 2017 Aug 30;8:1508. doi: 10.3389/fpls.2017.01508 (PMC5582597; doi:10.3389/fpls.2017.01508)
Supplement: Supplementary file 5 [file Table5.XLSX]

## Sheet: Table S5
Table S5. GO annotation and classification.
GO ID (Lev2)	GO Term (Lev2)	GO Term (Lev1)	Gene Number
GO:0005198	structural molecule activity	Molecular Function	2601
GO:0005488	binding	Molecular Function	35069
GO:0005215	transporter activity	Molecular Function	4247
GO:0098772	molecular function regulator	Molecular Function	1232
GO:0016209	antioxidant activity	Molecular Function	357
GO:0016530	metallochaperone activity	Molecular Function	26
GO:0001071	nucleic acid binding transcription factor activity	Molecular Function	1916
GO:0000988	transcription factor activity, protein binding	Molecular Function	634
GO:0003824	catalytic activity	Molecular Function	29014
GO:0060089	molecular transducer activity	Molecular Function	1238
GO:0002376	immune system process	Biological Process	310
GO:0023052	signaling	Biological Process	4308
GO:0050896	response to stimulus	Biological Process	7462
GO:0022414	reproductive process	Biological Process	374
GO:0007610	behavior	Biological Process	83
GO:0009987	cellular process	Biological Process	37219
GO:0051179	localization	Biological Process	9605
GO:0040011	locomotion	Biological Process	456
GO:0051704	multi-organism process	Biological Process	3258
GO:0050789	regulation of biological process	Biological Process	10756
GO:0032501	multicellular organismal process	Biological Process	1137
GO:0048511	rhythmic process	Biological Process	32
GO:0000003	reproduction	Biological Process	469
GO:0044848	biological phase	Biological Process	12
GO:0008152	metabolic process	Biological Process	35534
GO:0065007	biological regulation	Biological Process	11473
GO:0001906	cell killing	Biological Process	58
GO:0048518	positive regulation of biological process	Biological Process	627
GO:0040007	growth	Biological Process	56
GO:0044699	single-organism process	Biological Process	27039
GO:0022610	biological adhesion	Biological Process	561
GO:0048519	negative regulation of biological process	Biological Process	574
GO:0071840	cellular component organization or biogenesis	Biological Process	6328
GO:0098743	cell aggregation	Biological Process	4
GO:0032502	developmental process	Biological Process	926
GO:0044423	virion part	Cellular Component	1523
GO:0044420	extracellular matrix component	Cellular Component	134
GO:0031974	membrane-enclosed lumen	Cellular Component	1880
GO:0044456	synapse part	Cellular Component	15
GO:0032991	macromolecular complex	Cellular Component	13355
GO:0044217	other organism part	Cellular Component	494
GO:0044422	organelle part	Cellular Component	6793
GO:0045202	synapse	Cellular Component	15
GO:0009295	nucleoid	Cellular Component	9
GO:0044425	membrane part	Cellular Component	9089
GO:0030054	cell junction	Cellular Component	61
GO:0043226	organelle	Cellular Component	13757
GO:0055044	symplast	Cellular Component	4
GO:0031012	extracellular matrix	Cellular Component	340
GO:0044464	cell part	Cellular Component	21064
GO:0016020	membrane	Cellular Component	9851
GO:0044215	other organism	Cellular Component	494
GO:0005623	cell	Cellular Component	21074
GO:0044421	extracellular region part	Cellular Component	580
GO:0019012	virion	Cellular Component	1523
GO:0005576	extracellular region	Cellular Component	642
