# Supplementary material for: Histological and Transcriptomic Analysis during Bulbil Formation in Lilium lancifolium
Source: Front Plant Sci. 2017 Aug 30;8:1508. doi: 10.3389/fpls.2017.01508 (PMC5582597; doi:10.3389/fpls.2017.01508)
Supplement: Supplementary file 6 [file Table6.XLSX]

## Sheet: Table S6
Table S6. KOG annotation and classification.
Catagories	Number of unigenes	Percent(%)
(A) RNA processing and modification	1962	5.42
(B) Chromatin structure and dynamics	645	1.78
(C) Energy production and conversion	2177	6.01
(D) Cell cycle control, cell division, chromosome partitioning	925	2.55
(E) Amino acid transport and metabolism	1736	4.79
(F) Nucleotide transport and metabolism	493	1.36
(G) Carbohydrate transport and metabolism	1687	4.66
(H) Coenzyme transport and metabolism	511	1.41
(I) Lipid transport and metabolism	1586	4.38
(J) Translation, ribosomal structure and biogenesis	3553	9.81
(K) Transcription	1887	5.21
(L) Replication, recombination and repair	844	2.33
(M) Cell wall/membrane/envelope biogenesis	337	0.93
(N) Cell motility	38	0.1
(O) Posttranslational modification, protein turnover, chaperones	4802	13.26
(P) Inorganic ion transport and metabolism	1010	2.79
(Q) Secondary metabolites biosynthesis, transport and catabolism	1220	3.37
(R) General function prediction only	5875	16.22
(S) Function unknown	1489	4.11
(T) Signal transduction mechanisms	3455	9.54
(U) Intracellular trafficking, secretion, and vesicular transport	2164	5.98
(V) Defense mechanisms	254	0.7
(W) Extracellular structures	188	0.52
(X) Unamed protein	2	0.01
(Y) Nuclear structure	200	0.55
(Z) Cytoskeleton	1183	3.27
