# Supplementary material for: Histological and Transcriptomic Analysis during Bulbil Formation in Lilium lancifolium
Source: Front Plant Sci. 2017 Aug 30;8:1508. doi: 10.3389/fpls.2017.01508 (PMC5582597; doi:10.3389/fpls.2017.01508)
Supplement: Supplementary file 7 [file Table7.XLSX]

## Sheet: Table S7
Table S7. KEGG classification of assembled unigenes.
Pathway Hierarchy1	Pathway Hierarchy2	KEGG Pathway	Pathway ID	Gene Number
Cellular Processes	Transport and catabolism	Endocytosis	ko04144	678
Cellular Processes	Transport and catabolism	Peroxisome	ko04146	441
Cellular Processes	Transport and catabolism	Phagosome	ko04145	458
Cellular Processes	Transport and catabolism	Regulation of autophagy	ko04140	150
Environmental Information Processing	Membrane transport	ABC transporters	ko02010	170
Environmental Information Processing	Signal transduction	Phosphatidylinositol signaling system	ko04070	234
Environmental Information Processing	Signal transduction	Plant hormone signal transduction	ko04075	491
Genetic Information Processing	Folding, sorting and degradation	Proteasome	ko03050	378
Genetic Information Processing	Folding, sorting and degradation	Protein export	ko03060	178
Genetic Information Processing	Folding, sorting and degradation	Protein processing in endoplasmic reticulum	ko04141	1078
Genetic Information Processing	Folding, sorting and degradation	RNA degradation	ko03018	723
Genetic Information Processing	Folding, sorting and degradation	SNARE interactions in vesicular transport	ko04130	79
Genetic Information Processing	Folding, sorting and degradation	Sulfur relay system	ko04122	51
Genetic Information Processing	Folding, sorting and degradation	Ubiquitin mediated proteolysis	ko04120	551
Genetic Information Processing	Replication and repair	Base excision repair	ko03410	109
Genetic Information Processing	Replication and repair	DNA replication	ko03030	174
Genetic Information Processing	Replication and repair	Homologous recombination	ko03440	126
Genetic Information Processing	Replication and repair	Mismatch repair	ko03430	105
Genetic Information Processing	Replication and repair	Non-homologous end-joining	ko03450	27
Genetic Information Processing	Replication and repair	Nucleotide excision repair	ko03420	213
Genetic Information Processing	Transcription	Basal transcription factors	ko03022	143
Genetic Information Processing	Transcription	RNA polymerase	ko03020	199
Genetic Information Processing	Transcription	Spliceosome	ko03040	937
Genetic Information Processing	Translation	Aminoacyl-tRNA biosynthesis	ko00970	353
Genetic Information Processing	Translation	RNA transport	ko03013	855
Genetic Information Processing	Translation	Ribosome	ko03010	1728
Genetic Information Processing	Translation	Ribosome biogenesis in eukaryotes	ko03008	659
Genetic Information Processing	Translation	mRNA surveillance pathway	ko03015	583
Metabolism	Amino acid metabolism	Alanine, aspartate and glutamate metabolism	ko00250	307
Metabolism	Amino acid metabolism	Arginine and proline metabolism	ko00330	259
Metabolism	Amino acid metabolism	Arginine biosynthesis	ko00220	148
Metabolism	Amino acid metabolism	Cysteine and methionine metabolism	ko00270	402
Metabolism	Amino acid metabolism	Glycine, serine and threonine metabolism	ko00260	344
Metabolism	Amino acid metabolism	Histidine metabolism	ko00340	92
Metabolism	Amino acid metabolism	Lysine biosynthesis	ko00300	49
Metabolism	Amino acid metabolism	Lysine degradation	ko00310	164
Metabolism	Amino acid metabolism	Phenylalanine metabolism	ko00360	145
Metabolism	Amino acid metabolism	Phenylalanine, tyrosine and tryptophan biosynthesis	ko00400	154
Metabolism	Amino acid metabolism	Tryptophan metabolism	ko00380	164
Metabolism	Amino acid metabolism	Tyrosine metabolism	ko00350	149
Metabolism	Amino acid metabolism	Valine, leucine and isoleucine biosynthesis	ko00290	115
Metabolism	Amino acid metabolism	Valine, leucine and isoleucine degradation	ko00280	262
Metabolism	Biosynthesis of other secondary metabolites	Anthocyanin biosynthesis	ko00942	13
Metabolism	Biosynthesis of other secondary metabolites	Betalain biosynthesis	ko00965	4
Metabolism	Biosynthesis of other secondary metabolites	Caffeine metabolism	ko00232	30
Metabolism	Biosynthesis of other secondary metabolites	Carbapenem biosynthesis	ko00332	1
Metabolism	Biosynthesis of other secondary metabolites	Flavone and flavonol biosynthesis	ko00944	56
Metabolism	Biosynthesis of other secondary metabolites	Flavonoid biosynthesis	ko00941	77
Metabolism	Biosynthesis of other secondary metabolites	Glucosinolate biosynthesis	ko00966	31
Metabolism	Biosynthesis of other secondary metabolites	Indole alkaloid biosynthesis	ko00901	1
Metabolism	Biosynthesis of other secondary metabolites	Isoflavonoid biosynthesis	ko00943	8
Metabolism	Biosynthesis of other secondary metabolites	Isoquinoline alkaloid biosynthesis	ko00950	82
Metabolism	Biosynthesis of other secondary metabolites	Monobactam biosynthesis	ko00261	78
Metabolism	Biosynthesis of other secondary metabolites	Phenylpropanoid biosynthesis	ko00940	339
Metabolism	Biosynthesis of other secondary metabolites	Stilbenoid, diarylheptanoid and gingerol biosynthesis	ko00945	76
Metabolism	Biosynthesis of other secondary metabolites	Tropane, piperidine and pyridine alkaloid biosynthesis	ko00960	70
Metabolism	Carbohydrate metabolism	Amino sugar and nucleotide sugar metabolism	ko00520	438
Metabolism	Carbohydrate metabolism	Ascorbate and aldarate metabolism	ko00053	165
Metabolism	Carbohydrate metabolism	Butanoate metabolism	ko00650	131
Metabolism	Carbohydrate metabolism	C5-Branched dibasic acid metabolism	ko00660	45
Metabolism	Carbohydrate metabolism	Citrate cycle (TCA cycle)	ko00020	409
Metabolism	Carbohydrate metabolism	Fructose and mannose metabolism	ko00051	278
Metabolism	Carbohydrate metabolism	Galactose metabolism	ko00052	231
Metabolism	Carbohydrate metabolism	Glycolysis / Gluconeogenesis	ko00010	617
Metabolism	Carbohydrate metabolism	Glyoxylate and dicarboxylate metabolism	ko00630	403
Metabolism	Carbohydrate metabolism	Inositol phosphate metabolism	ko00562	209
Metabolism	Carbohydrate metabolism	Pentose and glucuronate interconversions	ko00040	237
Metabolism	Carbohydrate metabolism	Pentose phosphate pathway	ko00030	252
Metabolism	Carbohydrate metabolism	Propanoate metabolism	ko00640	167
Metabolism	Carbohydrate metabolism	Pyruvate metabolism	ko00620	440
Metabolism	Carbohydrate metabolism	Starch and sucrose metabolism	ko00500	579
Metabolism	Energy metabolism	Carbon fixation in photosynthetic organisms	ko00710	371
Metabolism	Energy metabolism	Nitrogen metabolism	ko00910	102
Metabolism	Energy metabolism	Oxidative phosphorylation	ko00190	749
Metabolism	Energy metabolism	Photosynthesis	ko00195	127
Metabolism	Energy metabolism	Photosynthesis - antenna proteins	ko00196	45
Metabolism	Energy metabolism	Sulfur metabolism	ko00920	144
Metabolism	Glycan biosynthesis and metabolism	Glycosaminoglycan degradation	ko00531	65
Metabolism	Glycan biosynthesis and metabolism	Glycosphingolipid biosynthesis - ganglio series	ko00604	59
Metabolism	Glycan biosynthesis and metabolism	Glycosphingolipid biosynthesis - globo series	ko00603	40
Metabolism	Glycan biosynthesis and metabolism	Glycosylphosphatidylinositol(GPI)-anchor biosynthesis	ko00563	76
Metabolism	Glycan biosynthesis and metabolism	N-Glycan biosynthesis	ko00510	162
Metabolism	Glycan biosynthesis and metabolism	Other glycan degradation	ko00511	97
Metabolism	Glycan biosynthesis and metabolism	Other types of O-glycan biosynthesis	ko00514	15
Metabolism	Lipid metabolism	Arachidonic acid metabolism	ko00590	74
Metabolism	Lipid metabolism	Biosynthesis of unsaturated fatty acids	ko01040	151
Metabolism	Lipid metabolism	Cutin, suberine and wax biosynthesis	ko00073	55
Metabolism	Lipid metabolism	Ether lipid metabolism	ko00565	70
Metabolism	Lipid metabolism	Fatty acid biosynthesis	ko00061	151
Metabolism	Lipid metabolism	Fatty acid degradation	ko00071	230
Metabolism	Lipid metabolism	Fatty acid elongation	ko00062	111
Metabolism	Lipid metabolism	Glycerolipid metabolism	ko00561	228
Metabolism	Lipid metabolism	Glycerophospholipid metabolism	ko00564	302
Metabolism	Lipid metabolism	Linoleic acid metabolism	ko00591	40
Metabolism	Lipid metabolism	Sphingolipid metabolism	ko00600	147
Metabolism	Lipid metabolism	Steroid biosynthesis	ko00100	113
Metabolism	Lipid metabolism	Synthesis and degradation of ketone bodies	ko00072	48
Metabolism	Lipid metabolism	alpha-Linolenic acid metabolism	ko00592	137
Metabolism	Metabolism of cofactors and vitamins	Biotin metabolism	ko00780	57
Metabolism	Metabolism of cofactors and vitamins	Folate biosynthesis	ko00790	49
Metabolism	Metabolism of cofactors and vitamins	Lipoic acid metabolism	ko00785	78
Metabolism	Metabolism of cofactors and vitamins	Nicotinate and nicotinamide metabolism	ko00760	71
Metabolism	Metabolism of cofactors and vitamins	One carbon pool by folate	ko00670	103
Metabolism	Metabolism of cofactors and vitamins	Pantothenate and CoA biosynthesis	ko00770	133
Metabolism	Metabolism of cofactors and vitamins	Porphyrin and chlorophyll metabolism	ko00860	151
Metabolism	Metabolism of cofactors and vitamins	Riboflavin metabolism	ko00740	29
Metabolism	Metabolism of cofactors and vitamins	Thiamine metabolism	ko00730	43
Metabolism	Metabolism of cofactors and vitamins	Ubiquinone and other terpenoid-quinone biosynthesis	ko00130	98
Metabolism	Metabolism of cofactors and vitamins	Vitamin B6 metabolism	ko00750	52
Metabolism	Metabolism of other amino acids	Cyanoamino acid metabolism	ko00460	174
Metabolism	Metabolism of other amino acids	Glutathione metabolism	ko00480	304
Metabolism	Metabolism of other amino acids	Selenocompound metabolism	ko00450	165
Metabolism	Metabolism of other amino acids	Taurine and hypotaurine metabolism	ko00430	33
Metabolism	Metabolism of other amino acids	beta-Alanine metabolism	ko00410	194
Metabolism	Metabolism of terpenoids and polyketides	Brassinosteroid biosynthesis	ko00905	32
Metabolism	Metabolism of terpenoids and polyketides	Carotenoid biosynthesis	ko00906	165
Metabolism	Metabolism of terpenoids and polyketides	Diterpenoid biosynthesis	ko00904	75
Metabolism	Metabolism of terpenoids and polyketides	Limonene and pinene degradation	ko00903	89
Metabolism	Metabolism of terpenoids and polyketides	Monoterpenoid biosynthesis	ko00902	18
Metabolism	Metabolism of terpenoids and polyketides	Sesquiterpenoid and triterpenoid biosynthesis	ko00909	29
Metabolism	Metabolism of terpenoids and polyketides	Terpenoid backbone biosynthesis	ko00900	169
Metabolism	Metabolism of terpenoids and polyketides	Zeatin biosynthesis	ko00908	108
Metabolism	Nucleotide metabolism	Purine metabolism	ko00230	1255
Metabolism	Nucleotide metabolism	Pyrimidine metabolism	ko00240	511
Metabolism	Overview	2-Oxocarboxylic acid metabolism	ko01210	339
Metabolism	Overview	Biosynthesis of amino acids	ko01230	1216
Metabolism	Overview	Carbon metabolism	ko01200	1457
Metabolism	Overview	Degradation of aromatic compounds	ko01220	51
Metabolism	Overview	Fatty acid metabolism	ko01212	332
Organismal Systems	Environmental adaptation	Circadian rhythm - plant	ko04712	137
Organismal Systems	Environmental adaptation	Plant-pathogen interaction	ko04626	673
