# Supplementary material for: Histological and Transcriptomic Analysis during Bulbil Formation in Lilium lancifolium
Source: Front Plant Sci. 2017 Aug 30;8:1508. doi: 10.3389/fpls.2017.01508 (PMC5582597; doi:10.3389/fpls.2017.01508)
Supplement: Supplementary file 8 [file Table8.XLSX]

## Sheet: Table S8
Table S8. Information of 11,871 DEGs obtained from the comparison of the four libraries in pairs.
Genes	Gene Length	NR GI	NR ID	NR Score	NR Evalue	NR Description	NT GI	NT ID	NT Score	NT Evalue	NT Description	KO ID	KO Name	KO Description	Http Link	Swissprot ID	Swissprot Score	Swissprot Evalue	Swissprot Description	PFAM ID	PFAM description	Gene Ontology Biological Pathway	BP Description	Gene Ontology Molecular Function	MF Description	Gene Ontology Cellular Component	CC Description	KOG ID	KOG Description
c116939_g1	653	695081102	XP_009388047.1	220	4.92645e-20	PREDICTED: uncharacterized protein LOC103974869 [Musa acuminata subsp. malaccensis]	--	--	--	--	--	--	--	--	--	--	--	--	--	--	--	--	--	--	--	--	--	--	--
c126116_g1	1996	743781925	XP_010921014.1	1691	0	PREDICTED: glucan endo-1,3-beta-glucosidase 9 [Elaeis guineensis]	743781928	XR_831943.1	389	0	PREDICTED: Elaeis guineensis glucan endo-1,3-beta-glucosidase 9 (LOC105044724), transcript variant X2, misc_RNA	--	--	--	--	Q9FGH4	1280	2.82324e-168	Glucan endo-1,3-beta-glucosidase 9 OS=Arabidopsis thaliana GN=At5g58480 PE=1 SV=1	PF00332	Glycosyl hydrolases family 17	GO:0005975	carbohydrate metabolic process	GO:0004553	hydrolase activity, hydrolyzing O-glycosyl compounds	--	--	--	--
c122734_g1	1405	719996997	XP_010254954.1	415	7.67183e-45	PREDICTED: uncharacterized protein LOC104595770 [Nelumbo nucifera]	657971146	XM_008379122.1	138	1.21382e-63	PREDICTED: Malus x domestica uncharacterized LOC103440437 (LOC103440437), mRNA	--	--	--	--	--	--	--	--	--	--	--	--	--	--	--	--	--	--
c120646_g4	3212	695002078	XP_009419759.1	930	1.04834e-112	PREDICTED: heat stress transcription factor A-2c-like [Musa acuminata subsp. malaccensis]>gi|695002080|ref|XP_009419767.1| PREDICTED: heat stress transcription factor A-2c-like [Musa acuminata subsp. malaccensis]	721625504	XM_003561996.2	143	4.67405e-66	PREDICTED: Brachypodium distachyon heat stress transcription factor A-2d-like (LOC100825176), transcript variant X1, mRNA	K09419	HSFF	heat shock transcription factor, other eukaryote	http://www.genome.jp/dbget-bin/www_bget?ko:K09419	Q6VBB2	892	6.17655e-108	Heat stress transcription factor A-2b OS=Oryza sativa subsp. japonica GN=HSFA2B PE=2 SV=1	PF02403//PF03310//PF04111//PF00447	Seryl-tRNA synthetase N-terminal domain//Caulimovirus DNA-binding protein//Autophagy protein Apg6//HSF-type DNA-binding	GO:0006544//GO:0006355//GO:0006914//GO:0006434//GO:0006566//GO:0006563	glycine metabolic process//regulation of transcription, DNA-templated//autophagy//seryl-tRNA aminoacylation//threonine metabolic process//L-serine metabolic process	GO:0043565//GO:0000166//GO:0005524//GO:0003677//GO:0004828//GO:0003700	sequence-specific DNA binding//nucleotide binding//ATP binding//DNA binding//serine-tRNA ligase activity//transcription factor activity, sequence-specific DNA binding	GO:0005737//GO:0005634//GO:0005667	cytoplasm//nucleus//transcription factor complex	KOG0627	Heat shock transcription factor
c98035_g1	997	--	--	--	--	--	--	--	--	--	--	--	--	--	--	--	--	--	--	--	--	--	--	--	--	--	--	--	--
c103799_g1	3538	298708563	CBJ30648.1	139	4.56082e-06	conserved unknown protein [Ectocarpus siliculosus]	641661714	XM_003243775.2	2806	0	PREDICTED: Acyrthosiphon pisum plexin-A2 (LOC100166976), mRNA	--	--	--	--	Q9UIW2	1819	0	Plexin-A1 OS=Homo sapiens GN=PLXNA1 PE=1 SV=3	PF01437//PF01833//PF01403	Plexin repeat//IPT/TIG domain//Sema domain	--	--	GO:0005515	protein binding	GO:0016020	membrane	KOG3610	Plexins (functional semaphorin receptors)
c119706_g4	569	--	--	--	--	--	--	--	--	--	--	--	--	--	--	--	--	--	--	--	--	--	--	--	--	--	--	--	--
c113710_g1	1153	695007644	XP_009390377.1	355	4.63924e-36	PREDICTED: probable BOI-related E3 ubiquitin-protein ligase 2 [Musa acuminata subsp. malaccensis]	--	--	--	--	--	--	--	--	--	F4IDI6	226	2.54057e-19	Probable BOI-related E3 ubiquitin-protein ligase 2 OS=Arabidopsis thaliana GN=BRG2 PE=1 SV=1	--	--	--	--	--	--	--	--	--	--
c112950_g1	1148	--	--	--	--	--	--	--	--	--	--	--	--	--	--	--	--	--	--	PF06112	Gammaherpesvirus capsid protein	--	--	--	--	GO:0019028	viral capsid	--	--
c59145_g1	1432	219128574	XP_002184484.1	393	5.94608e-41	predicted protein [Phaeodactylum tricornutum CCAP 1055/1]>gi|217403934|gb|EEC43883.1| predicted protein, partial [Phaeodactylum tricornutum CCAP 1055/1]	641678171	XM_001952257.3	968	0	PREDICTED: Acyrthosiphon pisum mitochondrial glutamate carrier 1-like (LOC100163045), mRNA	K15107	SLC25A18_22, GC	solute carrier family 25 (mitochondrial glutamate transporter), member 18/22	http://www.genome.jp/dbget-bin/www_bget?ko:K15107	Q9H936	780	5.34135e-98	Mitochondrial glutamate carrier 1 OS=Homo sapiens GN=SLC25A22 PE=1 SV=1	--	--	--	--	--	--	--	--	KOG0750	Mitochondrial solute carrier protein
c124342_g1	2205	147797366	CAN71437.1	114	7.90712e-10	hypothetical protein VITISV_039530 [Vitis vinifera]	--	--	--	--	--	--	--	--	--	--	--	--	--	PF02599	Global regulator protein family	GO:0006109//GO:0006402	regulation of carbohydrate metabolic process//mRNA catabolic process	GO:0003723	RNA binding	--	--	--	--
c117829_g1	2107	743780223	XP_010920458.1	735	7.16568e-82	PREDICTED: clathrin interactor EPSIN 2-like isoform X2 [Elaeis guineensis]	--	--	--	--	--	K12471	EPN	epsin	http://www.genome.jp/dbget-bin/www_bget?ko:K12471	Q67YI9	408	5.27722e-40	Clathrin interactor EPSIN 2 OS=Arabidopsis thaliana GN=EPSIN2 PE=1 SV=1	--	--	--	--	--	--	--	--	--	--
c123398_g1	1216	--	--	--	--	--	--	--	--	--	--	--	--	--	--	--	--	--	--	--	--	--	--	--	--	--	--	--	--
c102451_g1	833	672197422	XP_008777062.1	379	2.88237e-39	PREDICTED: glucan endo-1,3-beta-glucosidase 4-like isoform X2 [Phoenix dactylifera]	--	--	--	--	--	--	--	--	--	Q94CD8	305	4.35308e-30	Glucan endo-1,3-beta-glucosidase 4 OS=Arabidopsis thaliana GN=At3g13560 PE=1 SV=1	--	--	--	--	--	--	--	--	--	--
c105518_g2	341	--	--	--	--	--	--	--	--	--	--	--	--	--	--	--	--	--	--	PF00501	AMP-binding enzyme	GO:0008152	metabolic process	GO:0003824	catalytic activity	--	--	--	--
c113775_g2	481	326525443	BAJ88768.1	420	4.82747e-50	predicted protein [Hordeum vulgare subsp. vulgare]	189192521	XM_001932565.1	236	1.32155e-118	Pyrenophora tritici-repentis Pt-1C-BFP 60S ribosomal protein L28, partial mRNA	K02900	RP-L27Ae, RPL27A	large subunit ribosomal protein L27Ae	http://www.genome.jp/dbget-bin/www_bget?ko:K02900	P08978	335	3.28276e-38	60S ribosomal protein L28 OS=Neurospora crassa (strain ATCC 24698 / 74-OR23-1A / CBS 708.71 / DSM 1257 / FGSC 987) GN=rpl-28 PE=2 SV=1	--	--	--	--	--	--	--	--	KOG1742	60s ribosomal protein L15/L27
c70237_g2	664	731395807	XP_010652294.1	995	2.46926e-128	PREDICTED: probable boron transporter 2 [Vitis vinifera]>gi|297744033|emb|CBI37003.3| unnamed protein product [Vitis vinifera]	743768809	XM_010916378.1	295	2.95864e-151	PREDICTED: Elaeis guineensis probable boron transporter 2 (LOC105040010), transcript variant X3, mRNA	--	--	--	--	Q9M1P7	932	6.30111e-120	Probable boron transporter 2 OS=Arabidopsis thaliana GN=BOR2 PE=2 SV=1	PF00955	HCO3- transporter family	GO:0015701//GO:0006821//GO:0006820	bicarbonate transport//chloride transport//anion transport	GO:0005452	inorganic anion exchanger activity	GO:0016021	integral component of membrane	KOG1172	Na+-independent Cl/HCO3 exchanger AE1 and related transporters (SLC4 family)
c121602_g1	545	723686607	XP_010318785.1	148	1.63428e-10	PREDICTED: uncharacterized protein LOC104646577 [Solanum lycopersicum]	--	--	--	--	--	--	--	--	--	--	--	--	--	--	--	--	--	--	--	--	--	--	--
c39076_g1	1243	--	--	--	--	--	--	--	--	--	--	--	--	--	--	--	--	--	--	--	--	--	--	--	--	--	--	--	--
c118022_g1	1590	672146890	XP_008797073.1	535	7.62746e-60	PREDICTED: probable BOI-related E3 ubiquitin-protein ligase 3 isoform X2 [Phoenix dactylifera]	--	--	--	--	--	--	--	--	--	F4IDI6	305	2.88196e-29	Probable BOI-related E3 ubiquitin-protein ligase 2 OS=Arabidopsis thaliana GN=BRG2 PE=1 SV=1	PF06008	Laminin Domain I	GO:0030334//GO:0045995//GO:0007165//GO:0030155	regulation of cell migration//regulation of embryonic development//signal transduction//regulation of cell adhesion	GO:0005102	receptor binding	GO:0005606	laminin-1 complex	KOG1101	Apoptosis inhibitor IAP1 and related BIR domain proteins
c276909_g1	470	--	--	--	--	--	--	--	--	--	--	--	--	--	--	--	--	--	--	--	--	--	--	--	--	--	--	--	--
c90298_g2	1299	--	--	--	--	--	--	--	--	--	--	--	--	--	--	--	--	--	--	--	--	--	--	--	--	--	--	--	--
c64648_g1	292	--	--	--	--	--	--	--	--	--	--	--	--	--	--	--	--	--	--	--	--	--	--	--	--	--	--	--	--
c119365_g2	2158	552842711	XP_005850640.1	172	1.92256e-11	hypothetical protein CHLNCDRAFT_140642 [Chlorella variabilis]>gi|307110302|gb|EFN58538.1| hypothetical protein CHLNCDRAFT_140642 [Chlorella variabilis]	641648430	XM_001944546.3	719	0	PREDICTED: Acyrthosiphon pisum complement C1s-B subcomponent-like (LOC100161864), transcript variant X1, mRNA	--	--	--	--	P98155	298	2.19881e-26	Very low-density lipoprotein receptor OS=Homo sapiens GN=VLDLR PE=1 SV=1	PF00089//PF00057//PF01561	Trypsin//Low-density lipoprotein receptor domain class A//Hantavirus glycoprotein G2	GO:0030683//GO:0006508	evasion or tolerance by virus of host immune response//proteolysis	GO:0004252//GO:0005515	serine-type endopeptidase activity//protein binding	GO:0019012	virion	KOG1215	Low-density lipoprotein receptors containing Ca2+-binding EGF-like domains
c122611_g1	1509	743770652	XP_010915618.1	719	3.55632e-133	PREDICTED: protein trichome birefringence-like 39 [Elaeis guineensis]	694323463	XM_009354524.1	41	1.09127e-09	PREDICTED: Pyrus x bretschneideri protein trichome birefringence-like 37 (LOC103944116), mRNA	--	--	--	--	Q8VY22	590	1.69254e-112	Protein trichome birefringence-like 38 OS=Arabidopsis thaliana GN=TBL38 PE=2 SV=1	--	--	--	--	--	--	--	--	--	--
c115263_g1	1718	--	--	--	--	--	--	--	--	--	--	--	--	--	--	--	--	--	--	PF00098	Zinc knuckle	--	--	GO:0003676//GO:0008270	nucleic acid binding//zinc ion binding	--	--	--	--
c124801_g2	1727	802585530	XP_012070477.1	270	6.34191e-23	PREDICTED: glucan endo-1,3-beta-glucosidase 8 [Jatropha curcas]>gi|643732623|gb|KDP39719.1| hypothetical protein JCGZ_02739 [Jatropha curcas]	--	--	--	--	--	--	--	--	--	Q6NKW9	240	5.46364e-20	Glucan endo-1,3-beta-glucosidase 8 OS=Arabidopsis thaliana GN=At1g64760 PE=1 SV=2	--	--	--	--	--	--	--	--	--	--
c261096_g1	1428	669156412	XP_008613768.1	1391	0	acyl-CoA dehydrogenase [Saprolegnia diclina VS20]>gi|530734840|gb|EQC33082.1| acyl-CoA dehydrogenase [Saprolegnia diclina VS20]	557277479	XM_006021775.1	1398	0	PREDICTED: Alligator sinensis acyl-CoA dehydrogenase, C-4 to C-12 straight chain (ACADM), mRNA	K00249	ACADM, acd	acyl-CoA dehydrogenase	http://www.genome.jp/dbget-bin/www_bget?ko:K00249	A5A6I0	1962	0	Medium-chain specific acyl-CoA dehydrogenase, mitochondrial OS=Pan troglodytes GN=ACADM PE=2 SV=1	PF08028//PF02770//PF00441//PF02771	Acyl-CoA dehydrogenase, C-terminal domain//Acyl-CoA dehydrogenase, middle domain//Acyl-CoA dehydrogenase, C-terminal domain//Acyl-CoA dehydrogenase, N-terminal domain	GO:0006118//GO:0008152//GO:0055114	obsolete electron transport//metabolic process//oxidation-reduction process	GO:0003995//GO:0016491//GO:0016627//GO:0050660	acyl-CoA dehydrogenase activity//oxidoreductase activity//oxidoreductase activity, acting on the CH-CH group of donors//flavin adenine dinucleotide binding	--	--	KOG0140	Medium-chain acyl-CoA dehydrogenase
c113456_g1	2192	743852856	XP_010940496.1	786	1.65322e-94	PREDICTED: 2'-deoxymugineic-acid 2'-dioxygenase-like [Elaeis guineensis]	242375493	FP096256.1	68	1.5634e-24	Phyllostachys edulis cDNA clone: bphyem208l01, full insert sequence	--	--	--	--	D4N501	386	3.1994e-39	Probable 2-oxoglutarate/Fe(II)-dependent dioxygenase OS=Papaver somniferum GN=DIOX2 PE=2 SV=1	PF03171	2OG-Fe(II) oxygenase superfamily	GO:0055114	oxidation-reduction process	GO:0016491//GO:0016706	oxidoreductase activity//oxidoreductase activity, acting on paired donors, with incorporation or reduction of molecular oxygen, 2-oxoglutarate as one donor, and incorporation of one atom each of oxygen into both donors	--	--	KOG0143	Iron/ascorbate family oxidoreductases
c129775_g1	1949	--	--	--	--	--	--	--	--	--	--	--	--	--	--	--	--	--	--	--	--	--	--	--	--	--	--	--	--
c111058_g2	2014	672150596	XP_008797349.1	373	1.40543e-37	PREDICTED: uncharacterized protein LOC103712572 [Phoenix dactylifera]	743824351	XM_010934458.1	107	2.99698e-46	PREDICTED: Elaeis guineensis uncharacterized LOC105053355 (LOC105053355), transcript variant X1, mRNA	--	--	--	--	--	--	--	--	--	--	--	--	--	--	--	--	--	--
c97840_g1	580	62321501	BAD94961.1	140	7.54333e-10	aquaporin [Arabidopsis thaliana]	567182738	XM_006402419.1	44	8.6911e-12	Eutrema salsugineum hypothetical protein (EUTSA_v10006141mg) mRNA, complete cds	K09872	PIP	aquaporin PIP	http://www.genome.jp/dbget-bin/www_bget?ko:K09872	P61838	144	1.00806e-09	Aquaporin PIP1.1 OS=Vicia faba GN=PIP1.1 PE=2 SV=1	PF01699	Sodium/calcium exchanger protein	GO:0055085	transmembrane transport	--	--	GO:0016021	integral component of membrane	--	--
c103571_g1	1292	743779267	XP_010920097.1	890	6.94901e-115	PREDICTED: probable aquaporin PIP2-6 [Elaeis guineensis]	57336891	AJ849325.1	104	8.85656e-45	Populus tremula x Populus tremuloides mRNA for putative plasma membrane intrinsic protein (pip2.2 gene)	K09872	PIP	aquaporin PIP	http://www.genome.jp/dbget-bin/www_bget?ko:K09872	Q7XLR1	850	8.21435e-110	Probable aquaporin PIP2-6 OS=Oryza sativa subsp. japonica GN=PIP2-6 PE=2 SV=2	PF00230	Major intrinsic protein	GO:0006810	transport	GO:0005215	transporter activity	GO:0016020	membrane	KOG0223	Aquaporin (major intrinsic protein family)
c98466_g2	250	--	--	--	--	--	--	--	--	--	--	--	--	--	--	--	--	--	--	--	--	--	--	--	--	--	--	--	--
c113069_g1	1691	743758875	XP_010929230.1	773	1.06094e-95	PREDICTED: probable protein phosphatase 2C 62 isoform X1 [Elaeis guineensis]	--	--	--	--	--	K17506	PPM1L, PP2CE	protein phosphatase 1L	http://www.genome.jp/dbget-bin/www_bget?ko:K17506	Q0D673	707	1.41191e-86	Probable protein phosphatase 2C 62 OS=Oryza sativa subsp. japonica GN=Os07g0507000 PE=2 SV=1	PF00481	Protein phosphatase 2C	--	--	GO:0003824	catalytic activity	--	--	KOG0698	Serine/threonine protein phosphatase
c24221_g1	919	545370322	XP_005649811.1	340	1.9984e-35	Phospholipase/carboxylesterase [Coccomyxa subellipsoidea C-169]>gi|384251790|gb|EIE25267.1| Phospholipase/carboxylesterase [Coccomyxa subellipsoidea C-169]	--	--	--	--	--	--	--	--	--	Q6CGL4	306	2.23353e-31	Acyl-protein thioesterase 1 OS=Yarrowia lipolytica (strain CLIB 122 / E 150) GN=YALI0A18337g PE=3 SV=1	PF01738//PF02230//PF07859//PF03583//PF01083	Dienelactone hydrolase family//Phospholipase/Carboxylesterase//alpha/beta hydrolase fold//Secretory lipase//Cutinase	GO:0008152//GO:0046486//GO:0016042	metabolic process//glycerolipid metabolic process//lipid catabolic process	GO:0004806//GO:0016787	triglyceride lipase activity//hydrolase activity	--	--	KOG2112	Lysophospholipase
c126169_g1	1536	743769405	XP_010914990.1	1013	3.1912e-131	PREDICTED: gibberellin 3-beta-dioxygenase 1-like [Elaeis guineensis]	--	--	--	--	--	K04124	E1.14.11.15	gibberellin 3-beta-dioxygenase	http://www.genome.jp/dbget-bin/www_bget?ko:K04124	O24648	775	3.43245e-96	Gibberellin 3-beta-dioxygenase 1 OS=Pisum sativum GN=LE PE=1 SV=1	PF03171	2OG-Fe(II) oxygenase superfamily	GO:0055114	oxidation-reduction process	GO:0016706//GO:0016491	oxidoreductase activity, acting on paired donors, with incorporation or reduction of molecular oxygen, 2-oxoglutarate as one donor, and incorporation of one atom each of oxygen into both donors//oxidoreductase activity	--	--	KOG0143	Iron/ascorbate family oxidoreductases
c105631_g1	862	--	--	--	--	--	--	--	--	--	--	--	--	--	--	--	--	--	--	--	--	--	--	--	--	--	--	--	--
c116544_g2	3506	743818169	XP_010931140.1	1461	0	PREDICTED: glucan endo-1,3-beta-glucosidase 14-like [Elaeis guineensis]	672108962	XM_008789607.1	398	0	PREDICTED: Phoenix dactylifera glucan endo-1,3-beta-glucosidase 14-like (LOC103705739), transcript variant X6, mRNA	--	--	--	--	Q9ZQG9	1190	3.16798e-150	Glucan endo-1,3-beta-glucosidase 14 OS=Arabidopsis thaliana GN=At2g27500 PE=1 SV=2	PF00332	Glycosyl hydrolases family 17	GO:0005975	carbohydrate metabolic process	GO:0004553	hydrolase activity, hydrolyzing O-glycosyl compounds	--	--	--	--
c109343_g1	1654	--	--	--	--	--	--	--	--	--	--	--	--	--	--	--	--	--	--	--	--	--	--	--	--	--	--	--	--
c76585_g1	1240	298711480	CBJ26568.1	268	6.89476e-25	Fatty acid elongase [Ectocarpus siliculosus]	641676723	XM_001942872.3	734	0	PREDICTED: Acyrthosiphon pisum elongation of very long chain fatty acids protein 4-like (LOC100160501), mRNA	K10250	ELOVL7	elongation of very long chain fatty acids protein 7	http://www.genome.jp/dbget-bin/www_bget?ko:K10250	Q9GZR5	478	3.31803e-54	Elongation of very long chain fatty acids protein 4 OS=Homo sapiens GN=ELOVL4 PE=1 SV=1	PF01151//PF02185//PF07648	GNS1/SUR4 family//Hr1 repeat//Kazal-type serine protease inhibitor domain	GO:0007165	signal transduction	GO:0005515	protein binding	GO:0016021	integral component of membrane	KOG3071	Fatty acyl-CoA elongase/Polyunsaturated fatty acid specific elongation enzyme
c117911_g1	1284	672109621	XP_008791078.1	226	3.72277e-20	PREDICTED: uncharacterized protein LOC103708082 [Phoenix dactylifera]	--	--	--	--	--	--	--	--	--	--	--	--	--	--	--	--	--	--	--	--	--	--	--
c101785_g1	1260	743775449	XP_010918102.1	796	4.65431e-101	PREDICTED: myb family transcription factor APL [Elaeis guineensis]>gi|743775451|ref|XP_010918103.1| PREDICTED: myb family transcription factor APL [Elaeis guineensis]	--	--	--	--	--	--	--	--	--	Q9SAK5	418	4.01219e-45	Myb family transcription factor APL OS=Arabidopsis thaliana GN=APL PE=2 SV=2	PF00249	Myb-like DNA-binding domain	--	--	GO:0003682	chromatin binding	GO:0000785	chromatin	--	--
c91112_g1	1486	--	--	--	--	--	641666127	XM_008185400.1	1243	0	PREDICTED: Acyrthosiphon pisum mediator of RNA polymerase II transcription subunit 26 (LOC100158966), mRNA	K15169	MED26	mediator of RNA polymerase II transcription subunit 26	http://www.genome.jp/dbget-bin/www_bget?ko:K15169	Q90YY5	210	2.61825e-16	Mediator of RNA polymerase II transcription subunit 26 OS=Xenopus laevis GN=med26 PE=2 SV=1	PF08711	TFIIS helical bundle-like domain	GO:0006351	transcription, DNA-templated	GO:0003677	DNA binding	GO:0005634	nucleus	--	--
c116412_g1	1838	672166151	XP_008802998.1	1845	0	PREDICTED: cysteine desulfurase 2, chloroplastic [Phoenix dactylifera]	596298390	XM_007227422.1	348	2.91792e-180	Prunus persica hypothetical protein (PRUPE_ppa005298mg) mRNA, complete cds	K11717	sufS	cysteine desulfurase / selenocysteine lyase	http://www.genome.jp/dbget-bin/www_bget?ko:K11717	Q93WX6	1669	0	Cysteine desulfurase 1, chloroplastic OS=Arabidopsis thaliana GN=NFS2 PE=1 SV=1	PF01212//PF12515//PF00266//PF00155//PF01053	Beta-eliminating lyase//Ca2+-ATPase N terminal autoinhibitory domain//Aminotransferase class-V//Aminotransferase class I and II//Cys/Met metabolism PLP-dependent enzyme	GO:0009058//GO:0008152//GO:0006520	biosynthetic process//metabolic process//cellular amino acid metabolic process	GO:0005516//GO:0016829//GO:0030170	calmodulin binding//lyase activity//pyridoxal phosphate binding	--	--	KOG1549	Cysteine desulfurase NFS1
c85116_g1	1365	--	--	--	--	--	299885762	FP925003.1	675	0	Acyrthosiphon pisum mRNA, clone: ACI0AAF8YA11, full-insert cDNA sequence based on ESTs (5'-EST:ACI0AAF8YA11AAM1, 3'-EST ACI2AAF2YI09BBM1)	--	--	--	--	--	--	--	--	--	--	--	--	--	--	--	--	--	--
c127634_g1	2949	672167930	XP_008803945.1	1586	0	PREDICTED: serine/threonine-protein kinase sid1-like isoform X1 [Phoenix dactylifera]	719964353	XM_010254119.1	445	0	PREDICTED: Nelumbo nucifera serine/threonine-protein kinase BLUS1-like (LOC104593986), transcript variant X3, mRNA	--	--	--	--	Q551H4	744	9.11239e-91	Serine/threonine-protein kinase fray2 OS=Dictyostelium discoideum GN=fray2 PE=3 SV=1	PF00069//PF07714//PF06293	Protein kinase domain//Protein tyrosine kinase//Lipopolysaccharide kinase (Kdo/WaaP) family	GO:0009103//GO:0006468	lipopolysaccharide biosynthetic process//protein phosphorylation	GO:0016773//GO:0005524//GO:0004672	phosphotransferase activity, alcohol group as acceptor//ATP binding//protein kinase activity	GO:0016020	membrane	KOG0582	Ste20-like serine/threonine protein kinase
c98904_g1	331	743776090	XP_010918444.1	372	3.81346e-41	PREDICTED: protochlorophyllide reductase-like [Elaeis guineensis]	--	--	--	--	--	K00218	E1.3.1.33, por	protochlorophyllide reductase	http://www.genome.jp/dbget-bin/www_bget?ko:K00218	Q42850	286	6.53314e-30	Protochlorophyllide reductase B, chloroplastic OS=Hordeum vulgare GN=PORB PE=2 SV=1	PF00106//PF12242	short chain dehydrogenase//NAD(P)H binding domain of trans-2-enoyl-CoA reductase	GO:0008152//GO:0055114	metabolic process//oxidation-reduction process	GO:0016491	oxidoreductase activity	--	--	--	--
c118041_g3	672	743809628	XP_010928674.1	455	1.18775e-51	PREDICTED: probable homogentisate phytyltransferase 1, chloroplastic isoform X2 [Elaeis guineensis]	--	--	--	--	--	K09833	HPT, TPT	homogenitisate phytyltransferase	http://www.genome.jp/dbget-bin/www_bget?ko:K09833	B7FA90	313	5.3884e-32	Probable homogentisate phytyltransferase 1, chloroplastic OS=Oryza sativa subsp. japonica GN=HPT1 PE=2 SV=1	--	--	--	--	--	--	--	--	--	--
c75612_g1	810	--	--	--	--	--	641677432	XM_001949050.3	438	0	PREDICTED: Acyrthosiphon pisum uncharacterized LOC100167617 (LOC100167617), mRNA	--	--	--	--	--	--	--	--	PF02203	Tar ligand binding domain homologue	GO:0007165//GO:0006935	signal transduction//chemotaxis	GO:0004888	transmembrane signaling receptor activity	GO:0016020	membrane	--	--
c114105_g1	270	743776600	XP_010918711.1	188	6.85509e-16	PREDICTED: receptor-like protein 12 [Elaeis guineensis]	--	--	--	--	--	--	--	--	--	--	--	--	--	PF00560	Leucine Rich Repeat	--	--	GO:0005515	protein binding	--	--	--	--
c123148_g1	1132	743771812	XP_010916195.1	448	8.46069e-51	PREDICTED: 21 kDa protein [Elaeis guineensis]	--	--	--	--	--	--	--	--	--	P17407	277	2.59727e-27	21 kDa protein OS=Daucus carota PE=2 SV=1	PF04043	Plant invertase/pectin methylesterase inhibitor	GO:0005985//GO:0005982	sucrose metabolic process//starch metabolic process	GO:0030599//GO:0004857	pectinesterase activity//enzyme inhibitor activity	--	--	--	--
c113401_g1	862	460373045	XP_004232333.1	226	8.47984e-21	PREDICTED: non-specific lipid-transfer protein 2 [Solanum lycopersicum]	--	--	--	--	--	--	--	--	--	P82353	194	1.49594e-17	Non-specific lipid-transfer protein 2 OS=Prunus armeniaca PE=1 SV=1	--	--	--	--	--	--	--	--	--	--
c117852_g2	1346	743767599	XP_010914067.1	815	9.6434e-101	PREDICTED: RING-H2 finger protein ATL13 [Elaeis guineensis]	241987617	AK334874.1	87	2.60483e-35	Triticum aestivum cDNA, clone: WT011_F14, cultivar: Chinese Spring	--	--	--	--	Q9ZV53	584	3.46326e-68	Putative RING-H2 finger protein ATL49 OS=Arabidopsis thaliana GN=ATL49 PE=3 SV=1	PF12678//PF14634//PF00097//PF12906//PF13639//PF12861	RING-H2 zinc finger//zinc-RING finger domain//Zinc finger, C3HC4 type (RING finger)//RING-variant domain//Ring finger domain//Anaphase-promoting complex subunit 11 RING-H2 finger	GO:0016567	protein ubiquitination	GO:0004842//GO:0008270//GO:0046872//GO:0005515	ubiquitin-protein transferase activity//zinc ion binding//metal ion binding//protein binding	GO:0005680	anaphase-promoting complex	KOG0800	FOG: Predicted E3 ubiquitin ligase
c118420_g1	1982	672168649	XP_008804331.1	1393	0	PREDICTED: probable serine/threonine-protein kinase WNK1 isoform X2 [Phoenix dactylifera]	694433639	XM_009345820.1	93	1.78715e-38	PREDICTED: Pyrus x bretschneideri probable serine/threonine-protein kinase WNK9 (LOC103935985), mRNA	K08867	WNK, PRKWNK	WNK lysine deficient protein kinase	http://www.genome.jp/dbget-bin/www_bget?ko:K08867	A2YMV6	1037	5.27984e-129	Probable serine/threonine-protein kinase WNK1 OS=Oryza sativa subsp. indica GN=WNK1 PE=2 SV=2	PF00069//PF07714	Protein kinase domain//Protein tyrosine kinase	GO:0006468	protein phosphorylation	GO:0005524//GO:0004672	ATP binding//protein kinase activity	--	--	KOG0584	Serine/threonine protein kinase
c70864_g1	1684	224119412	XP_002318065.1	188	1.3061e-12	ferric reductase-like transmembrane component family protein [Populus trichocarpa]>gi|222858738|gb|EEE96285.1| ferric reductase-like transmembrane component family protein [Populus trichocarpa]	--	--	--	--	--	--	--	--	--	P32791	231	1.08776e-18	Ferric/cupric reductase transmembrane component 1 OS=Saccharomyces cerevisiae (strain ATCC 204508 / S288c) GN=FRE1 PE=1 SV=1	PF08022//PF08030	FAD-binding domain//Ferric reductase NAD binding domain	GO:0055114	oxidation-reduction process	GO:0016491	oxidoreductase activity	--	--	KOG0039	Ferric reductase, NADH/NADPH oxidase and related proteins
c112834_g2	1289	672159816	XP_008799673.1	436	7.12541e-48	PREDICTED: B3 domain-containing protein Os11g0156000-like [Phoenix dactylifera]>gi|672159818|ref|XP_008799674.1| PREDICTED: B3 domain-containing protein Os11g0156000-like [Phoenix dactylifera]	743818005	XM_010932795.1	90	5.3553e-37	PREDICTED: Elaeis guineensis B3 domain-containing protein Os11g0156000-like (LOC105052092), transcript variant X2, mRNA	--	--	--	--	Q53QI0	380	2.11977e-40	B3 domain-containing protein Os11g0156000 OS=Oryza sativa subsp. japonica GN=Os11g0156000 PE=2 SV=1	PF02362	B3 DNA binding domain	--	--	GO:0003677	DNA binding	--	--	--	--
c110904_g1	670	672183650	XP_008812109.1	235	6.60655e-22	PREDICTED: uncharacterized protein LOC103723081 [Phoenix dactylifera]	--	--	--	--	--	--	--	--	--	--	--	--	--	--	--	--	--	--	--	--	--	--	--
c107284_g1	3492	693496668	CEG00423.1	331	1.49217e-28	Concanavalin A-like lectin/glucanases superfamily [Ostreococcus tauri]	641678185	XM_008189839.1	2349	0	PREDICTED: Acyrthosiphon pisum multiple epidermal growth factor-like domains protein 10 (LOC100160385), transcript variant X2, mRNA	--	--	--	--	A6BM72	1516	0	Multiple epidermal growth factor-like domains protein 11 OS=Homo sapiens GN=MEGF11 PE=2 SV=3	PF04145//PF06466	Ctr copper transporter family//PCAF (P300/CBP-associated factor) N-terminal domain	GO:0042967//GO:0035434//GO:0006355//GO:0006825	acyl-carrier-protein biosynthetic process//copper ion transmembrane transport//regulation of transcription, DNA-templated//copper ion transport	GO:0005375//GO:0004402	copper ion transmembrane transporter activity//histone acetyltransferase activity	GO:0000123//GO:0005634//GO:0016021	histone acetyltransferase complex//nucleus//integral component of membrane	KOG1218	Proteins containing Ca2+-binding EGF-like domains
c111137_g2	2625	695402341	XP_009523003.1	236	1.69536e-18	hypothetical protein PHYSODRAFT_497208 [Phytophthora sojae]>gi|348680470|gb|EGZ20286.1| hypothetical protein PHYSODRAFT_497208 [Phytophthora sojae]	641677344	XM_001950210.3	1920	0	PREDICTED: Acyrthosiphon pisum major facilitator superfamily domain-containing protein 6 (LOC100163370), mRNA	--	--	--	--	Q8CBH5	1007	2.37096e-121	Major facilitator superfamily domain-containing protein 6 OS=Mus musculus GN=Mfsd6 PE=1 SV=1	PF01306//PF08122//PF07690	LacY proton/sugar symporter//NADH-ubiquinone oxidoreductase B12 subunit family//Major Facilitator Superfamily	GO:0055085//GO:0022900//GO:0006810	transmembrane transport//electron transport chain//transport	--	--	GO:0005739//GO:0005747//GO:0016020//GO:0016021	mitochondrion//mitochondrial respiratory chain complex I//membrane//integral component of membrane	KOG3762	Predicted transporter
c102885_g1	1797	694451707	XP_009350963.1	1620	0	PREDICTED: elongation factor Tu, mitochondrial-like [Pyrus x bretschneideri]>gi|768428834|ref|XP_011555571.1| PREDICTED: elongation factor Tu, mitochondrial-like [Plutella xylostella]>gi|768428970|ref|XP_011555646.1| PREDICTED: elongation factor Tu, mitochondrial-like [Plutella xylostella]	641661864	XM_001948457.3	1215	0	PREDICTED: Acyrthosiphon pisum elongation factor Tu, mitochondrial (LOC100165681), mRNA	K02358	tuf, TUFM	elongation factor Tu	http://www.genome.jp/dbget-bin/www_bget?ko:K02358	Q8BFR5	1424	0	Elongation factor Tu, mitochondrial OS=Mus musculus GN=Tufm PE=1 SV=1	PF00009//PF03144//PF01926//PF08477//PF03143	Elongation factor Tu GTP binding domain//Elongation factor Tu domain 2//50S ribosome-binding GTPase//Miro-like protein//Elongation factor Tu C-terminal domain	GO:0007264	small GTPase mediated signal transduction	GO:0003924//GO:0005525	GTPase activity//GTP binding	GO:0005622	intracellular	KOG0460	Mitochondrial translation elongation factor Tu
c105231_g1	4412	49328070	AAT58770.1	206	6.70955e-14	putative polyprotein [Oryza sativa Japonica Group]	--	--	--	--	--	--	--	--	--	--	--	--	--	--	--	--	--	--	--	--	--	--	--
c96883_g1	570	695076965	XP_009385798.1	272	1.15123e-27	PREDICTED: uncharacterized protein LOC103973057 [Musa acuminata subsp. malaccensis]	--	--	--	--	--	--	--	--	--	--	--	--	--	--	--	--	--	--	--	--	--	--	--
c108219_g4	1096	--	--	--	--	--	--	--	--	--	--	--	--	--	--	--	--	--	--	--	--	--	--	--	--	--	--	--	--
c250310_g1	754	--	--	--	--	--	--	--	--	--	--	--	--	--	--	--	--	--	--	--	--	--	--	--	--	--	--	--	--
c115065_g4	1017	--	--	--	--	--	--	--	--	--	--	--	--	--	--	--	--	--	--	--	--	--	--	--	--	--	--	--	--
c124896_g4	1284	--	--	--	--	--	641664905	XM_003244545.2	927	0	PREDICTED: Acyrthosiphon pisum homeotic protein distal-less-like (LOC100574649), mRNA	K18488	DLX2	homeobox protein DLX2	http://www.genome.jp/dbget-bin/www_bget?ko:K18488	P20009	400	1.09156e-42	Homeotic protein distal-less OS=Drosophila melanogaster GN=Dll PE=2 SV=3	PF05920//PF08144//PF00046//PF10672	Homeobox KN domain//CPL (NUC119) domain//Homeobox domain//S-adenosylmethionine-dependent methyltransferase	GO:0006355	regulation of transcription, DNA-templated	GO:0003700//GO:0008168//GO:0003723//GO:0003677//GO:0043565	transcription factor activity, sequence-specific DNA binding//methyltransferase activity//RNA binding//DNA binding//sequence-specific DNA binding	GO:0005667	transcription factor complex	KOG0850	Transcription factor DLX and related proteins with LIM Zn-binding and HOX domains
c117548_g2	1197	255562836	XP_002522423.1	863	1.15473e-111	sur2 hydroxylase/desaturase, putative [Ricinus communis]>gi|223538308|gb|EEF39915.1| sur2 hydroxylase/desaturase, putative [Ricinus communis]	391416529	BT084565.2	82	1.38953e-32	Zea mays full-length cDNA clone ZM_BFb0133H22 mRNA, complete cds	K04713	SUR2	sphinganine C4-monooxygenase	http://www.genome.jp/dbget-bin/www_bget?ko:K04713	Q9AST3	831	1.0062e-107	Sphinganine C(4)-monooxygenase 2 OS=Arabidopsis thaliana GN=SBH2 PE=1 SV=1	PF04116	Fatty acid hydroxylase superfamily	GO:0055114//GO:0006633//GO:0044710	oxidation-reduction process//fatty acid biosynthetic process//single-organism metabolic process	GO:0005506//GO:0016491	iron ion binding//oxidoreductase activity	GO:0016020	membrane	KOG0874	Sphingolipid hydroxylase
c129586_g3	655	694353743	XP_009358232.1	155	4.72967e-15	PREDICTED: uncharacterized protein LOC103948872 [Pyrus x bretschneideri]	--	--	--	--	--	--	--	--	--	--	--	--	--	--	--	--	--	--	--	--	--	--	--
c95249_g1	974	298711480	CBJ26568.1	348	1.41042e-36	Fatty acid elongase [Ectocarpus siliculosus]	648216078	NM_001293465.1	565	0	Acyrthosiphon pisum elongation of very long chain fatty acids protein AAEL008004-like (LOC100164244), mRNA	K10250	ELOVL7	elongation of very long chain fatty acids protein 7	http://www.genome.jp/dbget-bin/www_bget?ko:K10250	Q1HRV8	504	1.11829e-58	Elongation of very long chain fatty acids protein AAEL008004 OS=Aedes aegypti GN=AAEL008004 PE=2 SV=2	PF02673//PF01151	Bacitracin resistance protein BacA//GNS1/SUR4 family	GO:0009252//GO:0016311	peptidoglycan biosynthetic process//dephosphorylation	GO:0050380	undecaprenyl-diphosphatase activity	GO:0016020//GO:0016021	membrane//integral component of membrane	KOG3071	Fatty acyl-CoA elongase/Polyunsaturated fatty acid specific elongation enzyme
c78233_g1	1204	--	--	--	--	--	--	--	--	--	--	--	--	--	--	--	--	--	--	--	--	--	--	--	--	--	--	--	--
c110918_g1	1951	743855980	XP_010941710.1	730	3.06574e-87	PREDICTED: myb family transcription factor APL-like isoform X1 [Elaeis guineensis]	695012975	XM_009394986.1	229	4.39752e-114	PREDICTED: Musa acuminata subsp. malaccensis myb family transcription factor APL-like (LOC103978999), mRNA	--	--	--	--	Q9SAK5	590	7.92692e-68	Myb family transcription factor APL OS=Arabidopsis thaliana GN=APL PE=2 SV=2	PF00249	Myb-like DNA-binding domain	--	--	GO:0003682	chromatin binding	GO:0000785	chromatin	--	--
c126935_g1	4429	743766606	XP_010913544.1	4136	0	PREDICTED: chromosome-associated kinesin KIF4 [Elaeis guineensis]	695027922	XM_009403046.1	629	0	PREDICTED: Musa acuminata subsp. malaccensis chromosome-associated kinesin KIF4A-like (LOC103985375), transcript variant X1, mRNA	K10395	KIF4S	kinesin family member 4/7/21/27	http://www.genome.jp/dbget-bin/www_bget?ko:K10395	Q6YUL8	2298	0	Kinesin-like protein BC2 OS=Oryza sativa subsp. japonica GN=BC2 PE=1 SV=1	PF00225//PF04655	Kinesin motor domain//Aminoglycoside/hydroxyurea antibiotic resistance kinase	GO:0007018//GO:0007017//GO:0019748//GO:0006468	microtubule-based movement//microtubule-based process//secondary metabolic process//protein phosphorylation	GO:0016773//GO:0008017//GO:0005524//GO:0003777	phosphotransferase activity, alcohol group as acceptor//microtubule binding//ATP binding//microtubule motor activity	GO:0045298//GO:0005874	tubulin complex//microtubule	KOG0244	Kinesin-like protein
c17700_g1	1141	--	--	--	--	--	--	--	--	--	--	--	--	--	--	Q9V637	210	1.27943e-17	Proteasome inhibitor PI31 subunit OS=Drosophila melanogaster GN=PI31 PE=1 SV=1	--	--	--	--	--	--	--	--	--	--
c107049_g1	2040	855309095	XP_012896741.1	1101	1.15264e-138	uncharacterized protein [Blastocystis hominis]>gi|300122119|emb|CBK22693.2| unnamed protein product [Blastocystis hominis]	641662048	XM_001952098.3	1393	0	PREDICTED: Acyrthosiphon pisum beta-galactosidase-like (LOC100169081), mRNA	K12309	GLB1, ELNR1	beta-galactosidase	http://www.genome.jp/dbget-bin/www_bget?ko:K12309	O19015	1287	2.49036e-166	Beta-galactosidase OS=Felis catus GN=GLB1 PE=2 SV=1	PF04735//PF00150//PF02449//PF01301	Baculovirus DNA helicase//Cellulase (glycosyl hydrolase family 5)//Beta-galactosidase//Glycosyl hydrolases family 35	GO:0005975//GO:0019079//GO:0046486//GO:0006012//GO:0006027//GO:0006687	carbohydrate metabolic process//viral genome replication//glycerolipid metabolic process//galactose metabolic process//glycosaminoglycan catabolic process//glycosphingolipid metabolic process	GO:0003824//GO:0003678//GO:0004565//GO:0004553	catalytic activity//DNA helicase activity//beta-galactosidase activity//hydrolase activity, hydrolyzing O-glycosyl compounds	GO:0009341//GO:0005657	beta-galactosidase complex//replication fork	KOG0496	Beta-galactosidase
c115298_g1	1771	695018533	XP_009396235.1	2420	0	PREDICTED: plasma membrane ATPase [Musa acuminata subsp. malaccensis]	672179664	XM_008811782.1	636	0	PREDICTED: Phoenix dactylifera plasma membrane ATPase (LOC103721526), mRNA	K01535	E3.6.3.6	H+-transporting ATPase	http://www.genome.jp/dbget-bin/www_bget?ko:K01535	Q03194	2317	0	Plasma membrane ATPase 4 OS=Nicotiana plumbaginifolia GN=PMA4 PE=2 SV=1	PF00122//PF01197//PF01650	E1-E2 ATPase//Ribosomal protein L31//Peptidase C13 family	GO:0042254//GO:0006508//GO:0006412	ribosome biogenesis//proteolysis//translation	GO:0004197//GO:0003735//GO:0000166//GO:0046872	cysteine-type endopeptidase activity//structural constituent of ribosome//nucleotide binding//metal ion binding	GO:0005840//GO:0005622	ribosome//intracellular	KOG0205	Plasma membrane H+-transporting ATPase
c72097_g1	2307	--	--	--	--	--	641678150	XM_003247846.2	1251	0	PREDICTED: Acyrthosiphon pisum uncharacterized LOC100568742 (LOC100568742), mRNA	--	--	--	--	--	--	--	--	--	--	--	--	--	--	--	--	--	--
c123605_g2	1089	698428771	XP_009790312.1	180	2.9998e-12	PREDICTED: ribosome biogenesis protein WDR12 homolog [Nicotiana sylvestris]	--	--	--	--	--	--	--	--	--	--	--	--	--	--	--	--	--	--	--	--	--	--	--
c127605_g3	397	--	--	--	--	--	--	--	--	--	--	--	--	--	--	--	--	--	--	--	--	--	--	--	--	--	--	--	--
c132826_g1	1259	551580351	XP_005775721.1	159	8.88071e-10	hypothetical protein EMIHUDRAFT_444186 [Emiliania huxleyi CCMP1516]>gi|485627692|gb|EOD23292.1| hypothetical protein EMIHUDRAFT_444186 [Emiliania huxleyi CCMP1516]	641654974	XM_001943866.3	854	0	PREDICTED: Acyrthosiphon pisum potassium channel subfamily K member 1-like (LOC100162572), mRNA	K04912	KCNK1	potassium channel subfamily K member 1	http://www.genome.jp/dbget-bin/www_bget?ko:K04912	Q8R454	557	1.44846e-65	Potassium channel subfamily K member 1 OS=Cavia porcellus GN=KCNK1 PE=2 SV=1	--	--	--	--	--	--	--	--	KOG1418	Tandem pore domain K+ channel
c124573_g1	1651	672146025	XP_008796949.1	1358	0	PREDICTED: uncharacterized protein LOC103712249 [Phoenix dactylifera]	672146024	XM_008798727.1	266	1.00246e-134	PREDICTED: Phoenix dactylifera uncharacterized LOC103712249 (LOC103712249), transcript variant X1, mRNA	--	--	--	--	Q3EBD3	181	1.03419e-12	DEAD-box ATP-dependent RNA helicase 41 OS=Arabidopsis thaliana GN=RH41 PE=2 SV=1	PF01213//PF00098	Adenylate cyclase associated (CAP) N terminal//Zinc knuckle	GO:0007010	cytoskeleton organization	GO:0003779//GO:0003676//GO:0008270	actin binding//nucleic acid binding//zinc ion binding	--	--	--	--
c84941_g1	4605	673015868	XP_008861895.1	611	6.38502e-65	hypothetical protein, variant 2 [Aphanomyces invadans]>gi|574483493|gb|ETW10484.1| hypothetical protein, variant 2 [Aphanomyces invadans]	641656138	XM_001943223.3	1636	0	PREDICTED: Acyrthosiphon pisum transmembrane and TPR repeat-containing protein 1-like (LOC100164262), mRNA	--	--	--	--	Q8IUR5	969	1.50805e-110	Transmembrane and TPR repeat-containing protein 1 OS=Homo sapiens GN=TMTC1 PE=1 SV=3	PF13181//PF07721//PF01530//PF13174//PF00515//PF13176	Tetratricopeptide repeat//Tetratricopeptide repeat//Zinc finger, C2HC type//Tetratricopeptide repeat//Tetratricopeptide repeat//Tetratricopeptide repeat	GO:0006355	regulation of transcription, DNA-templated	GO:0042802//GO:0003700//GO:0005515//GO:0008270	identical protein binding//transcription factor activity, sequence-specific DNA binding//protein binding//zinc ion binding	GO:0005667//GO:0005634	transcription factor complex//nucleus	KOG1124	FOG: TPR repeat
c120802_g1	2695	743757674	XP_010923091.1	809	8.87761e-96	PREDICTED: uncharacterized protein LOC105046251 [Elaeis guineensis]	743838042	XM_010938279.1	162	1.07273e-76	PREDICTED: Elaeis guineensis uncharacterized LOC105056178 (LOC105056178), mRNA	--	--	--	--	--	--	--	--	--	--	--	--	--	--	--	--	--	--
c108900_g1	451	--	--	--	--	--	367034889	XM_003666679.1	60	8.48875e-21	Myceliophthora thermophila ATCC 42464 hypothetical protein (MYCTH_2316497) mRNA, complete cds	--	--	--	--	--	--	--	--	PF02935	Cytochrome c oxidase subunit VIIc	GO:0015992//GO:0006123	proton transport//mitochondrial electron transport, cytochrome c to oxygen	GO:0004129	cytochrome-c oxidase activity	GO:0045277	respiratory chain complex IV	--	--
c105220_g1	1963	27368875	CAD59595.1	513	3.24938e-94	MRP-like ABC transporter [Oryza sativa Japonica Group]>gi|38346012|emb|CAE01891.2| OSJNBa0035O13.14 [Oryza sativa Japonica Group]	641675763	XM_008188938.1	976	0	PREDICTED: Acyrthosiphon pisum probable multidrug resistance-associated protein lethal(2)03659 (LOC100161113), transcript variant X6, mRNA	K05673	ABCC4	ATP-binding cassette, subfamily C (CFTR/MRP), member 4	http://www.genome.jp/dbget-bin/www_bget?ko:K05673	P91660	928	2.19714e-108	Probable multidrug resistance-associated protein lethal(2)03659 OS=Drosophila melanogaster GN=l(2)03659 PE=2 SV=3	PF08477//PF00664//PF00005//PF01580//PF01926	Miro-like protein//ABC transporter transmembrane region//ABC transporter//FtsK/SpoIIIE family//50S ribosome-binding GTPase	GO:0007264//GO:0051301//GO:0006810//GO:0055085//GO:0007049//GO:0007059	small GTPase mediated signal transduction//cell division//transport//transmembrane transport//cell cycle//chromosome segregation	GO:0005525//GO:0003677//GO:0005524//GO:0000166//GO:0016887//GO:0042626	GTP binding//DNA binding//ATP binding//nucleotide binding//ATPase activity//ATPase activity, coupled to transmembrane movement of substances	GO:0043231//GO:0005622//GO:0016021//GO:0044444//GO:0016020	intracellular membrane-bounded organelle//intracellular//integral component of membrane//cytoplasmic part//membrane	KOG0054	Multidrug resistance-associated protein/mitoxantrone resistance protein, ABC superfamily
c123511_g2	1085	393793944	BAM28965.1	1513	0	phenylalanine ammonia lyase, partial [Lilium hybrid division I]	393793941	AB699154.1	939	0	Lilium hybrid division I LhPAL1-2 mRNA for phenylalanine ammonia lyase, complete cds, cultivar: Montreux	K10775	E4.3.1.24	phenylalanine ammonia-lyase	http://www.genome.jp/dbget-bin/www_bget?ko:K10775	P45729	1325	2.107e-176	Phenylalanine ammonia-lyase 3 OS=Petroselinum crispum GN=PAL3 PE=2 SV=1	PF00221	Aromatic amino acid lyase	GO:0009058	biosynthetic process	GO:0016841	ammonia-lyase activity	--	--	--	--
c114427_g1	1754	672125215	XP_008786022.1	1807	0	PREDICTED: cytochrome P450 78A5-like [Phoenix dactylifera]	743791911	XM_010925254.1	286	8.12761e-146	PREDICTED: Elaeis guineensis cytochrome P450 78A5-like (LOC105046614), mRNA	--	--	--	--	Q9LMX7	1541	0	Cytochrome P450 78A5 OS=Arabidopsis thaliana GN=CYP78A5 PE=2 SV=1	PF00067	Cytochrome P450	GO:0055114	oxidation-reduction process	GO:0005506//GO:0016705//GO:0020037	iron ion binding//oxidoreductase activity, acting on paired donors, with incorporation or reduction of molecular oxygen//heme binding	--	--	KOG0156	Cytochrome P450 CYP2 subfamily
c124676_g2	316	--	--	--	--	--	--	--	--	--	--	--	--	--	--	--	--	--	--	--	--	--	--	--	--	--	--	--	--
c116197_g1	1167	743833218	XP_010935200.1	852	8.71386e-111	PREDICTED: glutathione S-transferase F8, chloroplastic-like [Elaeis guineensis]	115450570	NM_001055421.1	82	1.35366e-32	Oryza sativa Japonica Group Os03g0135300 (Os03g0135300) mRNA, complete cds	K00799	GST, gst	glutathione S-transferase	http://www.genome.jp/dbget-bin/www_bget?ko:K00799	Q96266	534	2.65668e-63	Glutathione S-transferase F8, chloroplastic OS=Arabidopsis thaliana GN=GSTF8 PE=1 SV=3	PF13409//PF13417//PF02798	Glutathione S-transferase, N-terminal domain//Glutathione S-transferase, N-terminal domain//Glutathione S-transferase, N-terminal domain	--	--	GO:0005515	protein binding	--	--	KOG0867	Glutathione S-transferase
c125712_g4	1542	695041599	XP_009408412.1	1992	0	PREDICTED: LRR receptor-like serine/threonine-protein kinase ERECTA [Musa acuminata subsp. malaccensis]	672126383	XM_008788418.1	513	0	PREDICTED: Phoenix dactylifera LRR receptor-like serine/threonine-protein kinase ERECTA (LOC103704912), transcript variant X2, mRNA	--	--	--	--	Q42371	1854	0	LRR receptor-like serine/threonine-protein kinase ERECTA OS=Arabidopsis thaliana GN=ERECTA PE=1 SV=1	PF00560//PF07714//PF00069	Leucine Rich Repeat//Protein tyrosine kinase//Protein kinase domain	GO:0006468	protein phosphorylation	GO:0004672//GO:0005515//GO:0005524	protein kinase activity//protein binding//ATP binding	--	--	--	--
c110810_g1	1146	--	--	--	--	--	--	--	--	--	--	--	--	--	--	--	--	--	--	--	--	--	--	--	--	--	--	--	--
c69543_g1	618	223997552	XP_002288449.1	625	4.78313e-79	40S ribosomal protein-like protein [Thalassiosira pseudonana CCMP1335]>gi|220975557|gb|EED93885.1| 40S ribosomal protein-like protein [Thalassiosira pseudonana CCMP1335]	126362081	EF427937.1	83	1.94229e-33	Pinctada fucata 67kD laminin receptor precursor, mRNA, complete cds	K02998	RP-SAe, RPSA	small subunit ribosomal protein SAe	http://www.genome.jp/dbget-bin/www_bget?ko:K02998	A2I3Z2	884	4.2283e-118	40S ribosomal protein SA OS=Maconellicoccus hirsutus PE=2 SV=1	PF13404//PF00318	AsnC-type helix-turn-helix domain//Ribosomal protein S2	GO:0042254//GO:0006355//GO:0006412	ribosome biogenesis//regulation of transcription, DNA-templated//translation	GO:0003735//GO:0043565	structural constituent of ribosome//sequence-specific DNA binding	GO:0005622//GO:0005840//GO:0015935	intracellular//ribosome//small ribosomal subunit	KOG0830	40S ribosomal protein SA (P40)/Laminin receptor 1
c2488_g1	2172	567958216	ETK83808.1	146	2.09062e-07	hypothetical protein L915_11110 [Phytophthora parasitica]>gi|567986909|gb|ETL37224.1| hypothetical protein L916_11008 [Phytophthora parasitica]>gi|570948391|gb|ETP13648.1| hypothetical protein F441_11338 [Phytophthora parasitica CJ01A1]	641668473	XM_008186242.1	1691	0	PREDICTED: Acyrthosiphon pisum protein daughter of sevenless (LOC100569512), mRNA	K09593	GAB1	GRB2-associated-binding protein 1	http://www.genome.jp/dbget-bin/www_bget?ko:K09593	Q9VZZ9	360	6.87345e-34	Protein daughter of sevenless OS=Drosophila melanogaster GN=dos PE=1 SV=1	PF00017	SH2 domain	--	--	GO:0005515	protein binding	--	--	--	--
c118739_g1	3353	698823617	XP_009844837.1	269	2.53327e-22	hypothetical protein H257_17668 [Aphanomyces astaci]>gi|574100085|gb|ETV65673.1| hypothetical protein H257_17668 [Aphanomyces astaci]	641674106	XR_511054.1	1651	0	PREDICTED: Acyrthosiphon pisum peptidyl-prolyl cis-trans isomerase G (LOC100163695), transcript variant X5, misc_RNA	K13172	SRRM2, SRM300	serine/arginine repetitive matrix protein 2	http://www.genome.jp/dbget-bin/www_bget?ko:K13172	Q8BTI8	326	6.3965e-29	Serine/arginine repetitive matrix protein 2 OS=Mus musculus GN=Srrm2 PE=1 SV=3	--	--	--	--	--	--	--	--	KOG1869	Splicing coactivator SRm160/300, subunit SRm300
c126576_g2	2339	695080115	XP_009387500.1	2202	0	PREDICTED: 3-hydroxy-3-methylglutaryl-coenzyme A reductase 3-like [Musa acuminata subsp. malaccensis]	743890037	XM_010912686.1	608	0	PREDICTED: Elaeis guineensis 3-hydroxy-3-methylglutaryl-coenzyme A reductase 3-like (LOC105036971), mRNA	K00021	HMGCR	hydroxymethylglutaryl-CoA reductase (NADPH)	http://www.genome.jp/dbget-bin/www_bget?ko:K00021	Q9XHL5	2125	0	3-hydroxy-3-methylglutaryl-coenzyme A reductase 3 OS=Oryza sativa subsp. japonica GN=HMG3 PE=2 SV=2	PF00305//PF00368	Lipoxygenase//Hydroxymethylglutaryl-coenzyme A reductase	GO:0006694//GO:0015936//GO:0055114	steroid biosynthetic process//coenzyme A metabolic process//oxidation-reduction process	GO:0050662//GO:0004420//GO:0016702//GO:0046872	coenzyme binding//hydroxymethylglutaryl-CoA reductase (NADPH) activity//oxidoreductase activity, acting on single donors with incorporation of molecular oxygen, incorporation of two atoms of oxygen//metal ion binding	--	--	KOG2480	3-hydroxy-3-methylglutaryl-CoA (HMG-CoA) reductase
c124895_g1	1356	695052711	XP_009414424.1	413	1.08627e-69	PREDICTED: transcription factor bHLH93-like [Musa acuminata subsp. malaccensis]>gi|695052713|ref|XP_009414425.1| PREDICTED: transcription factor bHLH93-like [Musa acuminata subsp. malaccensis]	672172149	XM_008807937.1	103	3.34757e-44	PREDICTED: Phoenix dactylifera transcription factor bHLH93-like (LOC103718924), mRNA	--	--	--	--	Q9LSL1	185	8.59247e-38	Transcription factor bHLH93 OS=Arabidopsis thaliana GN=BHLH93 PE=1 SV=1	PF00667//PF00010	FAD binding domain//Helix-loop-helix DNA-binding domain	GO:0055114	oxidation-reduction process	GO:0016491//GO:0046983	oxidoreductase activity//protein dimerization activity	--	--	--	--
c86529_g1	732	743801460	XP_010926356.1	477	5.42424e-55	PREDICTED: cyclin-D4-1-like isoform X1 [Elaeis guineensis]	--	--	--	--	--	--	--	--	--	Q6YXH8	383	6.17419e-42	Cyclin-D4-1 OS=Oryza sativa subsp. japonica GN=CYCD4-1 PE=2 SV=2	--	--	--	--	--	--	--	--	KOG0654	G2/Mitotic-specific cyclin A
c104875_g1	2602	669160272	XP_008615698.1	144	7.37938e-08	hypothetical protein SDRG_11433 [Saprolegnia diclina VS20]>gi|530732718|gb|EQC30960.1| hypothetical protein SDRG_11433 [Saprolegnia diclina VS20]	--	--	--	--	--	--	--	--	--	--	--	--	--	--	--	--	--	--	--	--	--	--	--
c107479_g1	1177	294679643	BAJ05399.1	210	1.84057e-39	transcription factor R2R3-MYB [Lilium hybrid division I]	--	--	--	--	--	K09422	MYBP	myb proto-oncogene protein, plant	http://www.genome.jp/dbget-bin/www_bget?ko:K09422	M1ETA5	173	2.27843e-25	Transcription factor MYB1 OS=Beta vulgaris GN=MYB1 PE=1 SV=1	PF05924//PF00249	SAMP Motif//Myb-like DNA-binding domain	GO:0016055	Wnt signaling pathway	GO:0008013//GO:0003682	beta-catenin binding//chromatin binding	GO:0000785//GO:0016342	chromatin//catenin complex	KOG0048	Transcription factor, Myb superfamily
c98271_g1	492	702286483	XP_010046605.1	173	5.4685e-14	PREDICTED: uncharacterized protein LOC104435580, partial [Eucalyptus grandis]	--	--	--	--	--	--	--	--	--	--	--	--	--	--	--	--	--	--	--	--	--	--	--
c91330_g1	443	359480826	XP_002272946.2	230	2.83797e-20	PREDICTED: L-ascorbate oxidase [Vitis vinifera]	--	--	--	--	--	--	--	--	--	P37064	167	9.70298e-13	L-ascorbate oxidase OS=Cucurbita pepo var. melopepo PE=1 SV=1	PF07731	Multicopper oxidase	GO:0055114	oxidation-reduction process	GO:0016491//GO:0005507	oxidoreductase activity//copper ion binding	--	--	--	--
c127678_g3	2078	672163012	XP_008801337.1	1375	3.66712e-180	PREDICTED: pentatricopeptide repeat-containing protein At2g46050, mitochondrial [Phoenix dactylifera]	--	--	--	--	--	--	--	--	--	O82363	885	1.53396e-107	Pentatricopeptide repeat-containing protein At2g46050, mitochondrial OS=Arabidopsis thaliana GN=PCMP-E39 PE=3 SV=1	--	--	--	--	--	--	--	--	--	--
c95032_g1	785	672117612	XP_008781997.1	217	5.95092e-19	PREDICTED: RING-H2 finger protein ATL74-like [Phoenix dactylifera]	--	--	--	--	--	--	--	--	--	Q9FKX5	187	1.75129e-15	NEP1-interacting protein-like 1 OS=Arabidopsis thaliana GN=ATL27 PE=2 SV=1	PF12906//PF12861//PF13639//PF00097//PF14634//PF12678	RING-variant domain//Anaphase-promoting complex subunit 11 RING-H2 finger//Ring finger domain//Zinc finger, C3HC4 type (RING finger)//zinc-RING finger domain//RING-H2 zinc finger	GO:0016567	protein ubiquitination	GO:0005515//GO:0008270//GO:0046872//GO:0004842	protein binding//zinc ion binding//metal ion binding//ubiquitin-protein transferase activity	GO:0005680	anaphase-promoting complex	KOG0800	FOG: Predicted E3 ubiquitin ligase
c105267_g1	2424	743807985	XP_010928231.1	858	8.72653e-97	PREDICTED: alpha-mannosidase 2-like [Elaeis guineensis]	641674777	XM_001947579.3	1513	0	PREDICTED: Acyrthosiphon pisum alpha-mannosidase 2 (LOC100159877), mRNA	K01191	E3.2.1.24	alpha-mannosidase	http://www.genome.jp/dbget-bin/www_bget?ko:K01191	Q16706	1034	1.41879e-122	Alpha-mannosidase 2 OS=Homo sapiens GN=MAN2A1 PE=1 SV=2	PF01074//PF07748//PF09261	Glycosyl hydrolases family 38 N-terminal domain//Glycosyl hydrolases family 38 C-terminal domain//Alpha mannosidase, middle domain	GO:0006013//GO:0005975	mannose metabolic process//carbohydrate metabolic process	GO:0015923//GO:0004553//GO:0004559//GO:0008270	mannosidase activity//hydrolase activity, hydrolyzing O-glycosyl compounds//alpha-mannosidase activity//zinc ion binding	--	--	KOG1959	Glycosyl hydrolase, family 38 - alpha-mannosidase
c116323_g2	5531	669151144	XP_008611134.1	350	2.60114e-33	hypothetical protein SDRG_07095 [Saprolegnia diclina VS20]>gi|530737142|gb|EQC35384.1| hypothetical protein SDRG_07095 [Saprolegnia diclina VS20]	641649633	XM_008188271.1	2808	0	PREDICTED: Acyrthosiphon pisum nidogen-2 (LOC103310328), mRNA	K07199	PRKAB	5'-AMP-activated protein kinase, regulatory beta subunit	http://www.genome.jp/dbget-bin/www_bget?ko:K07199	Q5BIS9	636	2.81386e-72	5'-AMP-activated protein kinase subunit beta-1 OS=Bos taurus GN=PRKAB1 PE=2 SV=3	PF00008//PF06119//PF04739//PF07645//PF00517	EGF-like domain//Nidogen-like//5'-AMP-activated protein kinase beta subunit, interation domain//Calcium-binding EGF domain//Retroviral envelope protein	GO:0007160	cell-matrix adhesion	GO:0005198//GO:0005515//GO:0005509	structural molecule activity//protein binding//calcium ion binding	GO:0019031	viral envelope	KOG1214	Nidogen and related basement membrane protein proteins
c128229_g3	623	743796300	XP_010924691.1	711	2.78294e-90	PREDICTED: GDSL esterase/lipase At5g45670-like [Elaeis guineensis]	743796299	XM_010926389.1	134	8.7352e-62	PREDICTED: Elaeis guineensis GDSL esterase/lipase At5g45670-like (LOC105047463), mRNA	--	--	--	--	Q9C7N4	588	1.0249e-72	GDSL esterase/lipase At1g29670 OS=Arabidopsis thaliana GN=At1g29670 PE=2 SV=1	PF00657	GDSL-like Lipase/Acylhydrolase	GO:0006629	lipid metabolic process	GO:0016788	hydrolase activity, acting on ester bonds	--	--	--	--
c68673_g1	621	--	--	--	--	--	--	--	--	--	--	--	--	--	--	--	--	--	--	--	--	--	--	--	--	--	--	--	--
c95233_g1	1986	--	--	--	--	--	641678147	XM_003247843.2	1285	0	PREDICTED: Acyrthosiphon pisum uncharacterized LOC100568512 (LOC100568512), mRNA	--	--	--	--	--	--	--	--	PF10717//PF03185	Occlusion-derived virus envelope protein ODV-E18//Calcium-activated potassium channel, beta subunit	GO:0006813	potassium ion transport	GO:0015269	calcium-activated potassium channel activity	GO:0019031//GO:0016020	viral envelope//membrane	--	--
c107553_g1	1566	813157033	XP_012201865.1	140	1.47309e-09	hypothetical protein SPRG_07013 [Saprolegnia parasitica CBS 223.65]>gi|641533436|gb|KDO27425.1| hypothetical protein SPRG_07013 [Saprolegnia parasitica CBS 223.65]	641665114	XM_001946124.3	430	0	PREDICTED: Acyrthosiphon pisum uncharacterized LOC100159951 (LOC100159951), mRNA	K10134	EI24	etoposide-induced 2.4 mRNA	http://www.genome.jp/dbget-bin/www_bget?ko:K10134	Q61070	341	4.25446e-49	Etoposide-induced protein 2.4 OS=Mus musculus GN=Ei24 PE=1 SV=3	--	--	--	--	--	--	--	--	KOG3966	p53-mediated apoptosis protein EI24/PIG8
c164604_g1	615	326496533	BAJ94728.1	486	1.82186e-58	predicted protein [Hordeum vulgare subsp. vulgare]	--	--	--	--	--	--	--	--	--	P25710	477	3.56635e-58	NADH-ubiquinone oxidoreductase 21.3 kDa subunit OS=Neurospora crassa (strain ATCC 24698 / 74-OR23-1A / CBS 708.71 / DSM 1257 / FGSC 987) GN=B13D24.010 PE=4 SV=1	PF01943	Polysaccharide biosynthesis protein	GO:0000271	polysaccharide biosynthetic process	--	--	GO:0016020	membrane	--	--
c106753_g1	2057	672145081	XP_008796449.1	2339	0	PREDICTED: leucine-rich repeat receptor-like protein kinase PXL2, partial [Phoenix dactylifera]	672145080	XM_008798227.1	145	2.3011e-67	PREDICTED: Phoenix dactylifera leucine-rich repeat receptor-like protein kinase PXL2 (LOC103711908), partial mRNA	--	--	--	--	Q9M0G7	1970	0	Leucine-rich repeat receptor-like protein kinase PXL2 OS=Arabidopsis thaliana GN=PXL2 PE=2 SV=1	PF00069//PF07714//PF00560	Protein kinase domain//Protein tyrosine kinase//Leucine Rich Repeat	GO:0006468	protein phosphorylation	GO:0004672//GO:0005515//GO:0005524	protein kinase activity//protein binding//ATP binding	--	--	--	--
c106939_g2	3038	586675574	XP_006838377.1	619	4.6485e-66	PREDICTED: phosphatidylinositol 4-phosphate 5-kinase 1 [Amborella trichopoda]>gi|548840883|gb|ERN00946.1| hypothetical protein AMTR_s00002p00056060 [Amborella trichopoda]	641655330	XM_001943070.3	1595	0	PREDICTED: Acyrthosiphon pisum phosphatidylinositol 4-phosphate 5-kinase type-1 alpha-like (LOC100167842), mRNA	K00889	E2.7.1.68, PIP5K	1-phosphatidylinositol-4-phosphate 5-kinase	http://www.genome.jp/dbget-bin/www_bget?ko:K00889	P70182	1373	1.132e-176	Phosphatidylinositol 4-phosphate 5-kinase type-1 alpha OS=Mus musculus GN=Pip5k1a PE=1 SV=2	PF01504//PF04048	Phosphatidylinositol-4-phosphate 5-Kinase//Sec8 exocyst complex component specific domain	GO:0015031//GO:0046488//GO:0006904	protein transport//phosphatidylinositol metabolic process//vesicle docking involved in exocytosis	GO:0016307	phosphatidylinositol phosphate kinase activity	GO:0000145	exocyst	KOG0229	Phosphatidylinositol-4-phosphate 5-kinase
c129741_g1	3476	743856341	XP_010941831.1	1511	0	PREDICTED: probable LRR receptor-like serine/threonine-protein kinase At4g08850 [Elaeis guineensis]	--	--	--	--	--	--	--	--	--	Q8VZG8	1107	3.3439e-130	Probable LRR receptor-like serine/threonine-protein kinase At4g08850 OS=Arabidopsis thaliana GN=At4g08850 PE=2 SV=3	PF00560//PF06293//PF07714//PF00069	Leucine Rich Repeat//Lipopolysaccharide kinase (Kdo/WaaP) family//Protein tyrosine kinase//Protein kinase domain	GO:0009103//GO:0006468	lipopolysaccharide biosynthetic process//protein phosphorylation	GO:0016773//GO:0005524//GO:0005515//GO:0004672	phosphotransferase activity, alcohol group as acceptor//ATP binding//protein binding//protein kinase activity	GO:0016020	membrane	--	--
c122535_g2	1348	720086919	XP_010243992.1	1089	1.52393e-145	PREDICTED: proteasome subunit beta type-6 [Nelumbo nucifera]	743804396	XM_010928879.1	351	0	PREDICTED: Elaeis guineensis proteasome subunit beta type-6-like (LOC105049278), mRNA	K02738	PSMB6	20S proteasome subunit beta 1	http://www.genome.jp/dbget-bin/www_bget?ko:K02738	Q8LD27	1032	9.28808e-138	Proteasome subunit beta type-6 OS=Arabidopsis thaliana GN=PBA1 PE=1 SV=2	PF00227	Proteasome subunit	GO:0051603	proteolysis involved in cellular protein catabolic process	GO:0004298	threonine-type endopeptidase activity	GO:0005839	proteasome core complex	KOG0174	20S proteasome, regulatory subunit beta type PSMB6/PSMB9/PRE3
c115505_g4	2393	729405384	XP_010555092.1	334	9.64723e-34	PREDICTED: ATP sulfurylase 1, chloroplastic-like [Tarenaya hassleriana]	--	--	--	--	--	K13811	PAPSS	3'-phosphoadenosine 5'-phosphosulfate synthase	http://www.genome.jp/dbget-bin/www_bget?ko:K13811	Q9LIK9	328	7.29384e-31	ATP sulfurylase 1, chloroplastic OS=Arabidopsis thaliana GN=APS1 PE=1 SV=1	PF01747//PF00207	ATP-sulfurylase//Alpha-2-macroglobulin family	GO:0006790//GO:0006144	sulfur compound metabolic process//purine nucleobase metabolic process	GO:0004781//GO:0004866	sulfate adenylyltransferase (ATP) activity//endopeptidase inhibitor activity	--	--	--	--
c109497_g1	1167	--	--	--	--	--	242117895	NM_001162508.1	545	0	Acyrthosiphon pisum growth arrest and DNA-damage-inducible, gamma interacting protein 1 (Gadd45gip1), mRNA	--	--	--	--	Q9CR59	131	1.75841e-07	Growth arrest and DNA damage-inducible proteins-interacting protein 1 OS=Mus musculus GN=Gadd45gip1 PE=2 SV=1	PF00143//PF10147	Interferon alpha/beta domain//Growth arrest and DNA-damage-inducible proteins-interacting protein 1	GO:0007165//GO:0007049//GO:0006952	signal transduction//cell cycle//defense response	GO:0005126	cytokine receptor binding	GO:0005576//GO:0005634	extracellular region//nucleus	KOG4848	Extracellular matrix-associated peroxidase
c121448_g1	1620	672137235	XP_008792336.1	140	3.89723e-12	PREDICTED: uncharacterized protein LOC103708981 [Phoenix dactylifera]	--	--	--	--	--	--	--	--	--	O23299	136	7.40294e-08	Enoyl-CoA delta isomerase 2, peroxisomal OS=Arabidopsis thaliana GN=ECI2 PE=1 SV=1	--	--	--	--	--	--	--	--	--	--
c100020_g1	1227	255072569	XP_002499959.1	526	2.84484e-62	predicted protein [Micromonas sp. RCC299]>gi|226515221|gb|ACO61217.1| predicted protein [Micromonas sp. RCC299]	641675353	XM_008188788.1	606	0	PREDICTED: Acyrthosiphon pisum probable ubiquitin-conjugating enzyme E2 C (LOC100161367), transcript variant X3, mRNA	K06688	UBE2C, UBC11	ubiquitin-conjugating enzyme E2 C	http://www.genome.jp/dbget-bin/www_bget?ko:K06688	Q95044	550	1.10168e-66	Ubiquitin-conjugating enzyme E2 C OS=Spisula solidissima GN=UBE2C PE=1 SV=1	PF00179//PF05773	Ubiquitin-conjugating enzyme//RWD domain	--	--	GO:0005515//GO:0016881//GO:0016874//GO:0000166	protein binding//acid-amino acid ligase activity//ligase activity//nucleotide binding	--	--	KOG0421	Ubiquitin-protein ligase
c115103_g1	2144	--	--	--	--	--	--	--	--	--	--	--	--	--	--	--	--	--	--	--	--	--	--	--	--	--	--	--	--
c111505_g1	1098	225429027	XP_002267686.1	171	6.08544e-16	PREDICTED: uncharacterized protein LOC100241214 [Vitis vinifera]>gi|296083030|emb|CBI22434.3| unnamed protein product [Vitis vinifera]	--	--	--	--	--	--	--	--	--	--	--	--	--	--	--	--	--	--	--	--	--	--	--
c142007_g1	681	--	--	--	--	--	402745502	NM_001162835.2	361	0	Acyrthosiphon pisum retroactive (rtv), mRNA	--	--	--	--	--	--	--	--	PF01064	Activin types I and II receptor domain	GO:0009069//GO:0016310//GO:0007178	serine family amino acid metabolic process//phosphorylation//transmembrane receptor protein serine/threonine kinase signaling pathway	GO:0004675//GO:0005024	transmembrane receptor protein serine/threonine kinase activity//transforming growth factor beta-activated receptor activity	GO:0016020	membrane	--	--
c86476_g1	1302	224285760	ACN40595.1	179	4.60608e-12	unknown [Picea sitchensis]	641660359	XM_008183241.1	539	0	PREDICTED: Acyrthosiphon pisum immunoglobulin-binding protein 1-like (LOC100161356), transcript variant X2, mRNA	--	--	--	--	P78318	327	1.39259e-32	Immunoglobulin-binding protein 1 OS=Homo sapiens GN=IGBP1 PE=1 SV=1	PF04177//PF07557//PF03910	TAP42-like family//Shugoshin C terminus//Adenovirus minor core protein PV	GO:0045132//GO:0009966	meiotic chromosome segregation//regulation of signal transduction	--	--	GO:0005634//GO:0000775//GO:0019012	nucleus//chromosome, centromeric region//virion	KOG2830	Protein phosphatase 2A-associated protein
c128057_g1	1068	743882202	XP_010909100.1	401	1.02469e-49	PREDICTED: glutathione S-transferase T1 isoform X2 [Elaeis guineensis]	--	--	--	--	--	K00799	GST, gst	glutathione S-transferase	http://www.genome.jp/dbget-bin/www_bget?ko:K00799	Q9FHE1	353	2.78866e-42	Glutathione S-transferase T3 OS=Arabidopsis thaliana GN=GSTT3 PE=2 SV=1	PF04159	NB glycoprotein	--	--	--	--	GO:0016021	integral component of membrane	KOG0867	Glutathione S-transferase
c98712_g1	1500	--	--	--	--	--	641658038	XM_001950915.3	585	0	PREDICTED: Acyrthosiphon pisum pancreatic lipase-related protein 2-like (LOC100168690), mRNA	--	--	--	--	P81139	313	5.19747e-30	Pancreatic lipase-related protein 2 OS=Cavia porcellus GN=PNLIPRP2 PE=1 SV=1	PF01764//PF00975//PF07859	Lipase (class 3)//Thioesterase domain//alpha/beta hydrolase fold	GO:0006629//GO:0046486//GO:0009058//GO:0008152//GO:0016042	lipid metabolic process//glycerolipid metabolic process//biosynthetic process//metabolic process//lipid catabolic process	GO:0016788//GO:0004806//GO:0016787	hydrolase activity, acting on ester bonds//triglyceride lipase activity//hydrolase activity	--	--	--	--
c84093_g1	679	--	--	--	--	--	--	--	--	--	--	--	--	--	--	--	--	--	--	--	--	--	--	--	--	--	--	--	--
c126863_g3	2821	672175061	XP_008807595.1	766	2.50316e-97	PREDICTED: uncharacterized protein LOC103719892 [Phoenix dactylifera]	743854139	XM_010942521.1	166	6.71442e-79	PREDICTED: Elaeis guineensis uncharacterized LOC105059278 (LOC105059278), mRNA	--	--	--	--	Q9XIP8	702	1.21246e-87	Protein CDI OS=Arabidopsis thaliana GN=CDI PE=2 SV=1	PF03320//PF01501	Bacterial fructose-1,6-bisphosphatase, glpX-encoded//Glycosyl transferase family 8	GO:0015976//GO:0006098//GO:0006013//GO:0006000//GO:0006094//GO:0006096//GO:0006071	carbon utilization//pentose-phosphate shunt//mannose metabolic process//fructose metabolic process//gluconeogenesis//glycolytic process//glycerol metabolic process	GO:0042132//GO:0016757	fructose 1,6-bisphosphate 1-phosphatase activity//transferase activity, transferring glycosyl groups	--	--	--	--
c128208_g1	2399	387910778	CBZ41766.1	918	3.48875e-116	myrcene synthase, partial [Alstroemeria peruviana]	802616344	XM_012219970.1	48	2.24805e-13	PREDICTED: Jatropha curcas terpene synthase 10-like (LOC105636648), mRNA	--	--	--	--	B3TPQ7	906	4.48448e-111	Alpha-terpineol synthase, chloroplastic OS=Magnolia grandiflora PE=1 SV=1	PF03936//PF01397	Terpene synthase family, metal binding domain//Terpene synthase, N-terminal domain	GO:0008152	metabolic process	GO:0010333//GO:0016829//GO:0000287	terpene synthase activity//lyase activity//magnesium ion binding	--	--	--	--
c128925_g2	7383	309322183	YP_003934098.1	184	1.76585e-16	photosystem I P700 apoprotein A1 [Geranium palmatum]>gi|197132170|gb|ACH47603.1| photosystem I P700 apoprotein A1 [Geranium palmatum]>gi|300069276|gb|ADJ66397.1| photosystem I P700 apoprotein A1 [Geranium palmatum]>gi|817498844|gb|AKF42969.1| photosystem I P700 chlorophyll a apoprotein A1 (plastid) [Geranium maderense]	705244307	KM078036.1	147	6.45862e-68	Heloniopsis tubiflora chloroplast, complete genome	K02689	psaA	photosystem I P700 chlorophyll a apoprotein A1	http://www.genome.jp/dbget-bin/www_bget?ko:K02689	Q8S8X4	171	5.94329e-16	Photosystem I P700 chlorophyll a apoprotein A1 OS=Atropa belladonna GN=psaA PE=3 SV=1	PF03119	NAD-dependent DNA ligase C4 zinc finger domain	GO:0044237//GO:0006281//GO:0055114//GO:0006260	cellular metabolic process//DNA repair//oxidation-reduction process//DNA replication	GO:0003911//GO:0051536//GO:0046872	DNA ligase (NAD+) activity//iron-sulfur cluster binding//metal ion binding	GO:0034357//GO:0009536//GO:0044425	photosynthetic membrane//plastid//membrane part	--	--
c118423_g1	1626	743763990	XP_010912196.1	1327	1.09609e-177	PREDICTED: uncharacterized protein LOC105038180 [Elaeis guineensis]	--	--	--	--	--	--	--	--	--	--	--	--	--	--	--	--	--	--	--	--	--	--	--
c124507_g1	2333	743825549	XP_010933053.1	2438	0	PREDICTED: LRR receptor-like serine/threonine-protein kinase FEI 1 [Elaeis guineensis]>gi|743825553|ref|XP_010933054.1| PREDICTED: LRR receptor-like serine/threonine-protein kinase FEI 1 [Elaeis guineensis]	672166059	XM_008804727.1	764	0	PREDICTED: Phoenix dactylifera LRR receptor-like serine/threonine-protein kinase FEI 1 (LOC103716644), mRNA	--	--	--	--	C0LGF4	2174	0	LRR receptor-like serine/threonine-protein kinase FEI 1 OS=Arabidopsis thaliana GN=FEI1 PE=1 SV=1	PF07714//PF00069//PF00560	Protein tyrosine kinase//Protein kinase domain//Leucine Rich Repeat	GO:0006468	protein phosphorylation	GO:0004672//GO:0005515//GO:0005524	protein kinase activity//protein binding//ATP binding	--	--	--	--
c109063_g1	872	743841910	XP_010937658.1	122	5.37312e-12	PREDICTED: ubiquitin-conjugating enzyme E2 7-like isoform X2 [Elaeis guineensis]	--	--	--	--	--	--	--	--	--	P42747	105	5.8471e-11	Ubiquitin-conjugating enzyme E2 14 OS=Arabidopsis thaliana GN=UBC14 PE=1 SV=1	PF07936	Potassium-channel blocking toxin	GO:0009405//GO:0006810	pathogenesis//transport	GO:0008200	ion channel inhibitor activity	GO:0042151	nematocyst	KOG0425	Ubiquitin-protein ligase
c128888_g1	3913	--	--	--	--	--	--	--	--	--	--	--	--	--	--	--	--	--	--	--	--	--	--	--	--	--	--	--	--
c110791_g1	1185	695079176	XP_009387001.1	741	4.13234e-93	PREDICTED: cytosolic sulfotransferase 11-like [Musa acuminata subsp. malaccensis]	672107721	XM_008782996.1	49	3.0406e-14	PREDICTED: Phoenix dactylifera cytosolic sulfotransferase 12-like (LOC103701050), mRNA	--	--	--	--	Q8GZ53	621	4.33535e-75	Cytosolic sulfotransferase 14 OS=Arabidopsis thaliana GN=SOT14 PE=2 SV=1	PF00685	Sulfotransferase domain	--	--	GO:0008146	sulfotransferase activity	--	--	KOG1584	Sulfotransferase
c114423_g1	1560	743775579	XP_010918172.1	1819	0	PREDICTED: probable alpha-amylase 2 [Elaeis guineensis]	694316550	XM_009336158.1	309	1.18121e-158	PREDICTED: Pyrus x bretschneideri probable alpha-amylase 2 (LOC103927258), mRNA	--	--	--	--	Q8LFG1	1663	0	Probable alpha-amylase 2 OS=Arabidopsis thaliana GN=AMY2 PE=2 SV=1	PF07821//PF00128	Alpha-amylase C-terminal beta-sheet domain//Alpha amylase, catalytic domain	GO:0005985//GO:0005975//GO:0005982	sucrose metabolic process//carbohydrate metabolic process//starch metabolic process	GO:0004556//GO:0003824//GO:0005509//GO:0043169	alpha-amylase activity//catalytic activity//calcium ion binding//cation binding	--	--	--	--
c110722_g2	831	672145684	XP_008796768.1	465	3.59905e-55	PREDICTED: ferredoxin-2 [Phoenix dactylifera]	729389464	XM_010553423.1	83	2.6507e-33	PREDICTED: Tarenaya hassleriana ferredoxin, root R-B2-like (LOC104822270), mRNA	K02639	petF	ferredoxin	http://www.genome.jp/dbget-bin/www_bget?ko:K02639	P08451	236	4.90915e-23	Ferredoxin-2 OS=Synechococcus sp. (strain ATCC 27144 / PCC 6301 / SAUG 1402/1) GN=petF2 PE=3 SV=2	PF00111//PF03427	2Fe-2S iron-sulfur cluster binding domain//Carbohydrate binding domain (family 19)	GO:0006032//GO:0006118//GO:0016998	chitin catabolic process//obsolete electron transport//cell wall macromolecule catabolic process	GO:0051536//GO:0004568//GO:0009055	iron-sulfur cluster binding//chitinase activity//electron carrier activity	--	--	--	--
c25488_g1	637	--	--	--	--	--	60542788	AJ879116.1	65	2.03406e-23	Capsicum chinense mRNA for metallothionein-like protein (mtb gene)	--	--	--	--	--	--	--	--	PF01439	Metallothionein	--	--	GO:0046872	metal ion binding	--	--	--	--
c119247_g3	2867	672194378	XP_008776278.1	541	9.8083e-58	PREDICTED: sucrose nonfermenting 4-like protein [Phoenix dactylifera]	--	--	--	--	--	--	--	--	--	Q944A6	351	1.84107e-33	Sucrose nonfermenting 4-like protein OS=Arabidopsis thaliana GN=SNF4 PE=1 SV=1	PF00571	CBS domain	--	--	GO:0030554	adenyl nucleotide binding	--	--	KOG1764	5'-AMP-activated protein kinase, gamma subunit
c128572_g2	506	2935450	AAC05126.1	391	2.14319e-46	histone H2B [Malus domestica]	557719701	KF573580.1	289	4.80983e-148	Lilium hybrid cultivar Sorbonne LS-ZJU43 microsatellite sequence	K11252	H2B	histone H2B	http://www.genome.jp/dbget-bin/www_bget?ko:K11252	Q1S9I9	393	1.04658e-46	Probable histone H2B.1 OS=Medicago truncatula PE=3 SV=3	PF00125//PF06459//PF00808//PF03847	Core histone H2A/H2B/H3/H4//Ryanodine Receptor TM 4-6//Histone-like transcription factor (CBF/NF-Y) and archaeal histone//Transcription initiation factor TFIID subunit A	GO:0006874//GO:0006352//GO:0006816	cellular calcium ion homeostasis//DNA-templated transcription, initiation//calcium ion transport	GO:0043565//GO:0003677//GO:0005219	sequence-specific DNA binding//DNA binding//ryanodine-sensitive calcium-release channel activity	GO:0005622//GO:0016021//GO:0005669	intracellular//integral component of membrane//transcription factor TFIID complex	KOG1744	Histone H2B
c109473_g1	2360	546297046	XP_005710106.1	430	2.87394e-41	WD40-repeat containing protein [Chondrus crispus]>gi|507106136|emb|CDF39812.1| WD40-repeat containing protein [Chondrus crispus]	641651323	XM_001944175.3	1686	0	PREDICTED: Acyrthosiphon pisum NACHT and WD repeat domain-containing protein 1 (LOC100167797), mRNA	--	--	--	--	Q00808	326	1.86406e-29	Vegetative incompatibility protein HET-E-1 OS=Podospora anserina GN=HET-E1 PE=3 SV=1	PF00400	WD domain, G-beta repeat	--	--	GO:0005515	protein binding	--	--	KOG4155	FOG: WD40 repeat
c129350_g2	2599	743793922	XP_010924049.1	1503	0	PREDICTED: receptor-like serine/threonine-protein kinase SD1-8 [Elaeis guineensis]	658015334	XM_008344782.1	71	3.99435e-26	PREDICTED: Malus x domestica G-type lectin S-receptor-like serine/threonine-protein kinase At1g61370 (LOC103405759), mRNA	--	--	--	--	O81905	1178	0	Receptor-like serine/threonine-protein kinase SD1-8 OS=Arabidopsis thaliana GN=SD18 PE=1 SV=1	PF11883//PF00069//PF07714//PF00954	Domain of unknown function (DUF3403)//Protein kinase domain//Protein tyrosine kinase//S-locus glycoprotein family	GO:0048544//GO:0016310//GO:0009069//GO:0006468	recognition of pollen//phosphorylation//serine family amino acid metabolic process//protein phosphorylation	GO:0004672//GO:0004674//GO:0005524	protein kinase activity//protein serine/threonine kinase activity//ATP binding	--	--	--	--
c125501_g1	3290	743818917	XP_010931370.1	2820	0	PREDICTED: probably inactive leucine-rich repeat receptor-like protein kinase At3g28040 [Elaeis guineensis]	743818916	XM_010933068.1	460	0	PREDICTED: Elaeis guineensis probably inactive leucine-rich repeat receptor-like protein kinase At3g28040 (LOC105052300), mRNA	--	--	--	--	Q9LY03	2347	0	Probable LRR receptor-like serine/threonine-protein kinase IRK OS=Arabidopsis thaliana GN=IRK PE=1 SV=1	PF00560//PF07714//PF00069//PF02653	Leucine Rich Repeat//Protein tyrosine kinase//Protein kinase domain//Branched-chain amino acid transport system / permease component	GO:0006810//GO:0006468	transport//protein phosphorylation	GO:0005524//GO:0005215//GO:0004672//GO:0005515	ATP binding//transporter activity//protein kinase activity//protein binding	GO:0016020	membrane	--	--
c102330_g1	566	1141765	AAC49386.1	181	1.87123e-14	mannose-binding lectin precursor, partial [Tulipa hybrid cultivar]>gi|1587681|prf||2207209C mannose-binding lectin:ISOTYPE=MII1	--	--	--	--	--	--	--	--	--	P30617	142	3.46178e-10	Mannose-specific lectin OS=Galanthus nivalis PE=1 SV=1	--	--	--	--	--	--	--	--	--	--
c123906_g3	4895	145340597	XP_001415408.1	2212	0	P-ATPase family transporter: sodium/potassium ion [Ostreococcus lucimarinus CCE9901]>gi|144575631|gb|ABO93700.1| P-ATPase family transporter: sodium/potassium ion [Ostreococcus lucimarinus CCE9901]	407731559	JQ771497.1	4471	0	Aphis nerii Na+,K+ ATPase alpha-subunit 2 mRNA, complete cds	K01539	ATP1A	sodium/potassium-transporting ATPase subunit alpha	http://www.genome.jp/dbget-bin/www_bget?ko:K01539	P13607	3667	0	Sodium/potassium-transporting ATPase subunit alpha OS=Drosophila melanogaster GN=Atpalpha PE=1 SV=3	PF13008//PF00122	Zinc-binding domain of Paramyxoviridae V protein//E1-E2 ATPase	GO:0006810	transport	GO:0000166//GO:0003824//GO:0046872	nucleotide binding//catalytic activity//metal ion binding	--	--	KOG0203	Na+/K+ ATPase, alpha subunit
c258828_g1	1412	661877325	CDP18827.1	915	4.27815e-117	unnamed protein product [Coffea canephora]	641652043	XM_001944518.3	821	0	PREDICTED: Acyrthosiphon pisum sorbitol dehydrogenase-like (LOC100159783), mRNA	K00008	SORD, gutB	L-iditol 2-dehydrogenase	http://www.genome.jp/dbget-bin/www_bget?ko:K00008	Q00796	1013	1.41172e-132	Sorbitol dehydrogenase OS=Homo sapiens GN=SORD PE=1 SV=4	PF00107//PF08240//PF02826	Zinc-binding dehydrogenase//Alcohol dehydrogenase GroES-like domain//D-isomer specific 2-hydroxyacid dehydrogenase, NAD binding domain	GO:0055114	oxidation-reduction process	GO:0016491//GO:0016616//GO:0008270//GO:0048037	oxidoreductase activity//oxidoreductase activity, acting on the CH-OH group of donors, NAD or NADP as acceptor//zinc ion binding//cofactor binding	--	--	KOG0024	Sorbitol dehydrogenase
c114895_g8	513	--	--	--	--	--	--	--	--	--	--	--	--	--	--	--	--	--	--	--	--	--	--	--	--	--	--	--	--
c129723_g1	2560	147828211	CAN71109.1	1175	0	hypothetical protein VITISV_001479 [Vitis vinifera]	--	--	--	--	--	--	--	--	--	P10978	835	1.56048e-93	Retrovirus-related Pol polyprotein from transposon TNT 1-94 OS=Nicotiana tabacum PE=2 SV=1	PF00665	Integrase core domain	GO:0015074	DNA integration	--	--	--	--	KOG0017	FOG: Transposon-encoded proteins with TYA, reverse transcriptase, integrase domains in various combinations
c94618_g1	1787	20143982	AAM02973.2	491	5.27218e-51	Hsp70 [Crypthecodinium cohnii]	336275564	XM_003352488.1	146	5.54361e-68	Sordaria macrospora k-hell hypothetical protein (SMAC_01370), mRNA	--	--	--	--	P38788	979	2.41946e-123	Ribosome-associated complex subunit SSZ1 OS=Saccharomyces cerevisiae (strain ATCC 204508 / S288c) GN=SSZ1 PE=1 SV=2	PF06723	MreB/Mbl protein	GO:0000902	cell morphogenesis	--	--	--	--	KOG0101	Molecular chaperones HSP70/HSC70, HSP70 superfamily
c118851_g1	762	--	--	--	--	--	--	--	--	--	--	--	--	--	--	--	--	--	--	--	--	--	--	--	--	--	--	--	--
c104555_g1	498	--	--	--	--	--	--	--	--	--	--	--	--	--	--	--	--	--	--	--	--	--	--	--	--	--	--	--	--
c118720_g1	2327	672198293	XP_008777290.1	1101	4.24848e-142	PREDICTED: uncharacterized protein LOC103697246 [Phoenix dactylifera]	672198292	XM_008779068.1	297	8.31831e-152	PREDICTED: Phoenix dactylifera uncharacterized LOC103697246 (LOC103697246), mRNA	--	--	--	--	P04635	221	3.34832e-17	Lipase OS=Staphylococcus hyicus GN=lip PE=1 SV=1	--	--	--	--	--	--	--	--	--	--
c128809_g1	937	743858636	XP_010942403.1	611	1.36832e-75	PREDICTED: protein YLS9 [Elaeis guineensis]	--	--	--	--	--	--	--	--	--	Q9SJ52	357	1.35648e-38	Protein YLS9 OS=Arabidopsis thaliana GN=YLS9 PE=2 SV=1	--	--	--	--	--	--	--	--	--	--
c126666_g1	2449	743886315	XP_010910113.1	2400	0	PREDICTED: heat shock 70 kDa protein 8 [Elaeis guineensis]	672179941	XM_008811926.1	523	0	PREDICTED: Phoenix dactylifera heat shock 70 kDa protein 8 (LOC103721638), transcript variant X4, mRNA	K09489	HSPA4	heat shock 70kDa protein 4	http://www.genome.jp/dbget-bin/www_bget?ko:K09489	Q9SKY8	2070	0	Heat shock 70 kDa protein 8 OS=Arabidopsis thaliana GN=HSP70-8 PE=1 SV=1	PF05748//PF06723	Rubella membrane glycoprotein E1//MreB/Mbl protein	GO:0000902	cell morphogenesis	--	--	GO:0016021//GO:0019013	integral component of membrane//viral nucleocapsid	KOG0101	Molecular chaperones HSP70/HSC70, HSP70 superfamily
c112604_g1	1236	--	--	--	--	--	--	--	--	--	--	--	--	--	--	--	--	--	--	PF04162	Gyrovirus capsid protein (VP1)	--	--	--	--	GO:0019028	viral capsid	--	--
c120655_g2	659	--	--	--	--	--	--	--	--	--	--	--	--	--	--	--	--	--	--	PF02747	Proliferating cell nuclear antigen, C-terminal domain	GO:0006275	regulation of DNA replication	GO:0003677	DNA binding	--	--	--	--
c103736_g1	3457	672180844	XP_008810623.1	3548	0	PREDICTED: retinoblastoma-related protein [Phoenix dactylifera]	743881525	XM_010910624.1	788	0	PREDICTED: Elaeis guineensis retinoblastoma-related protein (LOC105035176), transcript variant X1, mRNA	K04681	RBL1	retinoblastoma-like protein 1	http://www.genome.jp/dbget-bin/www_bget?ko:K04681	Q8H252	3446	0	Retinoblastoma-related protein OS=Cocos nucifera GN=Rb1 PE=2 SV=1	PF01858//PF01857	Retinoblastoma-associated protein A domain//Retinoblastoma-associated protein B domain	GO:0051726	regulation of cell cycle	--	--	GO:0005634	nucleus	KOG1010	Rb (Retinoblastoma tumor suppressor)-related protein
c110053_g1	2249	813134033	XP_012198019.1	219	5.84663e-16	hypothetical protein SPRG_04039 [Saprolegnia parasitica CBS 223.65]>gi|641537571|gb|KDO31424.1| hypothetical protein SPRG_04039 [Saprolegnia parasitica CBS 223.65]	641677478	XM_008189579.1	1582	0	PREDICTED: Acyrthosiphon pisum TBC1 domain family member 23 (LOC100167213), transcript variant X2, mRNA	--	--	--	--	Q5R8I6	814	1.2754e-95	TBC1 domain family member 23 OS=Pongo abelii GN=TBC1D23 PE=2 SV=1	PF00566	Rab-GTPase-TBC domain	--	--	--	--	--	--	KOG3636	Uncharacterized conserved protein, contains TBC and Rhodanese domains
c123643_g1	1547	743778464	XP_010919692.1	1111	2.84789e-146	PREDICTED: palmitoyl-protein thioesterase 1 [Elaeis guineensis]	672158233	XM_008800627.1	48	1.43784e-13	PREDICTED: Phoenix dactylifera palmitoyl-protein thioesterase 1 (LOC103713625), mRNA	K01074	PPT	palmitoyl-protein thioesterase	http://www.genome.jp/dbget-bin/www_bget?ko:K01074	Q20390	320	1.23362e-31	Palmitoyl-protein thioesterase 1 OS=Caenorhabditis elegans GN=ppt-1 PE=2 SV=2	PF02089	Palmitoyl protein thioesterase	GO:0006464	cellular protein modification process	GO:0008474	palmitoyl-(protein) hydrolase activity	--	--	KOG2541	Palmitoyl protein thioesterase
c105452_g1	847	297743270	CBI36137.3	450	2.59125e-53	unnamed protein product [Vitis vinifera]	835904405	XM_004952111.2	136	9.32083e-63	PREDICTED: Setaria italica 60S ribosomal protein L37-1-like (LOC101780565), mRNA	K02922	RP-L37e, RPL37	large subunit ribosomal protein L37e	http://www.genome.jp/dbget-bin/www_bget?ko:K02922	Q8LEM8	409	2.33381e-48	60S ribosomal protein L37-3 OS=Arabidopsis thaliana GN=RPL37C PE=3 SV=1	PF01907	Ribosomal protein L37e	GO:0042254//GO:0006412	ribosome biogenesis//translation	GO:0003735	structural constituent of ribosome	GO:0005622//GO:0005840	intracellular//ribosome	KOG3475	60S ribosomal protein L37
c115390_g1	3646	695418726	XP_009527479.1	254	1.19924e-19	hypothetical protein PHYSODRAFT_332215 [Phytophthora sojae]>gi|348678604|gb|EGZ18421.1| hypothetical protein PHYSODRAFT_332215 [Phytophthora sojae]	641677126	XM_001943471.3	2914	0	PREDICTED: Acyrthosiphon pisum signal-induced proliferation-associated 1-like protein 1 (LOC100169138), mRNA	K17702	SIPA1L2, SPAL2	signal-induced proliferation-associated 1 like protein 2	http://www.genome.jp/dbget-bin/www_bget?ko:K17702	Q80TE4	1760	0	Signal-induced proliferation-associated 1-like protein 2 OS=Mus musculus GN=Sipa1l2 PE=1 SV=3	PF02255//PF02145//PF00595	PTS system, Lactose/Cellobiose specific IIA subunit//Rap/ran-GAP//PDZ domain (Also known as DHR or GLGF)	GO:0009401//GO:0006810//GO:0008643//GO:0051056	phosphoenolpyruvate-dependent sugar phosphotransferase system//transport//carbohydrate transport//regulation of small GTPase mediated signal transduction	GO:0005515//GO:0005351//GO:0005096	protein binding//sugar:proton symporter activity//GTPase activator activity	GO:0016020	membrane	KOG3686	Rap1-GTPase-activating protein (Rap1GAP)
c122994_g5	486	695077643	XP_009386173.1	306	2.13366e-33	PREDICTED: auxin-induced protein 6B-like [Musa acuminata subsp. malaccensis]	--	--	--	--	--	K14488	SAUR	SAUR family protein	http://www.genome.jp/dbget-bin/www_bget?ko:K14488	Q9ZUZ3	252	3.0487e-26	Auxin-responsive protein SAUR32 OS=Arabidopsis thaliana GN=SAUR32 PE=2 SV=1	--	--	--	--	--	--	--	--	--	--
c106406_g1	1842	--	--	--	--	--	641650666	XM_003240859.2	1238	0	PREDICTED: Acyrthosiphon pisum uncharacterized LOC100571069 (LOC100571069), mRNA	--	--	--	--	--	--	--	--	PF01601//PF06560	Coronavirus S2 glycoprotein//Glucose-6-phosphate isomerase (GPI)	GO:0046813//GO:0006098//GO:0061025//GO:0005985//GO:0006096//GO:0005982//GO:0006094	receptor-mediated virion attachment to host cell//pentose-phosphate shunt//membrane fusion//sucrose metabolic process//glycolytic process//starch metabolic process//gluconeogenesis	GO:0004347	glucose-6-phosphate isomerase activity	GO:0016021//GO:0019031//GO:0005737	integral component of membrane//viral envelope//cytoplasm	--	--
c108864_g1	2428	674249846	KFK42611.1	139	6.7008e-07	hypothetical protein AALP_AA1G018000 [Arabis alpina]	641654136	XM_001951310.3	668	0	PREDICTED: Acyrthosiphon pisum TWiK family of potassium channels protein 18-like (LOC100160413), mRNA	--	--	--	--	Q18120	355	2.70414e-34	TWiK family of potassium channels protein 18 OS=Caenorhabditis elegans GN=twk-18 PE=1 SV=2	PF00060	Ligand-gated ion channel	GO:0007165//GO:0007268//GO:0006811	signal transduction//synaptic transmission//ion transport	GO:0005234//GO:0004970	extracellular-glutamate-gated ion channel activity//ionotropic glutamate receptor activity	GO:0016020	membrane	KOG1418	Tandem pore domain K+ channel
c121621_g2	1955	698549043	XP_009768525.1	2316	0	PREDICTED: glucose-1-phosphate adenylyltransferase small subunit, chloroplastic/amyloplastic [Nicotiana sylvestris]	752855779	KP179413.1	1624	0	Lilium davidii var. unicolor ADP-glucose pyrophosphorylase small subunit (AGP2) mRNA, complete cds	K00975	glgC	glucose-1-phosphate adenylyltransferase	http://www.genome.jp/dbget-bin/www_bget?ko:K00975	Q9M462	2267	0	Glucose-1-phosphate adenylyltransferase small subunit, chloroplastic OS=Brassica napus GN=AGPS1 PE=2 SV=1	PF00483	Nucleotidyl transferase	GO:0009058	biosynthetic process	GO:0016779	nucleotidyltransferase activity	--	--	KOG1322	GDP-mannose pyrophosphorylase/mannose-1-phosphate guanylyltransferase
c113367_g1	1205	695011263	XP_009392341.1	186	1.15842e-12	PREDICTED: uncharacterized protein LOC103978309 [Musa acuminata subsp. malaccensis]	--	--	--	--	--	--	--	--	--	--	--	--	--	--	--	--	--	--	--	--	--	--	--
c66773_g1	1307	--	--	--	--	--	564241074	XM_006277299.1	1283	0	PREDICTED: Alligator mississippiensis tropomyosin alpha-4 chain-like (LOC102562451), transcript variant X17, mRNA	K10373	TPM1	tropomyosin 1	http://www.genome.jp/dbget-bin/www_bget?ko:K10373	Q63610	565	1.4811e-67	Tropomyosin alpha-3 chain OS=Rattus norvegicus GN=Tpm3 PE=1 SV=2	PF02831//PF00769//PF06009//PF10473//PF01920//PF00669//PF08702	gpW//Ezrin/radixin/moesin family//Laminin Domain II//Leucine-rich repeats of kinetochore protein Cenp-F/LEK1//Prefoldin subunit//Bacterial flagellin N-terminal helical region//Fibrinogen alpha/beta chain family	GO:0007155//GO:0006457//GO:0001539//GO:0019058//GO:0030168//GO:0007165//GO:0051258	cell adhesion//protein folding//cilium or flagellum-dependent cell motility//viral life cycle//platelet activation//signal transduction//protein polymerization	GO:0005198//GO:0042803//GO:0008092//GO:0045502//GO:0008134//GO:0030674//GO:0005102//GO:0051082	structural molecule activity//protein homodimerization activity//cytoskeletal protein binding//dynein binding//transcription factor binding//protein binding, bridging//receptor binding//unfolded protein binding	GO:0005577//GO:0030286//GO:0005604//GO:0019898//GO:0016272//GO:0005737//GO:0009288//GO:0005667	fibrinogen complex//dynein complex//basement membrane//extrinsic component of membrane//prefoldin complex//cytoplasm//bacterial-type flagellum//transcription factor complex	KOG1003	Actin filament-coating protein tropomyosin
c127871_g1	2024	--	--	--	--	--	--	--	--	--	--	--	--	--	--	--	--	--	--	--	--	--	--	--	--	--	--	--	--
c51048_g1	1278	743758016	XP_010924632.1	732	3.72898e-89	PREDICTED: uncharacterized acetyltransferase At3g50280-like [Elaeis guineensis]	--	--	--	--	--	--	--	--	--	Q9SND9	453	1.26129e-49	Uncharacterized acetyltransferase At3g50280 OS=Arabidopsis thaliana GN=At3g50280 PE=3 SV=1	PF02458	Transferase family	--	--	GO:0016747	transferase activity, transferring acyl groups other than amino-acyl groups	--	--	--	--
c113442_g2	485	--	--	--	--	--	--	--	--	--	--	--	--	--	--	--	--	--	--	--	--	--	--	--	--	--	--	--	--
c127209_g2	2818	695038658	XP_009406847.1	732	5.34742e-84	PREDICTED: uncharacterized protein LOC103989654 [Musa acuminata subsp. malaccensis]	695038657	XM_009408572.1	148	6.80276e-69	PREDICTED: Musa acuminata subsp. malaccensis uncharacterized LOC103989654 (LOC103989654), mRNA	--	--	--	--	--	--	--	--	--	--	--	--	--	--	--	--	--	--
c106195_g1	785	720057938	XP_010274122.1	684	1.29314e-87	PREDICTED: uncharacterized protein LOC104609486 [Nelumbo nucifera]	593268206	XM_007136219.1	75	6.99386e-29	Phaseolus vulgaris hypothetical protein (PHAVU_009G033300g) mRNA, complete cds	--	--	--	--	--	--	--	--	--	--	--	--	--	--	--	--	--	--
c108938_g1	639	--	--	--	--	--	--	--	--	--	--	--	--	--	--	--	--	--	--	--	--	--	--	--	--	--	--	--	--
c34783_g1	865	325184141	CCA18599.1	171	1.56574e-12	conserved hypothetical protein [Albugo laibachii Nc14]>gi|325186054|emb|CCA20556.1| conserved hypothetical protein [Albugo laibachii Nc14]	402767169	NM_001161982.2	459	0	Acyrthosiphon pisum 39S ribosomal protein L22, mitochondrial (Mrpl22), mRNA	K02890	RP-L22, MRPL22, rplV	large subunit ribosomal protein L22	http://www.genome.jp/dbget-bin/www_bget?ko:K02890	Q29IK4	600	5.14792e-75	39S ribosomal protein L22, mitochondrial OS=Drosophila pseudoobscura pseudoobscura GN=mRpL22 PE=3 SV=2	PF00237	Ribosomal protein L22p/L17e	GO:0006412//GO:0042254	translation//ribosome biogenesis	GO:0003735	structural constituent of ribosome	GO:0005622//GO:0005840	intracellular//ribosome	KOG1711	Mitochondrial/chloroplast ribosomal protein L22
c124287_g1	4027	672139571	XP_008793572.1	942	5.26301e-103	PREDICTED: uncharacterized protein LOC103709835 isoform X1 [Phoenix dactylifera]	672139572	XM_008795351.1	87	7.92726e-35	PREDICTED: Phoenix dactylifera uncharacterized LOC103709835 (LOC103709835), transcript variant X2, mRNA	--	--	--	--	--	--	--	--	PF03214	Reversibly glycosylated polypeptide	GO:0030244	cellulose biosynthetic process	GO:0016866	intramolecular transferase activity	--	--	--	--
c124293_g1	722	672145059	XP_008796436.1	165	6.27292e-11	PREDICTED: uncharacterized protein LOC103711894 [Phoenix dactylifera]	--	--	--	--	--	--	--	--	--	Q949S5	126	4.73582e-07	F-box protein PP2-B11 OS=Arabidopsis thaliana GN=PP2B11 PE=1 SV=1	--	--	--	--	--	--	--	--	--	--
c242870_g1	493	--	--	--	--	--	--	--	--	--	--	--	--	--	--	--	--	--	--	--	--	--	--	--	--	--	--	--	--
c121383_g1	1473	672188804	XP_008813672.1	1082	4.86022e-142	PREDICTED: uncharacterized protein LOC103724251 isoform X2 [Phoenix dactylifera]	672188803	XM_008815450.1	203	9.37328e-100	PREDICTED: Phoenix dactylifera uncharacterized LOC103724251 (LOC103724251), transcript variant X2, mRNA	--	--	--	--	--	--	--	--	PF03360	Glycosyltransferase family 43	GO:0030206	chondroitin sulfate biosynthetic process	GO:0015018	galactosylgalactosylxylosylprotein 3-beta-glucuronosyltransferase activity	GO:0016020	membrane	--	--
c119630_g1	2626	743807116	XP_010927983.1	1210	7.95162e-149	PREDICTED: testis-expressed sequence 10 protein [Elaeis guineensis]	743807115	XM_010929681.1	241	1.26916e-120	PREDICTED: Elaeis guineensis testis-expressed sequence 10 protein (LOC105049896), mRNA	K14827	IPI1, TEX10	pre-rRNA-processing protein IPI1	http://www.genome.jp/dbget-bin/www_bget?ko:K14827	Q803M3	170	6.26572e-11	Testis-expressed sequence 10 protein homolog OS=Danio rerio GN=tex10 PE=2 SV=2	PF11575	FhuF 2Fe-2S C-terminal domain	--	--	GO:0051537	2 iron, 2 sulfur cluster binding	--	--	KOG2149	Uncharacterized conserved protein
c89114_g1	847	116789836	ABK25406.1	424	8.99159e-47	unknown [Picea sitchensis]	398412223	XM_003857391.1	176	5.41473e-85	Mycosphaerella graminicola IPO323 hypothetical protein (MYCGRDRAFT_65878) mRNA, complete cds	K03247	EIF3H	translation initiation factor 3 subunit H	http://www.genome.jp/dbget-bin/www_bget?ko:K03247	Q0UMR2	1012	2.77639e-135	Eukaryotic translation initiation factor 3 subunit H OS=Phaeosphaeria nodorum (strain SN15 / ATCC MYA-4574 / FGSC 10173) GN=SNOG_06952 PE=3 SV=3	PF00128	Alpha amylase, catalytic domain	GO:0005975	carbohydrate metabolic process	GO:0003824//GO:0043169	catalytic activity//cation binding	--	--	KOG1560	Translation initiation factor 3, subunit h (eIF-3h)
c123472_g1	630	--	--	--	--	--	--	--	--	--	--	--	--	--	--	--	--	--	--	--	--	--	--	--	--	--	--	--	--
c123108_g1	1936	695016132	XP_009394963.1	463	5.27054e-83	PREDICTED: probable trehalose-phosphate phosphatase 6 [Musa acuminata subsp. malaccensis]	--	--	--	--	--	K01087	otsB	trehalose 6-phosphate phosphatase	http://www.genome.jp/dbget-bin/www_bget?ko:K01087	Q6ZAL2	536	9.10901e-77	Probable trehalose-phosphate phosphatase 6 OS=Oryza sativa subsp. japonica GN=TPP6 PE=2 SV=1	PF02358	Trehalose-phosphatase	GO:0005992	trehalose biosynthetic process	GO:0003824	catalytic activity	--	--	--	--
c84963_g1	1096	326507426	BAK03106.1	376	5.54059e-39	predicted protein [Hordeum vulgare subsp. vulgare]	--	--	--	--	--	--	--	--	--	P54006	682	3.20319e-85	Protein TOXD OS=Cochliobolus carbonum GN=TOXD PE=3 SV=1	PF00107//PF08240	Zinc-binding dehydrogenase//Alcohol dehydrogenase GroES-like domain	GO:0055114	oxidation-reduction process	GO:0016491//GO:0008270	oxidoreductase activity//zinc ion binding	--	--	KOG1198	Zinc-binding oxidoreductase
c123188_g1	1006	--	--	--	--	--	--	--	--	--	--	--	--	--	--	--	--	--	--	--	--	--	--	--	--	--	--	--	--
c98069_g1	956	672176870	XP_008808514.1	780	1.82385e-97	PREDICTED: patatin-like protein 2 [Phoenix dactylifera]	--	--	--	--	--	--	--	--	--	O23181	660	5.43903e-81	Patatin-like protein 3 OS=Arabidopsis thaliana GN=PLP3 PE=2 SV=2	PF08157	NUC129 domain	--	--	--	--	GO:0005634	nucleus	--	--
c111874_g2	823	168029413	XP_001767220.1	427	2.38544e-49	predicted protein [Physcomitrella patens]>gi|162681475|gb|EDQ67901.1| predicted protein [Physcomitrella patens]	398388488	XM_003847658.1	202	1.8503e-99	Mycosphaerella graminicola IPO323 60S ribosomal protein L21 (MYCGRDRAFT_106548) mRNA, complete cds	K02889	RP-L21e, RPL21	large subunit ribosomal protein L21e	http://www.genome.jp/dbget-bin/www_bget?ko:K02889	Q02753	526	4.69691e-65	60S ribosomal protein L21-A OS=Saccharomyces cerevisiae (strain ATCC 204508 / S288c) GN=RPL21A PE=1 SV=1	PF01157	Ribosomal protein L21e	GO:0006412//GO:0042254	translation//ribosome biogenesis	GO:0003735	structural constituent of ribosome	GO:0005840//GO:0005622	ribosome//intracellular	KOG1732	60S ribosomal protein L21
c119253_g7	422	--	--	--	--	--	--	--	--	--	--	--	--	--	--	--	--	--	--	--	--	--	--	--	--	--	--	--	--
c189218_g1	1007	676390273	XP_009038415.1	246	1.01817e-22	hypothetical protein AURANDRAFT_6643, partial [Aureococcus anophagefferens]>gi|323450927|gb|EGB06806.1| hypothetical protein AURANDRAFT_6643, partial [Aureococcus anophagefferens]	402766034	NM_001162837.2	524	0	Acyrthosiphon pisum CG3337-like (LOC100169163), mRNA	--	--	--	--	Q6P4H8	519	3.33252e-62	Protein FAM173B OS=Homo sapiens GN=FAM173B PE=1 SV=2	PF08123	Histone methylation protein DOT1	GO:0006554//GO:0006479	lysine catabolic process//protein methylation	GO:0018024	histone-lysine N-methyltransferase activity	--	--	--	--
c136421_g1	1390	--	--	--	--	--	--	--	--	--	--	--	--	--	--	P57644	579	7.16843e-68	Uncharacterized protein BU584 OS=Buchnera aphidicola subsp. Acyrthosiphon pisum (strain APS) GN=BU584 PE=4 SV=1	PF04799	fzo-like conserved region	GO:0006184//GO:0008053	obsolete GTP catabolic process//mitochondrial fusion	GO:0003924	GTPase activity	GO:0016021//GO:0005741	integral component of membrane//mitochondrial outer membrane	--	--
c107948_g1	3742	698797504	XP_009831781.1	321	1.85986e-27	hypothetical protein H257_07827 [Aphanomyces astaci]>gi|698797508|ref|XP_009831783.1| hypothetical protein, variant 2 [Aphanomyces astaci]>gi|698797510|ref|XP_009831784.1| hypothetical protein, variant 3 [Aphanomyces astaci]>gi|698797514|ref|XP_009831786.1| hypothetical protein, variant 5 [Aphanomyces astaci]>gi|574113572|gb|ETV79062.1| hypothetical protein H257_07827 [Aphanomyces astaci]>gi|5741…	641660565	XM_008183317.1	2056	0	PREDICTED: Acyrthosiphon pisum dmX-like protein 2 (LOC100164040), transcript variant X3, mRNA	--	--	--	--	Q8TDJ6	1076	0	DmX-like protein 2 OS=Homo sapiens GN=DMXL2 PE=1 SV=2	PF00400	WD domain, G-beta repeat	--	--	GO:0005515	protein binding	--	--	KOG1064	RAVE (regulator of V-ATPase assembly) complex subunit RAV1/DMX protein, WD repeat superfamily
c128052_g3	1105	743808850	XP_010928441.1	501	4.9071e-57	PREDICTED: polygalacturonase inhibitor-like [Elaeis guineensis]	--	--	--	--	--	--	--	--	--	Q05091	456	2.14499e-51	Polygalacturonase inhibitor OS=Pyrus communis GN=PGIP PE=1 SV=1	PF02938//PF00560	GAD domain//Leucine Rich Repeat	GO:0006418	tRNA aminoacylation for protein translation	GO:0004812//GO:0005524//GO:0005515	aminoacyl-tRNA ligase activity//ATP binding//protein binding	GO:0005737	cytoplasm	--	--
c121377_g1	1557	--	--	--	--	--	--	--	--	--	--	--	--	--	--	--	--	--	--	--	--	--	--	--	--	--	--	--	--
c129251_g2	2066	743841468	XP_010937530.1	1774	0	PREDICTED: folylpolyglutamate synthase isoform X2 [Elaeis guineensis]	743841471	XM_010939229.1	387	0	PREDICTED: Elaeis guineensis folylpolyglutamate synthase (LOC105056881), transcript variant X3, mRNA	K01930	FPGS	folylpolyglutamate synthase	http://www.genome.jp/dbget-bin/www_bget?ko:K01930	F4K2A1	1501	0	Folylpolyglutamate synthase OS=Arabidopsis thaliana GN=FPGS1 PE=1 SV=1	PF08245	Mur ligase middle domain	GO:0009058	biosynthetic process	GO:0005524	ATP binding	--	--	KOG2525	Folylpolyglutamate synthase
c102592_g1	368	672131334	XP_008789227.1	161	8.65067e-12	PREDICTED: non-functional NADPH-dependent codeinone reductase 2-like [Phoenix dactylifera]	--	--	--	--	--	--	--	--	--	Q7G764	136	3.2116e-09	Probable NAD(P)H-dependent oxidoreductase 1 OS=Oryza sativa subsp. japonica GN=Os10g0113000 PE=1 SV=1	--	--	--	--	--	--	--	--	--	--
c90451_g1	645	--	--	--	--	--	--	--	--	--	--	--	--	--	--	--	--	--	--	--	--	--	--	--	--	--	--	--	--
c60801_g1	1933	551608813	XP_005785659.1	364	4.041e-36	hypothetical protein EMIHUDRAFT_434115 [Emiliania huxleyi CCMP1516]>gi|485638847|gb|EOD33230.1| hypothetical protein EMIHUDRAFT_434115 [Emiliania huxleyi CCMP1516]	641661677	XM_001952289.3	954	0	PREDICTED: Acyrthosiphon pisum inositol-trisphosphate 3-kinase A (LOC100164481), transcript variant X3, mRNA	K00911	E2.7.1.127, ITPK	1D-myo-inositol-triphosphate 3-kinase	http://www.genome.jp/dbget-bin/www_bget?ko:K00911	P23677	577	7.93273e-65	Inositol-trisphosphate 3-kinase A OS=Homo sapiens GN=ITPKA PE=1 SV=1	PF03770	Inositol polyphosphate kinase	--	--	GO:0008440	inositol-1,4,5-trisphosphate 3-kinase activity	--	--	--	--
c33018_g1	986	222612485	EEE50617.1	432	3.54764e-46	hypothetical protein OsJ_30814 [Oryza sativa Japonica Group]	--	--	--	--	--	--	--	--	--	P57528	868	1.48191e-105	RecBCD enzyme subunit RecC OS=Buchnera aphidicola subsp. Acyrthosiphon pisum (strain APS) GN=recC PE=3 SV=1	--	--	--	--	--	--	--	--	--	--
c127744_g1	3490	743877135	XP_010907801.1	1694	0	PREDICTED: probable receptor protein kinase TMK1 isoform X2 [Elaeis guineensis]	672178230	XM_008811021.1	372	0	PREDICTED: Phoenix dactylifera probable receptor protein kinase TMK1 (LOC103721007), mRNA	--	--	--	--	Q9SIT1	1334	4.34113e-164	Receptor-like kinase TMK3 OS=Arabidopsis thaliana GN=TMK3 PE=2 SV=1	PF02480//PF07714//PF00069//PF00560	Alphaherpesvirus glycoprotein E//Protein tyrosine kinase//Protein kinase domain//Leucine Rich Repeat	GO:0006468	protein phosphorylation	GO:0004672//GO:0005515//GO:0005524	protein kinase activity//protein binding//ATP binding	GO:0016020	membrane	--	--
c97780_g1	1169	502112743	XP_004494429.1	170	7.31213e-11	PREDICTED: protein IWS1 homolog A [Cicer arietinum]	641648075	XM_001951193.3	800	0	PREDICTED: Acyrthosiphon pisum INO80 complex subunit B-like (LOC100161075), mRNA	K11666	INO80B, ZNHIT4, PAPA1	INO80 complex subunit B	http://www.genome.jp/dbget-bin/www_bget?ko:K11666	Q99PT3	187	5.32997e-14	INO80 complex subunit B OS=Mus musculus GN=Ino80b PE=1 SV=2	PF08492//PF04795	SRP72 RNA-binding domain//PAPA-1-like conserved region	GO:0006614	SRP-dependent cotranslational protein targeting to membrane	GO:0008312	7S RNA binding	GO:0048500//GO:0031011	signal recognition particle//Ino80 complex	--	--
c125930_g1	1856	743779496	XP_010920218.1	1349	3.37226e-178	PREDICTED: geraniol 8-hydroxylase-like [Elaeis guineensis]	--	--	--	--	--	--	--	--	--	Q8VWZ7	1244	2.96835e-163	Geraniol 8-hydroxylase OS=Catharanthus roseus GN=CYP76B6 PE=1 SV=1	PF00067//PF01344	Cytochrome P450//Kelch motif	GO:0055114	oxidation-reduction process	GO:0005506//GO:0016705//GO:0020037//GO:0005515	iron ion binding//oxidoreductase activity, acting on paired donors, with incorporation or reduction of molecular oxygen//heme binding//protein binding	--	--	KOG0156	Cytochrome P450 CYP2 subfamily
c122346_g2	1426	695075132	XP_009384795.1	1152	1.07136e-152	PREDICTED: flavonol synthase/flavanone 3-hydroxylase-like [Musa acuminata subsp. malaccensis]	695075131	XM_009386520.1	75	1.29499e-28	PREDICTED: Musa acuminata subsp. malaccensis flavonol synthase/flavanone 3-hydroxylase-like (LOC103972251), mRNA	--	--	--	--	A2A1A0	603	1.75573e-71	S-norcoclaurine synthase 1 OS=Coptis japonica GN=NCS1 PE=1 SV=1	PF03171	2OG-Fe(II) oxygenase superfamily	GO:0055114	oxidation-reduction process	GO:0016706//GO:0016491	oxidoreductase activity, acting on paired donors, with incorporation or reduction of molecular oxygen, 2-oxoglutarate as one donor, and incorporation of one atom each of oxygen into both donors//oxidoreductase activity	--	--	KOG0143	Iron/ascorbate family oxidoreductases
c112432_g1	625	326501358	BAJ98910.1	570	7.77726e-72	predicted protein [Hordeum vulgare subsp. vulgare]	255950317	XM_002565880.1	317	1.63533e-163	Penicillium chrysogenum Wisconsin 54-1255 hypothetical protein (Pc22g20260) mRNA, complete cds	K02958	RP-S15e, RPS15	small subunit ribosomal protein S15e	http://www.genome.jp/dbget-bin/www_bget?ko:K02958	P34737	661	1.7216e-86	40S ribosomal protein S15 OS=Podospora anserina GN=RPS15 PE=3 SV=1	PF00203	Ribosomal protein S19	GO:0006412//GO:0042254	translation//ribosome biogenesis	GO:0003735	structural constituent of ribosome	GO:0005840	ribosome	KOG0898	40S ribosomal protein S15
c117699_g4	782	224000193	XP_002289769.1	644	5.60612e-82	RL11A, ribosomal protein 11A 60S large ribosomal subunit [Thalassiosira pseudonana CCMP1335]>gi|220974977|gb|EED93306.1| RL11A, ribosomal protein 11A 60S large ribosomal subunit [Thalassiosira pseudonana CCMP1335]	189205532	XM_001939066.1	551	0	Pyrenophora tritici-repentis Pt-1C-BFP 60S ribosomal protein L11, partial mRNA	K02868	RP-L11e, RPL11	large subunit ribosomal protein L11e	http://www.genome.jp/dbget-bin/www_bget?ko:K02868	Q7RVN0	728	1.93721e-95	60S ribosomal protein L11 OS=Neurospora crassa (strain ATCC 24698 / 74-OR23-1A / CBS 708.71 / DSM 1257 / FGSC 987) GN=rpl-11 PE=3 SV=2	PF00281//PF00673//PF07552	Ribosomal protein L5//ribosomal L5P family C-terminus//Spore Coat Protein X and V domain	GO:0006412//GO:0042254//GO:0030435	translation//ribosome biogenesis//sporulation resulting in formation of a cellular spore	GO:0003735	structural constituent of ribosome	GO:0005840//GO:0031160	ribosome//spore wall	KOG0397	60S ribosomal protein L11
c126272_g2	820	--	--	--	--	--	--	--	--	--	--	--	--	--	--	--	--	--	--	--	--	--	--	--	--	--	--	--	--
c127804_g1	2165	743760415	XP_010936734.1	2496	0	PREDICTED: alpha-dioxygenase 1-like [Elaeis guineensis]	743760414	XM_010938432.1	435	0	PREDICTED: Elaeis guineensis alpha-dioxygenase 1-like (LOC105056286), mRNA	K10529	DOX1	alpha-dioxygenase	http://www.genome.jp/dbget-bin/www_bget?ko:K10529	Q9SGH6	2044	0	Alpha-dioxygenase 1 OS=Arabidopsis thaliana GN=DOX1 PE=1 SV=1	PF01091//PF04921//PF03098//PF02038	PTN/MK heparin-binding protein family, C-terminal domain//XAP5, circadian clock regulator//Animal haem peroxidase//ATP1G1/PLM/MAT8 family	GO:0006811//GO:0040007//GO:0008283//GO:0007165//GO:0055114//GO:0006804//GO:0006979	ion transport//growth//cell proliferation//signal transduction//oxidation-reduction process//obsolete peroxidase reaction//response to oxidative stress	GO:0004601//GO:0020037//GO:0008083//GO:0005216	peroxidase activity//heme binding//growth factor activity//ion channel activity	GO:0016020//GO:0005634	membrane//nucleus	KOG2408	Peroxidase/oxygenase
c121111_g1	1395	--	--	--	--	--	--	--	--	--	--	--	--	--	--	--	--	--	--	--	--	--	--	--	--	--	--	--	--
c99206_g1	715	--	--	--	--	--	--	--	--	--	--	--	--	--	--	--	--	--	--	--	--	--	--	--	--	--	--	--	--
c109189_g3	1028	870861062	KMT12370.1	185	7.29535e-14	hypothetical protein BVRB_5g103040 isoform B [Beta vulgaris subsp. vulgaris]	--	--	--	--	--	K13127	RNF113A, CWC24	RING finger protein 113A	http://www.genome.jp/dbget-bin/www_bget?ko:K13127	Q8GX84	174	1.39684e-12	Zinc finger CCCH domain-containing protein 1 OS=Arabidopsis thaliana GN=At1g01350 PE=2 SV=2	--	--	--	--	--	--	--	--	--	--
c104313_g1	2043	612386218	XP_007508630.1	413	4.87921e-40	predicted protein [Bathycoccus prasinos]>gi|412985222|emb|CCO20247.1| predicted protein [Bathycoccus prasinos]	641674364	XM_008188436.1	542	0	PREDICTED: Acyrthosiphon pisum mitochondrial sodium/hydrogen exchanger 9B2-like (LOC100167085), mRNA	--	--	--	--	Q86UD5	603	1.78816e-67	Mitochondrial sodium/hydrogen exchanger 9B2 OS=Homo sapiens GN=SLC9B2 PE=1 SV=2	PF00960//PF00999//PF08015	Neocarzinostatin family//Sodium/hydrogen exchanger family//Fungal mating-type pheromone	GO:0006812//GO:0007165//GO:0006952//GO:0055085//GO:0006885	cation transport//signal transduction//defense response//transmembrane transport//regulation of pH	GO:0000772//GO:0015299//GO:0003677	mating pheromone activity//solute:proton antiporter activity//DNA binding	GO:0016021//GO:0016020	integral component of membrane//membrane	KOG3826	Na+/H+ antiporter
c118932_g1	1880	743835749	XP_010935905.1	600	9.68472e-90	PREDICTED: glutelin type-A 3-like isoform X2 [Elaeis guineensis]	--	--	--	--	--	--	--	--	--	P09800	446	3.73291e-67	Legumin B OS=Gossypium hirsutum GN=LEGB PE=2 SV=1	PF00190//PF03079	Cupin//ARD/ARD' family	GO:0055114	oxidation-reduction process	GO:0045735//GO:0010309	nutrient reservoir activity//acireductone dioxygenase [iron(II)-requiring] activity	--	--	--	--
c118150_g1	2030	695029697	XP_009402282.1	1005	1.37028e-132	PREDICTED: uncharacterized protein LOC103986113 [Musa acuminata subsp. malaccensis]	--	--	--	--	--	--	--	--	--	--	--	--	--	--	--	--	--	--	--	--	--	--	--
c127346_g1	376	743773827	XP_010917267.1	260	2.66215e-25	PREDICTED: homeobox-leucine zipper protein HOX11 [Elaeis guineensis]	--	--	--	--	--	K09338	HD-ZIP	homeobox-leucine zipper protein	http://www.genome.jp/dbget-bin/www_bget?ko:K09338	A2Z1U1	236	4.02871e-23	Homeobox-leucine zipper protein HOX11 OS=Oryza sativa subsp. indica GN=HOX11 PE=2 SV=1	PF02183//PF00170	Homeobox associated leucine zipper//bZIP transcription factor	GO:0006355	regulation of transcription, DNA-templated	GO:0003677//GO:0043565//GO:0003700	DNA binding//sequence-specific DNA binding//transcription factor activity, sequence-specific DNA binding	GO:0005634//GO:0005667	nucleus//transcription factor complex	--	--
c50350_g1	976	297828281	XP_002882023.1	325	7.01143e-34	hypothetical protein ARALYDRAFT_904009 [Arabidopsis lyrata subsp. lyrata]>gi|297327862|gb|EFH58282.1| hypothetical protein ARALYDRAFT_904009 [Arabidopsis lyrata subsp. lyrata]	641672977	XM_001951856.3	434	0	PREDICTED: Acyrthosiphon pisum histone deacetylase complex subunit SAP18 (LOC100163097), mRNA	K14324	SAP18	histone deacetylase complex subunit SAP18	http://www.genome.jp/dbget-bin/www_bget?ko:K14324	Q9VEX9	414	9.50192e-48	Histone deacetylase complex subunit SAP18 OS=Drosophila melanogaster GN=Bin1 PE=1 SV=1	--	--	--	--	--	--	--	--	KOG3391	Transcriptional co-repressor component
c107512_g2	1473	--	--	--	--	--	--	--	--	--	--	--	--	--	--	--	--	--	--	PF06377	Adipokinetic hormone	GO:0007165	signal transduction	GO:0005179	hormone activity	--	--	--	--
c124350_g1	478	--	--	--	--	--	--	--	--	--	--	--	--	--	--	--	--	--	--	--	--	--	--	--	--	--	--	--	--
c106172_g1	1768	743773836	XP_010917272.1	2182	0	PREDICTED: DNA polymerase epsilon subunit 2 isoform X1 [Elaeis guineensis]	695009595	XM_009393163.1	377	0	PREDICTED: Musa acuminata subsp. malaccensis DNA polymerase epsilon subunit 2 (LOC103977600), mRNA	K02325	POLE2	DNA polymerase epsilon subunit 2	http://www.genome.jp/dbget-bin/www_bget?ko:K02325	Q54Y85	798	4.74999e-95	DNA polymerase epsilon subunit 2 OS=Dictyostelium discoideum GN=pole2 PE=3 SV=1	PF04042	DNA polymerase alpha/epsilon subunit B	GO:0006260	DNA replication	GO:0003887//GO:0003677	DNA-directed DNA polymerase activity//DNA binding	GO:0042575	DNA polymerase complex	KOG3818	DNA polymerase epsilon, subunit B
c75886_g1	1229	669163360	XP_008617242.1	284	1.44887e-25	hypothetical protein SDRG_12936 [Saprolegnia diclina VS20]>gi|530731026|gb|EQC29268.1| hypothetical protein SDRG_12936 [Saprolegnia diclina VS20]	--	--	--	--	--	K01255	CARP, pepA	leucyl aminopeptidase	http://www.genome.jp/dbget-bin/www_bget?ko:K01255	Q27245	861	1.82966e-108	Putative aminopeptidase W07G4.4 OS=Caenorhabditis elegans GN=lap-2 PE=3 SV=1	PF00883	Cytosol aminopeptidase family, catalytic domain	GO:0006508	proteolysis	GO:0004177	aminopeptidase activity	GO:0005622	intracellular	KOG2597	Predicted aminopeptidase of the M17 family
c104475_g1	807	--	--	--	--	--	641671550	XM_003246200.2	442	0	PREDICTED: Acyrthosiphon pisum uncharacterized LOC100569278 (LOC100569278), mRNA	--	--	--	--	--	--	--	--	--	--	--	--	--	--	--	--	--	--
c119391_g2	785	--	--	--	--	--	--	--	--	--	--	--	--	--	--	--	--	--	--	--	--	--	--	--	--	--	--	--	--
c101588_g1	2264	546314651	XP_005715633.1	193	1.20699e-13	Glycosyltransferase, family GT7 [Chondrus crispus]>gi|507112121|emb|CDF35814.1| Glycosyltransferase, family GT7 [Chondrus crispus]	641677769	XM_008189687.1	1475	0	PREDICTED: Acyrthosiphon pisum chondroitin sulfate synthase 1-like (LOC100158987), mRNA	K13499	CHSY	chondroitin sulfate synthase	http://www.genome.jp/dbget-bin/www_bget?ko:K13499	Q6ZQ11	1371	3.48324e-176	Chondroitin sulfate synthase 1 OS=Mus musculus GN=Chsy1 PE=2 SV=2	PF01762//PF13506//PF02434//PF05679	Galactosyltransferase//Glycosyl transferase family 21//Fringe-like//Chondroitin N-acetylgalactosaminyltransferase	GO:0006486	protein glycosylation	GO:0016757//GO:0016758//GO:0008378	transferase activity, transferring glycosyl groups//transferase activity, transferring hexosyl groups//galactosyltransferase activity	GO:0016020//GO:0032580	membrane//Golgi cisterna membrane	KOG3588	Chondroitin synthase 1
c103481_g2	931	--	--	--	--	--	--	--	--	--	--	--	--	--	--	--	--	--	--	--	--	--	--	--	--	--	--	--	--
c125596_g4	571	672184227	XP_008812420.1	153	1.18476e-11	PREDICTED: uncharacterized protein LOC103723313 [Phoenix dactylifera]	--	--	--	--	--	--	--	--	--	--	--	--	--	PF03276	Spumavirus gag protein	GO:0075521//GO:0019076//GO:0046718	microtubule-dependent intracellular transport of viral material towards nucleus//viral release from host cell//viral entry into host cell	--	--	GO:0030430//GO:0019028//GO:0042025	host cell cytoplasm//viral capsid//host cell nucleus	--	--
c123085_g1	1612	698548779	XP_009768442.1	1271	4.16345e-170	PREDICTED: probable protein phosphatase 2C 11 [Nicotiana sylvestris]	672176838	XM_008810276.1	436	0	PREDICTED: Phoenix dactylifera uncharacterized LOC103720531 (LOC103720531), mRNA	K17506	PPM1L, PP2CE	protein phosphatase 1L	http://www.genome.jp/dbget-bin/www_bget?ko:K17506	Q8VZN9	1112	2.41093e-146	Probable protein phosphatase 2C 11 OS=Arabidopsis thaliana GN=At1g43900 PE=2 SV=1	PF07228//PF00481	Stage II sporulation protein E (SpoIIE)//Protein phosphatase 2C	--	--	GO:0003824	catalytic activity	--	--	KOG0698	Serine/threonine protein phosphatase
c56749_g1	1604	470144983	XP_004308124.1	1601	0	PREDICTED: sorbitol dehydrogenase [Fragaria vesca subsp. vesca]	672179236	XM_008811560.1	417	0	PREDICTED: Phoenix dactylifera sorbitol dehydrogenase-like (LOC103721379), mRNA	K00008	SORD, gutB	L-iditol 2-dehydrogenase	http://www.genome.jp/dbget-bin/www_bget?ko:K00008	Q9FJ95	1515	0	Sorbitol dehydrogenase OS=Arabidopsis thaliana GN=SDH PE=1 SV=1	PF00107//PF02826//PF08240	Zinc-binding dehydrogenase//D-isomer specific 2-hydroxyacid dehydrogenase, NAD binding domain//Alcohol dehydrogenase GroES-like domain	GO:0055114	oxidation-reduction process	GO:0016616//GO:0016491//GO:0008270//GO:0048037	oxidoreductase activity, acting on the CH-OH group of donors, NAD or NADP as acceptor//oxidoreductase activity//zinc ion binding//cofactor binding	--	--	KOG0024	Sorbitol dehydrogenase
c106600_g3	446	--	--	--	--	--	--	--	--	--	--	--	--	--	--	--	--	--	--	--	--	--	--	--	--	--	--	--	--
c106691_g1	1209	743836663	XP_010936170.1	1155	3.18223e-152	PREDICTED: uncharacterized protein LOC105055860 isoform X3 [Elaeis guineensis]	721606616	XM_003560213.2	85	3.01745e-34	PREDICTED: Brachypodium distachyon uncharacterized LOC100826395 (LOC100826395), transcript variant X2, mRNA	--	--	--	--	Q8LJW3	712	2.54139e-87	ACT domain-containing protein ACR4 OS=Arabidopsis thaliana GN=ACR4 PE=2 SV=1	PF01842	ACT domain	GO:0008152	metabolic process	GO:0016597	amino acid binding	--	--	--	--
c110865_g2	737	695061082	XP_009418960.1	827	1.71433e-103	PREDICTED: lysosomal beta glucosidase-like [Musa acuminata subsp. malaccensis]>gi|695061084|ref|XP_009418961.1| PREDICTED: lysosomal beta glucosidase-like [Musa acuminata subsp. malaccensis]>gi|695061086|ref|XP_009418962.1| PREDICTED: lysosomal beta glucosidase-like [Musa acuminata subsp. malaccensis]>gi|695061088|ref|XP_009418963.1| PREDICTED: lysosomal beta glucosidase-like [Musa acuminata subs…	695061091	XM_009420691.1	172	7.83483e-83	PREDICTED: Musa acuminata subsp. malaccensis lysosomal beta glucosidase-like (LOC103999048), transcript variant X6, mRNA	K05349	bglX	beta-glucosidase	http://www.genome.jp/dbget-bin/www_bget?ko:K05349	A7LXU3	304	1.5177e-29	Beta-glucosidase BoGH3B OS=Bacteroides ovatus (strain ATCC 8483 / DSM 1896 / JCM 5824 / NCTC 11153) GN=BACOVA_02659 PE=1 SV=1	PF08188//PF00933	Spermatozal protamine family//Glycosyl hydrolase family 3 N terminal domain	GO:0035092//GO:0005975	sperm chromatin condensation//carbohydrate metabolic process	GO:0003677//GO:0004553	DNA binding//hydrolase activity, hydrolyzing O-glycosyl compounds	GO:0000228	nuclear chromosome	--	--
c82288_g1	704	802539392	XP_012070814.1	218	5.726e-20	PREDICTED: mitochondrial pyruvate carrier 1-like isoform X2 [Jatropha curcas]	--	--	--	--	--	--	--	--	--	P53157	307	2.22454e-33	Mitochondrial pyruvate carrier 1 OS=Saccharomyces cerevisiae (strain ATCC 204508 / S288c) GN=MPC1 PE=1 SV=1	PF03650//PF00430//PF00318	Uncharacterised protein family (UPF0041)//ATP synthase B/B' CF(0)//Ribosomal protein S2	GO:0015986//GO:0042254//GO:0015992//GO:0006412//GO:0006850	ATP synthesis coupled proton transport//ribosome biogenesis//proton transport//translation//mitochondrial pyruvate transport	GO:0015078//GO:0003735	hydrogen ion transmembrane transporter activity//structural constituent of ribosome	GO:0005840//GO:0005622//GO:0005743//GO:0045263	ribosome//intracellular//mitochondrial inner membrane//proton-transporting ATP synthase complex, coupling factor F(o)	KOG1590	Uncharacterized conserved protein
c129494_g2	1557	--	--	--	--	--	--	--	--	--	--	--	--	--	--	--	--	--	--	PF02038	ATP1G1/PLM/MAT8 family	GO:0006811	ion transport	GO:0005216	ion channel activity	GO:0016020	membrane	--	--
c116538_g1	1973	212720962	NP_001131204.1	2379	0	uncharacterized protein LOC100192512 [Zea mays]>gi|194690860|gb|ACF79514.1| unknown [Zea mays]	115402548	XM_001217350.1	685	0	Aspergillus terreus NIH2624 sulfate adenylyltransferase (ATEG_08765) partial mRNA	K00958	sat, met3	sulfate adenylyltransferase	http://www.genome.jp/dbget-bin/www_bget?ko:K00958	Q0V6P9	2459	0	Sulfate adenylyltransferase OS=Phaeosphaeria nodorum (strain SN15 / ATCC MYA-4574 / FGSC 10173) GN=MET3 PE=3 SV=1	PF01583//PF01747	Adenylylsulphate kinase//ATP-sulfurylase	GO:0006790//GO:0006144//GO:0000103	sulfur compound metabolic process//purine nucleobase metabolic process//sulfate assimilation	GO:0004020//GO:0004781//GO:0005524	adenylylsulfate kinase activity//sulfate adenylyltransferase (ATP) activity//ATP binding	--	--	KOG0636	ATP sulfurylase (sulfate adenylyltransferase)
c110554_g1	640	222640768	EEE68900.1	219	1.39252e-18	hypothetical protein OsJ_27739 [Oryza sativa Japonica Group]	--	--	--	--	--	--	--	--	--	Q9LNE6	174	2.95953e-13	UDP-glycosyltransferase 89C1 OS=Arabidopsis thaliana GN=UGT89C1 PE=2 SV=1	PF00922//PF00201	Vesiculovirus phosphoprotein//UDP-glucoronosyl and UDP-glucosyl transferase	GO:0008152//GO:0006144	metabolic process//purine nucleobase metabolic process	GO:0003968//GO:0016758	RNA-directed RNA polymerase activity//transferase activity, transferring hexosyl groups	GO:0031379	RNA-directed RNA polymerase complex	--	--
c110802_g1	1358	695002131	XP_009420039.1	222	1.48841e-17	PREDICTED: interactor of constitutive active ROPs 4-like isoform X2 [Musa acuminata subsp. malaccensis]	--	--	--	--	--	--	--	--	--	--	--	--	--	PF01105//PF10473	emp24/gp25L/p24 family/GOLD//Leucine-rich repeats of kinetochore protein Cenp-F/LEK1	GO:0006810	transport	GO:0045502//GO:0042803//GO:0008134	dynein binding//protein homodimerization activity//transcription factor binding	GO:0016021//GO:0005667//GO:0030286	integral component of membrane//transcription factor complex//dynein complex	--	--
c98027_g1	1079	743776284	XP_010918545.1	245	2.54739e-20	PREDICTED: uncharacterized protein LOC105042884 [Elaeis guineensis]	--	--	--	--	--	--	--	--	--	--	--	--	--	--	--	--	--	--	--	--	--	--	--
c117753_g2	1193	357492397	XP_003616487.1	772	1.6316e-97	Metallocarboxypeptidase inhibitor [Medicago truncatula]>gi|355517822|gb|AES99445.1| signal anchor, putative [Medicago truncatula]	523706753	KC968977.1	1193	0	Lilium longiflorum chloroplast, complete genome	--	--	--	--	Q3BAI2	188	8.05393e-16	Uncharacterized protein ORF91 OS=Phalaenopsis aphrodite subsp. formosana PE=4 SV=1	--	--	--	--	--	--	--	--	--	--
c95621_g1	2971	635363130	CCI48273.1	183	1.43823e-12	unnamed protein product [Albugo candida]	641678658	XM_008190023.1	1793	0	PREDICTED: Acyrthosiphon pisum mucolipin-3-like (LOC100164772), transcript variant X2, mRNA	K05329	TRPML	mucolipin	http://www.genome.jp/dbget-bin/www_bget?ko:K05329	Q8R4F0	884	5.39819e-105	Mucolipin-3 OS=Mus musculus GN=Mcoln3 PE=1 SV=1	PF00520	Ion transport protein	GO:0006811//GO:0055085	ion transport//transmembrane transport	GO:0005216	ion channel activity	GO:0016020	membrane	KOG3733	Mucolipidin and related proteins (TRML subfamily of transient receptor potential proteins)
c91282_g1	487	672200795	XP_008777969.1	650	1.06423e-79	PREDICTED: lysosomal beta glucosidase-like isoform X3 [Phoenix dactylifera]>gi|672200799|ref|XP_008777970.1| PREDICTED: lysosomal beta glucosidase-like isoform X3 [Phoenix dactylifera]	720074464	XM_010280728.1	85	1.16762e-34	PREDICTED: Nelumbo nucifera lysosomal beta glucosidase-like (LOC104613042), mRNA	K05349	bglX	beta-glucosidase	http://www.genome.jp/dbget-bin/www_bget?ko:K05349	Q23892	148	4.50502e-10	Lysosomal beta glucosidase OS=Dictyostelium discoideum GN=gluA PE=1 SV=2	PF01915	Glycosyl hydrolase family 3 C-terminal domain	GO:0005975	carbohydrate metabolic process	GO:0004553	hydrolase activity, hydrolyzing O-glycosyl compounds	--	--	--	--
c56805_g1	1347	--	--	--	--	--	641669402	XM_008186583.1	925	0	PREDICTED: Acyrthosiphon pisum putative leucine-rich repeat-containing protein DDB_G0290503 (LOC100164356), mRNA	--	--	--	--	--	--	--	--	PF01576	Myosin tail	--	--	GO:0003774	motor activity	GO:0016459	myosin complex	--	--
c9094_g1	1413	545701266	XP_005702968.1	514	1.89705e-58	hydrolase [Galdieria sulphuraria]>gi|452819388|gb|EME26448.1| hydrolase [Galdieria sulphuraria]	641669056	XM_001948078.3	931	0	PREDICTED: Acyrthosiphon pisum alpha/beta hydrolase domain-containing protein 13 (LOC100169286), mRNA	K06889	K06889	--	http://www.genome.jp/dbget-bin/www_bget?ko:K06889	Q6IRP4	684	1.25344e-83	Alpha/beta hydrolase domain-containing protein 13 OS=Xenopus laevis GN=abhd13 PE=2 SV=1	PF01764//PF01738//PF02129//PF07859//PF02230//PF07819//PF00326	Lipase (class 3)//Dienelactone hydrolase family//X-Pro dipeptidyl-peptidase (S15 family)//alpha/beta hydrolase fold//Phospholipase/Carboxylesterase//PGAP1-like protein//Prolyl oligopeptidase family	GO:0006505//GO:0006629//GO:0046486//GO:0006886//GO:0008152//GO:0006508//GO:0016042	GPI anchor metabolic process//lipid metabolic process//glycerolipid metabolic process//intracellular protein transport//metabolic process//proteolysis//lipid catabolic process	GO:0004177//GO:0016788//GO:0008236//GO:0016787//GO:0004806	aminopeptidase activity//hydrolase activity, acting on ester bonds//serine-type peptidase activity//hydrolase activity//triglyceride lipase activity	--	--	KOG4391	Predicted alpha/beta hydrolase BEM46
c124163_g4	814	118484015	ABK93894.1	130	1.40013e-07	unknown [Populus trichocarpa]	--	--	--	--	--	--	--	--	--	Q9M571	119	7.38277e-06	Phosphoethanolamine N-methyltransferase OS=Spinacia oleracea GN=PEAMT PE=1 SV=1	--	--	--	--	--	--	--	--	--	--
c111618_g1	1586	567947166	ETK72958.1	360	1.12215e-38	hypothetical protein L915_20040 [Phytophthora parasitica]>gi|567975863|gb|ETL26398.1| hypothetical protein L916_19917 [Phytophthora parasitica]>gi|568005323|gb|ETL79624.1| hypothetical protein L917_19779 [Phytophthora parasitica]	641666751	XM_008185620.1	377	0	PREDICTED: Acyrthosiphon pisum trans-1,2-dihydrobenzene-1,2-diol dehydrogenase-like (LOC100160235), transcript variant X4, mRNA	K00078	DHDH	dihydrodiol dehydrogenase / D-xylose 1-dehydrogenase (NADP)	http://www.genome.jp/dbget-bin/www_bget?ko:K00078	Q6DKE0	402	1.24117e-64	Trans-1,2-dihydrobenzene-1,2-diol dehydrogenase OS=Xenopus laevis GN=dhdh PE=2 SV=1	PF01408	Oxidoreductase family, NAD-binding Rossmann fold	--	--	GO:0016491	oxidoreductase activity	--	--	KOG2741	Dimeric dihydrodiol dehydrogenase
c117754_g2	879	--	--	--	--	--	--	--	--	--	--	--	--	--	--	--	--	--	--	--	--	--	--	--	--	--	--	--	--
c124359_g1	2993	470119025	XP_004295618.1	386	1.44326e-63	PREDICTED: uncharacterized protein LOC101300039 [Fragaria vesca subsp. vesca]	--	--	--	--	--	--	--	--	--	--	--	--	--	--	--	--	--	--	--	--	--	--	--
c107750_g1	1149	694998957	XP_009406831.1	829	3.2535e-105	PREDICTED: uncharacterized protein LOC103989641 [Musa acuminata subsp. malaccensis]	--	--	--	--	--	--	--	--	--	P0A573	141	2.4602e-08	Uncharacterized protein Mb2734 OS=Mycobacterium bovis (strain ATCC BAA-935 / AF2122/97) GN=Mb2734 PE=3 SV=1	PF00975	Thioesterase domain	GO:0009058	biosynthetic process	GO:0016788	hydrolase activity, acting on ester bonds	--	--	--	--
c119905_g1	1226	--	--	--	--	--	--	--	--	--	--	--	--	--	--	--	--	--	--	--	--	--	--	--	--	--	--	--	--
c126872_g1	2623	672159139	XP_008799325.1	1529	0	PREDICTED: cytochrome P450 71A1-like [Phoenix dactylifera]	--	--	--	--	--	--	--	--	--	P24465	1296	1.64314e-167	Cytochrome P450 71A1 OS=Persea americana GN=CYP71A1 PE=1 SV=2	PF00067	Cytochrome P450	GO:0055114	oxidation-reduction process	GO:0005506//GO:0016705//GO:0020037	iron ion binding//oxidoreductase activity, acting on paired donors, with incorporation or reduction of molecular oxygen//heme binding	--	--	KOG0156	Cytochrome P450 CYP2 subfamily
c105412_g1	1317	672127103	XP_008787013.1	923	1.43983e-120	PREDICTED: protein YABBY 4-like [Phoenix dactylifera]	672127102	XM_008788791.1	167	8.59628e-80	PREDICTED: Phoenix dactylifera protein YABBY 4-like (LOC103705168), mRNA	--	--	--	--	Q6H668	646	1.56058e-79	Protein YABBY 4 OS=Oryza sativa subsp. japonica GN=YAB4 PE=2 SV=1	--	--	--	--	--	--	--	--	--	--
c125286_g3	1081	657952038	XP_008355572.1	584	1.37218e-70	PREDICTED: tubulin beta chain [Malus domestica]	672132824	XM_008791781.1	215	1.45698e-106	PREDICTED: Phoenix dactylifera tubulin beta-1 chain-like (LOC103707336), mRNA	K07375	TUBB	tubulin beta	http://www.genome.jp/dbget-bin/www_bget?ko:K07375	P25862	579	6.16513e-69	Tubulin beta-1 chain (Fragment) OS=Avena sativa GN=TUBB1 PE=2 SV=1	PF03953	Tubulin C-terminal domain	GO:0006184//GO:0051258	obsolete GTP catabolic process//protein polymerization	GO:0003924//GO:0005525	GTPase activity//GTP binding	GO:0043234	protein complex	KOG1375	Beta tubulin
c121263_g1	1151	695019396	XP_009396704.1	345	5.59267e-36	PREDICTED: CASP-like protein 2C1 [Musa acuminata subsp. malaccensis]	--	--	--	--	--	--	--	--	--	Q67W83	207	1.2087e-17	CASP-like protein 2C1 OS=Oryza sativa subsp. japonica GN=Os06g0656300 PE=2 SV=1	PF04178	Got1/Sft2-like family	GO:0016192	vesicle-mediated transport	--	--	--	--	--	--
c128327_g2	1849	--	--	--	--	--	--	--	--	--	--	--	--	--	--	--	--	--	--	--	--	--	--	--	--	--	--	--	--
c126686_g2	1029	--	--	--	--	--	--	--	--	--	--	--	--	--	--	--	--	--	--	--	--	--	--	--	--	--	--	--	--
c110701_g1	950	743772010	XP_010916301.1	420	8.60961e-48	PREDICTED: uncharacterized protein LOC105041154 [Elaeis guineensis]	--	--	--	--	--	--	--	--	--	--	--	--	--	--	--	--	--	--	--	--	--	--	--
c125778_g1	908	695055572	XP_009415973.1	525	3.71139e-63	PREDICTED: high-affinity nitrate transporter-activating protein 2.1 [Musa acuminata subsp. malaccensis]	721665084	XM_003575234.2	54	3.84082e-17	PREDICTED: Brachypodium distachyon high-affinity nitrate transporter-activating protein 2.1-like (LOC100831058), mRNA	--	--	--	--	Q6ZI50	429	1.43267e-49	High-affinity nitrate transporter-activating protein 2.1 OS=Oryza sativa subsp. japonica GN=NAR2.1 PE=1 SV=1	--	--	--	--	--	--	--	--	--	--
c129023_g3	1246	672134644	XP_008790970.1	918	7.72171e-120	PREDICTED: R3H domain-containing protein 4 isoform X2 [Phoenix dactylifera]	672134643	XM_008792748.1	257	7.56558e-130	PREDICTED: Phoenix dactylifera R3H domain-containing protein 4 (LOC103708000), transcript variant X2, mRNA	--	--	--	--	--	--	--	--	PF01424	R3H domain	--	--	GO:0003676	nucleic acid binding	--	--	--	--
c97681_g1	789	--	--	--	--	--	--	--	--	--	--	--	--	--	--	--	--	--	--	PF07443	HepA-related protein (HARP)	GO:0016568	chromatin modification	GO:0004386	helicase activity	GO:0005634	nucleus	--	--
c114390_g1	3550	551633094	XP_005819407.1	318	3.44949e-27	hypothetical protein GUITHDRAFT_121393 [Guillardia theta CCMP2712]>gi|428163352|gb|EKX32427.1| hypothetical protein GUITHDRAFT_121393 [Guillardia theta CCMP2712]	641661019	XM_001949543.3	1292	0	PREDICTED: Acyrthosiphon pisum leucine-rich repeat-containing protein let-4 (LOC100163850), transcript variant X2, mRNA	--	--	--	--	P70389	268	1.33331e-22	Insulin-like growth factor-binding protein complex acid labile subunit OS=Mus musculus GN=Igfals PE=2 SV=1	PF00560	Leucine Rich Repeat	--	--	GO:0005515	protein binding	--	--	KOG0619	FOG: Leucine rich repeat
c119337_g3	1535	--	--	--	--	--	--	--	--	--	--	--	--	--	--	--	--	--	--	--	--	--	--	--	--	--	--	--	--
c120194_g1	2410	743776284	XP_010918545.1	1551	0	PREDICTED: uncharacterized protein LOC105042884 [Elaeis guineensis]	--	--	--	--	--	--	--	--	--	--	--	--	--	--	--	--	--	--	--	--	--	--	--
c98415_g1	869	--	--	--	--	--	--	--	--	--	--	--	--	--	--	--	--	--	--	PF03562	MltA specific insert domain	GO:0005975	carbohydrate metabolic process	GO:0004553	hydrolase activity, hydrolyzing O-glycosyl compounds	--	--	--	--
c108770_g1	4041	326521770	BAK00461.1	1319	3.64599e-160	predicted protein [Hordeum vulgare subsp. vulgare]	641668316	XM_003245390.2	2960	0	PREDICTED: Acyrthosiphon pisum serine/threonine-protein kinase N (LOC100166226), transcript variant X1, mRNA	K06071	PKN	protein kinase N	http://www.genome.jp/dbget-bin/www_bget?ko:K06071	A1Z7T0	1594	0	Serine/threonine-protein kinase N OS=Drosophila melanogaster GN=Pkn PE=1 SV=1	PF02185//PF07718//PF07714//PF00433//PF00069	Hr1 repeat//Coatomer beta C-terminal region//Protein tyrosine kinase//Protein kinase C terminal domain//Protein kinase domain	GO:0016192//GO:0016310//GO:0007165//GO:0006468//GO:0009069//GO:0006886	vesicle-mediated transport//phosphorylation//signal transduction//protein phosphorylation//serine family amino acid metabolic process//intracellular protein transport	GO:0004672//GO:0004674//GO:0005198//GO:0005524	protein kinase activity//protein serine/threonine kinase activity//structural molecule activity//ATP binding	GO:0030126	COPI vesicle coat	KOG0694	Serine/threonine protein kinase
c98232_g1	1594	194477283	YP_002049462.1	349	2.63998e-34	methionyl-tRNA formyltransferase [Paulinella chromatophora]>gi|171192290|gb|ACB43252.1| methionyl-tRNA formyltransferase [Paulinella chromatophora]	--	--	--	--	--	K00604	MTFMT, fmt	methionyl-tRNA formyltransferase	http://www.genome.jp/dbget-bin/www_bget?ko:K00604	Q8K974	888	1.08649e-113	Methionyl-tRNA formyltransferase OS=Buchnera aphidicola subsp. Schizaphis graminum (strain Sg) GN=fmt PE=3 SV=1	PF00551//PF02911//PF03796	Formyl transferase//Formyl transferase, C-terminal domain//DnaB-like helicase C terminal domain	GO:0006260//GO:0009058	DNA replication//biosynthetic process	GO:0016742//GO:0005524//GO:0003678	hydroxymethyl-, formyl- and related transferase activity//ATP binding//DNA helicase activity	GO:0005657	replication fork	KOG3082	Methionyl-tRNA formyltransferase
c80083_g1	1410	294462055	ADE76581.1	716	5.57084e-87	unknown [Picea sitchensis]	641658505	XM_001949298.3	670	0	PREDICTED: Acyrthosiphon pisum probable trans-2-enoyl-CoA reductase, mitochondrial (LOC100159788), mRNA	K07512	MECR, NRBF1	mitochondrial trans-2-enoyl-CoA reductase	http://www.genome.jp/dbget-bin/www_bget?ko:K07512	Q9V6U9	864	3.13743e-110	Probable trans-2-enoyl-CoA reductase, mitochondrial OS=Drosophila melanogaster GN=CG16935 PE=3 SV=2	PF08240//PF00107	Alcohol dehydrogenase GroES-like domain//Zinc-binding dehydrogenase	GO:0055114	oxidation-reduction process	GO:0016491//GO:0008270	oxidoreductase activity//zinc ion binding	--	--	KOG0025	Zn2+-binding dehydrogenase (nuclear receptor binding factor-1)
c129168_g1	2372	526117367	NP_001268004.1	438	8.38926e-78	P(E)-nerolidol/(E,E)-geranyl linalool synthase [Vitis vinifera]>gi|313755456|gb|ADR74219.1| P(E)-nerolidol/(E,E)-geranyl linalool synthase [Vitis vinifera]	590624828	XM_007025653.1	47	7.99307e-13	Theobroma cacao P(E)-nerolidol/(E,E)-geranyl linalool synthase (TCM_029933) mRNA, complete cds	K17982	TPS04, GES	geranyllinalool synthase	http://www.genome.jp/dbget-bin/www_bget?ko:K17982	Q96376	387	4.68447e-37	S-linalool synthase OS=Clarkia breweri GN=LIS PE=2 SV=1	PF03936//PF05507//PF03276//PF01397	Terpene synthase family, metal binding domain//Microfibril-associated glycoprotein (MAGP)//Spumavirus gag protein//Terpene synthase, N-terminal domain	GO:0046718//GO:0019076//GO:0075521//GO:0008152	viral entry into host cell//viral release from host cell//microtubule-dependent intracellular transport of viral material towards nucleus//metabolic process	GO:0000287//GO:0016829//GO:0010333	magnesium ion binding//lyase activity//terpene synthase activity	GO:0001527//GO:0019028//GO:0030430//GO:0042025	microfibril//viral capsid//host cell cytoplasm//host cell nucleus	--	--
c120575_g5	2947	--	--	--	--	--	--	--	--	--	--	--	--	--	--	--	--	--	--	PF02095//PF05191//PF03699	Extensin-like protein repeat//Adenylate kinase, active site lid//Uncharacterised protein family (UPF0182)	GO:0006144//GO:0042546//GO:0046034	purine nucleobase metabolic process//cell wall biogenesis//ATP metabolic process	GO:0004017//GO:0005199	adenylate kinase activity//structural constituent of cell wall	GO:0016021//GO:0005618	integral component of membrane//cell wall	--	--
c119195_g2	462	218199290	EEC81717.1	236	2.44562e-23	hypothetical protein OsI_25329 [Oryza sativa Indica Group]	615399009	XM_007579592.1	139	1.05747e-64	Neofusicoccum parvum UCRNP2 putative 40s ribosomal protein s2 protein mRNA	K02981	RP-S2e, RPS2	small subunit ribosomal protein S2e	http://www.genome.jp/dbget-bin/www_bget?ko:K02981	P25443	274	3.4202e-28	40S ribosomal protein S2 OS=Saccharomyces cerevisiae (strain ATCC 204508 / S288c) GN=RPS2 PE=1 SV=3	PF03719//PF02817//PF01789	Ribosomal protein S5, C-terminal domain//e3 binding domain//PsbP	GO:0042254//GO:0015979//GO:0006412//GO:0008152	ribosome biogenesis//photosynthesis//translation//metabolic process	GO:0003735//GO:0005509//GO:0016746	structural constituent of ribosome//calcium ion binding//transferase activity, transferring acyl groups	GO:0005840//GO:0019898//GO:0009654//GO:0009523	ribosome//extrinsic component of membrane//photosystem II oxygen evolving complex//photosystem II	KOG0877	40S ribosomal protein S2/30S ribosomal protein S5
c157441_g1	1435	--	--	--	--	--	--	--	--	--	--	--	--	--	--	--	--	--	--	--	--	--	--	--	--	--	--	--	--
c124003_g2	879	743871344	XP_010906276.1	1232	3.53785e-168	PREDICTED: peroxidase 51-like [Elaeis guineensis]	297819659	XM_002877667.1	72	3.66121e-27	Arabidopsis lyrata subsp. lyrata predicted protein, mRNA	K00430	E1.11.1.7	peroxidase	http://www.genome.jp/dbget-bin/www_bget?ko:K00430	Q96510	1081	3.5177e-146	Peroxidase 35 OS=Arabidopsis thaliana GN=PER35 PE=1 SV=1	PF00141//PF03249	Peroxidase//Type specific antigen	GO:0006979//GO:0055114//GO:0006804	response to oxidative stress//oxidation-reduction process//obsolete peroxidase reaction	GO:0004601//GO:0020037	peroxidase activity//heme binding	GO:0016021	integral component of membrane	--	--
c110966_g1	1554	743854824	XP_010941086.1	1126	8.86248e-146	PREDICTED: cytochrome P450 89A2-like [Elaeis guineensis]	--	--	--	--	--	--	--	--	--	Q9SRQ1	800	5.05105e-98	Cytochrome P450 89A9 OS=Arabidopsis thaliana GN=CYP89A9 PE=2 SV=1	PF00067	Cytochrome P450	GO:0055114	oxidation-reduction process	GO:0020037//GO:0005506//GO:0016705	heme binding//iron ion binding//oxidoreductase activity, acting on paired donors, with incorporation or reduction of molecular oxygen	--	--	KOG0156	Cytochrome P450 CYP2 subfamily
c121642_g1	1080	514777124	XP_004968637.1	368	2.04344e-36	PREDICTED: TPR repeat-containing thioredoxin TTL1-like [Setaria italica]	--	--	--	--	--	--	--	--	--	Q9MAH1	306	6.46393e-29	TPR repeat-containing thioredoxin TTL1 OS=Arabidopsis thaliana GN=TTL1 PE=1 SV=1	PF00085	Thioredoxin	GO:0045454	cell redox homeostasis	--	--	--	--	KOG0907	Thioredoxin
c98586_g1	690	546301728	XP_005711498.1	169	1.00385e-12	unnamed protein product [Chondrus crispus]>gi|507107770|emb|CDF41204.1| unnamed protein product [Chondrus crispus]	641679335	XM_008190293.1	589	0	PREDICTED: Acyrthosiphon pisum uncharacterized LOC100574521 (LOC100574521), mRNA	--	--	--	--	Q8TGM7	134	1.5714e-09	Putative uncharacterized protein ART2 OS=Saccharomyces cerevisiae (strain ATCC 204508 / S288c) GN=ART2 PE=5 SV=1	--	--	--	--	--	--	--	--	--	--
c128889_g2	2535	672164291	XP_008802017.1	2129	0	PREDICTED: uncharacterized protein LOC103715982 isoform X1 [Phoenix dactylifera]	743766258	XM_010915065.1	439	0	PREDICTED: Elaeis guineensis uncharacterized LOC105039075 (LOC105039075), mRNA	--	--	--	--	Q9C5X4	427	9.1255e-42	Histone-lysine N-methyltransferase ATX1 OS=Arabidopsis thaliana GN=ATX1 PE=1 SV=2	PF00628//PF00856//PF00130	PHD-finger//SET domain//Phorbol esters/diacylglycerol binding domain (C1 domain)	GO:0035556	intracellular signal transduction	GO:0005515	protein binding	--	--	KOG4443	Putative transcription factor HALR/MLL3, involved in embryonic development
c123157_g1	586	672144648	XP_008796225.1	344	8.53593e-39	PREDICTED: glutaredoxin-C1-like [Phoenix dactylifera]	--	--	--	--	--	K03676	grxC, GLRX, GLRX2	glutaredoxin 3	http://www.genome.jp/dbget-bin/www_bget?ko:K03676	Q7G8Y5	326	5.27284e-37	Glutaredoxin-C1 OS=Oryza sativa subsp. japonica GN=GRXC1 PE=3 SV=1	PF00462	Glutaredoxin	GO:0045454//GO:0006118	cell redox homeostasis//obsolete electron transport	GO:0009055//GO:0015035	electron carrier activity//protein disulfide oxidoreductase activity	--	--	KOG1752	Glutaredoxin and related proteins
c103079_g1	1236	545704231	XP_005704439.1	289	2.17674e-27	chloroplast 3-oxoacyl-[acyl-carrier protein] reductase orecursor [Galdieria sulphuraria]>gi|452820882|gb|EME27919.1| chloroplast 3-oxoacyl-[acyl-carrier protein] reductase orecursor [Galdieria sulphuraria]	641676422	XM_003247431.2	392	0	PREDICTED: Acyrthosiphon pisum dehydrogenase/reductase SDR family member 11-like (LOC100571213), mRNA	--	--	--	--	D2WKD9	410	3.44223e-45	Farnesol dehydrogenase OS=Aedes aegypti GN=SDR-1 PE=1 SV=2	PF02719//PF00106//PF01370//PF02737//PF03721//PF12242	Polysaccharide biosynthesis protein//short chain dehydrogenase//NAD dependent epimerase/dehydratase family//3-hydroxyacyl-CoA dehydrogenase, NAD binding domain//UDP-glucose/GDP-mannose dehydrogenase family, NAD binding domain//NAD(P)H binding domain of trans-2-enoyl-CoA reductase	GO:0006554//GO:0006574//GO:0044237//GO:0055114//GO:0006568//GO:0009058//GO:0006633//GO:0006552//GO:0008152//GO:0006550//GO:0006631//GO:0018874	lysine catabolic process//valine catabolic process//cellular metabolic process//oxidation-reduction process//tryptophan metabolic process//biosynthetic process//fatty acid biosynthetic process//leucine catabolic process//metabolic process//isoleucine catabolic process//fatty acid metabolic process//benzoate metabolic process	GO:0003824//GO:0051287//GO:0016616//GO:0003857//GO:0050662//GO:0016491	catalytic activity//NAD binding//oxidoreductase activity, acting on the CH-OH group of donors, NAD or NADP as acceptor//3-hydroxyacyl-CoA dehydrogenase activity//coenzyme binding//oxidoreductase activity	--	--	KOG1205	Predicted dehydrogenase
c121179_g1	1170	--	--	--	--	--	--	--	--	--	--	--	--	--	--	--	--	--	--	--	--	--	--	--	--	--	--	--	--
c114095_g1	524	--	--	--	--	--	--	--	--	--	--	--	--	--	--	--	--	--	--	--	--	--	--	--	--	--	--	--	--
c104915_g1	1307	672192748	XP_008775853.1	966	1.86914e-126	PREDICTED: probable 6-phosphogluconolactonase 2 [Phoenix dactylifera]>gi|672192752|ref|XP_008775854.1| PREDICTED: probable 6-phosphogluconolactonase 2 [Phoenix dactylifera]>gi|672192756|ref|XP_008775855.1| PREDICTED: probable 6-phosphogluconolactonase 2 [Phoenix dactylifera]>gi|672192760|ref|XP_008775856.1| PREDICTED: probable 6-phosphogluconolactonase 2 [Phoenix dactylifera]	672192759	XM_008777634.1	249	2.22516e-125	PREDICTED: Phoenix dactylifera probable 6-phosphogluconolactonase 2 (LOC103696103), transcript variant X4, mRNA	K01057	PGLS, pgl, devB	6-phosphogluconolactonase	http://www.genome.jp/dbget-bin/www_bget?ko:K01057	Q6Z4H0	920	2.88494e-120	Probable 6-phosphogluconolactonase 2 OS=Oryza sativa subsp. japonica GN=Os07g0604000 PE=2 SV=1	PF05676//PF01182	NADH-ubiquinone oxidoreductase B18 subunit (NDUFB7)//Glucosamine-6-phosphate isomerases/6-phosphogluconolactonase	GO:0015992//GO:0006744//GO:0005975//GO:0006120//GO:0006814//GO:0006118	proton transport//ubiquinone biosynthetic process//carbohydrate metabolic process//mitochondrial electron transport, NADH to ubiquinone//sodium ion transport//obsolete electron transport	GO:0008137//GO:0003954	NADH dehydrogenase (ubiquinone) activity//NADH dehydrogenase activity	GO:0005739	mitochondrion	KOG3147	6-phosphogluconolactonase - like protein
c118141_g1	672	--	--	--	--	--	--	--	--	--	--	--	--	--	--	--	--	--	--	--	--	--	--	--	--	--	--	--	--
c71016_g1	2123	--	--	--	--	--	--	--	--	--	--	--	--	--	--	--	--	--	--	--	--	--	--	--	--	--	--	--	--
c127727_g2	1477	--	--	--	--	--	--	--	--	--	--	--	--	--	--	--	--	--	--	--	--	--	--	--	--	--	--	--	--
c73537_g1	1209	--	--	--	--	--	--	--	--	--	--	--	--	--	--	--	--	--	--	--	--	--	--	--	--	--	--	--	--
c114300_g1	2817	--	--	--	--	--	--	--	--	--	--	--	--	--	--	--	--	--	--	--	--	--	--	--	--	--	--	--	--
c121285_g2	474	672180275	XP_008810323.1	242	2.20101e-23	PREDICTED: RING-H2 finger protein ATL79-like [Phoenix dactylifera]	--	--	--	--	--	--	--	--	--	Q9FGJ6	180	1.96986e-15	RING-H2 finger protein ATL79 OS=Arabidopsis thaliana GN=ATL79 PE=2 SV=1	--	--	--	--	--	--	--	--	--	--
c73949_g1	410	743777025	XP_010918929.1	194	4.39184e-17	PREDICTED: uncharacterized protein LOC105043177 [Elaeis guineensis]	--	--	--	--	--	--	--	--	--	--	--	--	--	--	--	--	--	--	--	--	--	--	--
c120337_g1	326	460383488	XP_004237454.1	171	5.61123e-14	PREDICTED: auxin-induced protein 6B-like [Solanum lycopersicum]	--	--	--	--	--	--	--	--	--	B7F8P5	122	5.16186e-08	Auxin-responsive protein SAUR36 OS=Oryza sativa subsp. japonica GN=SAUR39 PE=2 SV=1	--	--	--	--	--	--	--	--	--	--
c47846_g1	763	--	--	--	--	--	--	--	--	--	--	--	--	--	--	--	--	--	--	--	--	--	--	--	--	--	--	--	--
c112979_g1	1111	743872961	XP_010906693.1	445	2.41638e-50	PREDICTED: uncharacterized protein LOC105033531 [Elaeis guineensis]	835958315	XM_004965538.2	36	4.80035e-07	PREDICTED: Setaria italica uncharacterized LOC101761226 (LOC101761226), mRNA	--	--	--	--	--	--	--	--	--	--	--	--	--	--	--	--	--	--
c28270_g1	778	--	--	--	--	--	--	--	--	--	--	--	--	--	--	--	--	--	--	--	--	--	--	--	--	--	--	--	--
c101126_g1	4147	694451123	XP_009350805.1	2509	0	PREDICTED: putative leucine--tRNA ligase, mitochondrial [Pyrus x bretschneideri]	21672292	AE013218.1	961	0	Buchnera aphidicola str. Sg (Schizaphis graminum), complete genome	K01869	LARS, leuS	leucyl-tRNA synthetase	http://www.genome.jp/dbget-bin/www_bget?ko:K01869	Q8K9B9	3042	0	Leucine--tRNA ligase OS=Buchnera aphidicola subsp. Schizaphis graminum (strain Sg) GN=leuS PE=3 SV=1	PF13603//PF09334//PF00133//PF02130//PF08264//PF00571	Leucyl-tRNA synthetase, Domain 2//tRNA synthetases class I (M)//tRNA synthetases class I (I, L, M and V)//Uncharacterized protein family UPF0054//Anticodon-binding domain of tRNA//CBS domain	GO:0006418//GO:0006364	tRNA aminoacylation for protein translation//rRNA processing	GO:0030554//GO:0004222//GO:0002161//GO:0005524//GO:0004812//GO:0000166	adenyl nucleotide binding//metalloendopeptidase activity//aminoacyl-tRNA editing activity//ATP binding//aminoacyl-tRNA ligase activity//nucleotide binding	--	--	KOG0435	Leucyl-tRNA synthetase
c93728_g1	892	--	--	--	--	--	641657302	XM_003242591.2	387	0	PREDICTED: Acyrthosiphon pisum putative uncharacterized protein DDB_G0271606 (LOC100569251), mRNA	--	--	--	--	--	--	--	--	--	--	--	--	--	--	--	--	--	--
c122439_g3	892	641824859	KDO44162.1	354	1.07029e-38	hypothetical protein CISIN_1g033165mg [Citrus sinensis]	702468468	XM_010031691.1	79	4.77504e-31	PREDICTED: Eucalyptus grandis putative glutamine amidotransferase YLR126C (LOC104419875), transcript variant X2, mRNA	--	--	--	--	--	--	--	--	--	--	--	--	--	--	--	--	--	--
c105000_g4	785	672180152	XP_008810258.1	624	1.93407e-76	PREDICTED: uncharacterized oxidoreductase At4g09670-like [Phoenix dactylifera]	--	--	--	--	--	--	--	--	--	Q9SZ83	505	1.22977e-59	Uncharacterized oxidoreductase At4g09670 OS=Arabidopsis thaliana GN=At4g09670 PE=1 SV=1	PF02894	Oxidoreductase family, C-terminal alpha/beta domain	GO:0055114//GO:0008152	oxidation-reduction process//metabolic process	GO:0016491	oxidoreductase activity	--	--	--	--
c109745_g1	2900	326496314	BAJ94619.1	1514	0	predicted protein [Hordeum vulgare subsp. vulgare]	641664765	XM_003244510.2	1841	0	PREDICTED: Acyrthosiphon pisum peroxisomal multifunctional enzyme type 2 (LOC100167575), transcript variant X1, mRNA	K12405	HSD17B4	3-hydroxyacyl-CoA dehydrogenase / 3a,7a,12a-trihydroxy-5b-cholest-24-enoyl-CoA hydratase	http://www.genome.jp/dbget-bin/www_bget?ko:K12405	P51659	1863	0	Peroxisomal multifunctional enzyme type 2 OS=Homo sapiens GN=HSD17B4 PE=1 SV=3	PF00106//PF01575//PF02036	short chain dehydrogenase//MaoC like domain//SCP-2 sterol transfer family	GO:0008152	metabolic process	GO:0032934//GO:0016491	sterol binding//oxidoreductase activity	--	--	KOG1206	Peroxisomal multifunctional beta-oxidation protein and related enzymes
c128736_g1	1647	78708690	ABB47665.1	118	1.6186e-07	retrotransposon protein, putative, unclassified, expressed [Oryza sativa Japonica Group]>gi|78708691|gb|ABB47666.1| retrotransposon protein, putative, unclassified, expressed [Oryza sativa Japonica Group]	--	--	--	--	--	--	--	--	--	--	--	--	--	--	--	--	--	GO:0005488	binding	--	--	--	--
c113923_g1	1261	224103497	XP_002313079.1	436	1.75533e-48	hypothetical protein POPTR_0009s11140g [Populus trichocarpa]>gi|118483253|gb|ABK93529.1| unknown [Populus trichocarpa]>gi|222849487|gb|EEE87034.1| hypothetical protein POPTR_0009s11140g [Populus trichocarpa]	188572009	EU581897.1	46	1.50814e-12	Ophiopogon japonicus unknown protein mRNA, complete cds	--	--	--	--	--	--	--	--	--	--	--	--	--	--	--	--	--	--
c115568_g3	1426	--	--	--	--	--	--	--	--	--	--	--	--	--	--	--	--	--	--	--	--	--	--	--	--	--	--	--	--
c129063_g1	1528	695080041	XP_009387460.1	840	6.78713e-105	PREDICTED: F-box protein AFR [Musa acuminata subsp. malaccensis]	--	--	--	--	--	--	--	--	--	Q8LAW2	606	2.83638e-71	F-box protein AFR OS=Arabidopsis thaliana GN=AFR PE=1 SV=2	PF00646//PF01344//PF07646	F-box domain//Kelch motif//Kelch motif	--	--	GO:0005515	protein binding	--	--	KOG4441	Proteins containing BTB/POZ and Kelch domains, involved in regulatory/signal transduction processes
c119000_g1	1914	743877111	XP_010907789.1	740	5.00813e-89	PREDICTED: uncharacterized protein LOC105034360 [Elaeis guineensis]	--	--	--	--	--	--	--	--	--	--	--	--	--	--	--	--	--	--	--	--	--	--	--
c119934_g1	3320	168058036	XP_001781017.1	1285	6.44632e-157	predicted protein [Physcomitrella patens]>gi|162667574|gb|EDQ54201.1| predicted protein [Physcomitrella patens]	641655148	XM_003242025.2	2465	0	PREDICTED: Acyrthosiphon pisum endoplasmic reticulum aminopeptidase 1-like (LOC100163791), mRNA	K11141	ENPEP	glutamyl aminopeptidase	http://www.genome.jp/dbget-bin/www_bget?ko:K11141	A6QPT7	1473	0	Endoplasmic reticulum aminopeptidase 2 OS=Bos taurus GN=ERAP2 PE=2 SV=1	PF01433	Peptidase family M1	--	--	GO:0008237//GO:0008270	metallopeptidase activity//zinc ion binding	--	--	KOG1046	Puromycin-sensitive aminopeptidase and related aminopeptidases
c125766_g1	2386	--	--	--	--	--	--	--	--	--	--	--	--	--	--	--	--	--	--	--	--	--	--	--	--	--	--	--	--
c165118_g1	1082	545355044	XP_005643342.1	477	4.2325e-54	20S proteasome beta subunit, type 4 [Coccomyxa subellipsoidea C-169]>gi|384245303|gb|EIE18798.1| 20S proteasome beta subunit, type 4 [Coccomyxa subellipsoidea C-169]	641650938	XM_003240918.2	604	0	PREDICTED: Acyrthosiphon pisum proteasome subunit beta type-4-like (LOC100574638), mRNA	K02736	PSMB4	20S proteasome subunit beta 7	http://www.genome.jp/dbget-bin/www_bget?ko:K02736	P28024	613	8.23692e-76	Proteasome subunit beta type-4 (Fragment) OS=Xenopus laevis GN=psmb4 PE=2 SV=2	PF00227	Proteasome subunit	GO:0051603	proteolysis involved in cellular protein catabolic process	GO:0004298//GO:0016787	threonine-type endopeptidase activity//hydrolase activity	GO:0044424//GO:0005839	intracellular part//proteasome core complex	KOG0185	20S proteasome, regulatory subunit beta type PSMB4/PRE4
c109420_g1	2971	--	--	--	--	--	--	--	--	--	--	--	--	--	--	--	--	--	--	PF02970	Tubulin binding cofactor A	GO:0007021	tubulin complex assembly	GO:0051082	unfolded protein binding	GO:0005874	microtubule	--	--
c124645_g1	856	--	--	--	--	--	--	--	--	--	--	--	--	--	--	--	--	--	--	--	--	--	--	--	--	--	--	--	--
c111715_g1	2932	158302693	BAF85832.1	4453	0	alpha-1,2-fucosidase [Lilium longiflorum]	158302692	AB326211.1	2655	0	Lilium longiflorum Llfuc mRNA for alpha-1,2-fucosidase, complete cds	K15923	AXY8, FUC95A, afcA	alpha-L-fucosidase 2	http://www.genome.jp/dbget-bin/www_bget?ko:K15923	Q8L7W8	2601	0	Alpha-L-fucosidase 2 OS=Arabidopsis thaliana GN=FUC95A PE=1 SV=1	PF08559	Cut8 six-helix bundle	GO:0031144//GO:0071630	proteasome localization//nucleus-associated proteasomal ubiquitin-dependent protein catabolic process	--	--	GO:0005634	nucleus	--	--
c115768_g4	395	--	--	--	--	--	--	--	--	--	--	--	--	--	--	--	--	--	--	PF06511	Invasion plasmid antigen IpaD	GO:0009405	pathogenesis	--	--	--	--	--	--
c122199_g2	646	338808454	AEJ07954.1	289	2.87382e-28	ring-H2 zinc finger protein [Sorghum propinquum]	--	--	--	--	--	--	--	--	--	P0C035	228	6.56983e-21	RING-H2 finger protein ATL60 OS=Arabidopsis thaliana GN=ATL60 PE=2 SV=1	PF04423//PF12861//PF12906//PF00097//PF13639//PF03854//PF14634//PF12678	Rad50 zinc hook motif//Anaphase-promoting complex subunit 11 RING-H2 finger//RING-variant domain//Zinc finger, C3HC4 type (RING finger)//Ring finger domain//P-11 zinc finger//zinc-RING finger domain//RING-H2 zinc finger	GO:0006281//GO:0016567	DNA repair//protein ubiquitination	GO:0008270//GO:0005515//GO:0004842//GO:0003723//GO:0005524//GO:0046872//GO:0004518	zinc ion binding//protein binding//ubiquitin-protein transferase activity//RNA binding//ATP binding//metal ion binding//nuclease activity	GO:0005680	anaphase-promoting complex	KOG0800	FOG: Predicted E3 ubiquitin ligase
c127844_g2	748	743784381	XP_010921648.1	1033	3.90237e-140	PREDICTED: pectinesterase-like [Elaeis guineensis]	695073448	XM_009385618.1	170	1.02936e-81	PREDICTED: Musa acuminata subsp. malaccensis pectinesterase-like (LOC103971563), mRNA	K01051	E3.1.1.11	pectinesterase	http://www.genome.jp/dbget-bin/www_bget?ko:K01051	P85076	928	9.26351e-124	Pectinesterase OS=Actinidia deliciosa PE=1 SV=1	PF01095	Pectinesterase	GO:0005985//GO:0005982//GO:0042545	sucrose metabolic process//starch metabolic process//cell wall modification	GO:0030599	pectinesterase activity	GO:0005618	cell wall	--	--
c89078_g1	1119	--	--	--	--	--	--	--	--	--	--	--	--	--	--	--	--	--	--	PF01844	HNH endonuclease	--	--	GO:0003676//GO:0004519	nucleic acid binding//endonuclease activity	--	--	--	--
c183450_g1	2581	--	--	--	--	--	641668229	XM_008186159.1	1109	0	PREDICTED: Acyrthosiphon pisum dentin sialophosphoprotein-like (LOC100163547), transcript variant X2, mRNA	--	--	--	--	P46013	137	6.75539e-07	Antigen KI-67 OS=Homo sapiens GN=MKI67 PE=1 SV=2	PF00498	FHA domain	--	--	GO:0005515	protein binding	--	--	--	--
c118662_g2	1925	672194023	XP_008776184.1	198	2.34668e-14	PREDICTED: uncharacterized protein LOC103696367 [Phoenix dactylifera]	--	--	--	--	--	--	--	--	--	--	--	--	--	--	--	--	--	--	--	--	--	--	--
c116194_g1	3939	612399382	XP_007515210.1	217	2.33736e-15	predicted protein [Bathycoccus prasinos]>gi|412993578|emb|CCO14089.1| predicted protein [Bathycoccus prasinos]	641659893	XM_001945568.3	2640	0	PREDICTED: Acyrthosiphon pisum disintegrin and metalloproteinase domain-containing protein 10 (LOC100163716), mRNA	K06704	ADAM10	disintegrin and metalloproteinase domain-containing protein 10	http://www.genome.jp/dbget-bin/www_bget?ko:K06704	Q10741	1166	1.27115e-140	Disintegrin and metalloproteinase domain-containing protein 10 OS=Bos taurus GN=ADAM10 PE=1 SV=1	PF01562//PF01421	Reprolysin family propeptide//Reprolysin (M12B) family zinc metalloprotease	GO:0006508	proteolysis	GO:0004222//GO:0008270	metalloendopeptidase activity//zinc ion binding	--	--	KOG3607	Meltrins, fertilins and related Zn-dependent metalloproteinases of the ADAMs family
c115064_g1	1311	743819425	XP_010931526.1	420	8.85785e-46	PREDICTED: transcription factor bHLH106-like [Elaeis guineensis]	--	--	--	--	--	--	--	--	--	O80674	281	4.45154e-27	Transcription factor bHLH106 OS=Arabidopsis thaliana GN=BHLH106 PE=2 SV=1	--	--	--	--	--	--	--	--	--	--
c123182_g1	1962	--	--	--	--	--	--	--	--	--	--	--	--	--	--	--	--	--	--	--	--	--	--	--	--	--	--	--	--
c91348_g1	2184	760441041	XP_011397589.1	593	2.5013e-66	Transmembrane protein 184B [Auxenochlorella protothecoides]>gi|675352261|gb|KFM24701.1| Transmembrane protein 184B [Auxenochlorella protothecoides]	641648920	XM_001948256.3	1362	0	PREDICTED: Acyrthosiphon pisum transmembrane protein 184B (LOC100166566), transcript variant X2, mRNA	--	--	--	--	A2VDL9	1114	1.7426e-143	Transmembrane protein 184B OS=Bos taurus GN=TMEM184B PE=2 SV=1	--	--	--	--	--	--	--	--	KOG2641	Predicted seven transmembrane receptor - rhodopsin family
c109361_g1	773	--	--	--	--	--	--	--	--	--	--	--	--	--	--	--	--	--	--	--	--	--	--	--	--	--	--	--	--
c92344_g1	1431	672179554	XP_008809946.1	1169	3.01953e-155	PREDICTED: gibberellin 2-beta-dioxygenase 2-like [Phoenix dactylifera]	672164211	XM_008803753.1	38	4.80854e-08	PREDICTED: Phoenix dactylifera gibberellin 2-beta-dioxygenase 1-like (LOC103715949), mRNA	K04125	E1.14.11.13	gibberellin 2-oxidase	http://www.genome.jp/dbget-bin/www_bget?ko:K04125	Q9XHM5	956	4.10605e-124	Gibberellin 2-beta-dioxygenase 2 OS=Pisum sativum GN=GA2OX2 PE=2 SV=1	PF03171	2OG-Fe(II) oxygenase superfamily	GO:0055114	oxidation-reduction process	GO:0016706//GO:0016491	oxidoreductase activity, acting on paired donors, with incorporation or reduction of molecular oxygen, 2-oxoglutarate as one donor, and incorporation of one atom each of oxygen into both donors//oxidoreductase activity	--	--	KOG0143	Iron/ascorbate family oxidoreductases
c112946_g1	1190	743758172	XP_010925423.1	941	3.93387e-123	PREDICTED: uncharacterized protein LOC105047959 [Elaeis guineensis]	695048888	XM_009414087.1	205	5.81997e-101	PREDICTED: Musa acuminata subsp. malaccensis uncharacterized LOC103993872 (LOC103993872), mRNA	--	--	--	--	--	--	--	--	--	--	--	--	--	--	--	--	--	--
c126792_g1	3220	743760331	XP_010936361.1	296	1.00098e-24	PREDICTED: uncharacterized protein LOC105055997 [Elaeis guineensis]	--	--	--	--	--	--	--	--	--	--	--	--	--	--	--	--	--	--	--	--	--	--	--
c127618_g3	697	159464880	XP_001690669.1	398	1.82707e-46	histone H4 [Chlamydomonas reinhardtii]>gi|158270396|gb|EDO96244.1| histone H4 [Chlamydomonas reinhardtii]	695007887	XM_009392233.1	174	5.71207e-84	PREDICTED: Musa acuminata subsp. malaccensis histone H4 (LOC103976889), mRNA	K11254	H4	histone H4	http://www.genome.jp/dbget-bin/www_bget?ko:K11254	P50566	400	1.95274e-47	Histone H4 OS=Chlamydomonas reinhardtii GN=H4-I PE=3 SV=2	PF07652//PF02969//PF00808//PF02291//PF00125	Flavivirus DEAD domain//TATA box binding protein associated factor (TAF)//Histone-like transcription factor (CBF/NF-Y) and archaeal histone//Transcription initiation factor IID, 31kD subunit//Core histone H2A/H2B/H3/H4	GO:0006334//GO:0019079//GO:0006352	nucleosome assembly//viral genome replication//DNA-templated transcription, initiation	GO:0003677//GO:0005524//GO:0008026//GO:0046982//GO:0043565	DNA binding//ATP binding//ATP-dependent helicase activity//protein heterodimerization activity//sequence-specific DNA binding	GO:0000786//GO:0005634//GO:0005622	nucleosome//nucleus//intracellular	KOG3467	Histone H4
c116324_g2	707	--	--	--	--	--	--	--	--	--	--	--	--	--	--	--	--	--	--	--	--	--	--	--	--	--	--	--	--
c82868_g1	3014	--	--	--	--	--	641677069	XM_003247582.2	1629	0	PREDICTED: Acyrthosiphon pisum protein lines (LOC100168311), mRNA	--	--	--	--	Q9V4Z9	407	3.06077e-39	Protein lines OS=Drosophila melanogaster GN=lin PE=1 SV=1	PF01213	Adenylate cyclase associated (CAP) N terminal	GO:0007010	cytoskeleton organization	GO:0003779	actin binding	--	--	--	--
c38162_g1	615	669165206	XP_008618165.1	181	4.27252e-15	protein transporter SEC61 subunit beta [Saprolegnia diclina VS20]>gi|813225720|ref|XP_012211937.1| hypothetical protein SPRG_21882 [Saprolegnia parasitica CBS 223.65]>gi|530730275|gb|EQC28517.1| protein transporter SEC61 subunit beta [Saprolegnia diclina VS20]>gi|641521946|gb|KDO17355.1| hypothetical protein SPRG_21882 [Saprolegnia parasitica CBS 223.65]	641648338	XM_001952201.3	385	0	PREDICTED: Acyrthosiphon pisum protein transport protein Sec61 subunit beta (LOC100160371), mRNA	K09481	SEC61B, SBH2	protein transport protein SEC61 subunit beta	http://www.genome.jp/dbget-bin/www_bget?ko:K09481	Q5RB31	296	2.15521e-32	Protein transport protein Sec61 subunit beta OS=Pongo abelii GN=SEC61B PE=3 SV=3	PF08220	DeoR-like helix-turn-helix domain	GO:0006355	regulation of transcription, DNA-templated	GO:0003700	transcription factor activity, sequence-specific DNA binding	GO:0005667//GO:0005622	transcription factor complex//intracellular	KOG3457	Sec61 protein translocation complex, beta subunit
c113734_g2	1183	695080676	XP_009387815.1	1502	0	PREDICTED: protein WALLS ARE THIN 1-like [Musa acuminata subsp. malaccensis]	743852933	XM_010942221.1	334	1.1261e-172	PREDICTED: Elaeis guineensis protein WALLS ARE THIN 1-like (LOC105059065), mRNA	--	--	--	--	Q94AP3	1377	0	Protein WALLS ARE THIN 1 OS=Arabidopsis thaliana GN=WAT1 PE=1 SV=1	PF00892	EamA-like transporter family	--	--	--	--	GO:0016020	membrane	--	--
c128418_g2	1015	--	--	--	--	--	--	--	--	--	--	--	--	--	--	--	--	--	--	--	--	--	--	--	--	--	--	--	--
c105964_g1	893	743765663	XP_010913060.1	697	9.11188e-89	PREDICTED: photosystem I reaction center subunit XI, chloroplastic-like [Elaeis guineensis]	743765662	XM_010914758.1	201	7.2453e-99	PREDICTED: Elaeis guineensis photosystem I reaction center subunit XI, chloroplastic-like (LOC105038844), mRNA	K02699	psaL	photosystem I subunit XI	http://www.genome.jp/dbget-bin/www_bget?ko:K02699	Q9SUI4	624	1.2605e-78	Photosystem I reaction center subunit XI, chloroplastic OS=Arabidopsis thaliana GN=PSAL PE=1 SV=2	PF02605	Photosystem I reaction centre subunit XI	GO:0015979	photosynthesis	--	--	GO:0009538//GO:0009522	photosystem I reaction center//photosystem I	--	--
c128164_g1	878	695020627	XP_009397370.1	194	7.09109e-17	PREDICTED: transcription factor PIF4-like [Musa acuminata subsp. malaccensis]>gi|695020629|ref|XP_009397371.1| PREDICTED: transcription factor PIF4-like [Musa acuminata subsp. malaccensis]	--	--	--	--	--	--	--	--	--	--	--	--	--	--	--	--	--	--	--	--	--	--	--
c14704_g1	1061	--	--	--	--	--	641662730	XM_001947837.3	745	0	PREDICTED: Acyrthosiphon pisum ATP-dependent helicase brm (LOC100163098), mRNA	K11647	SMARCA2_4	SWI/SNF-related matrix-associated actin-dependent regulator of chromatin subfamily A member 2/4	http://www.genome.jp/dbget-bin/www_bget?ko:K11647	P25439	178	1.08069e-12	ATP-dependent helicase brm OS=Drosophila melanogaster GN=brm PE=1 SV=2	PF08880	QLQ	GO:0006355	regulation of transcription, DNA-templated	GO:0016818//GO:0005524	hydrolase activity, acting on acid anhydrides, in phosphorus-containing anhydrides//ATP binding	GO:0005634	nucleus	KOG0386	Chromatin remodeling complex SWI/SNF, component SWI2 and related ATPases (DNA/RNA helicase superfamily)
c89795_g1	1159	635371108	CCI40764.1	689	3.6512e-86	unnamed protein product [Albugo candida]	641674922	XM_008188639.1	518	0	PREDICTED: Acyrthosiphon pisum ribulose-phosphate 3-epimerase (LOC100162871), transcript variant X1, mRNA	K01783	rpe, RPE	ribulose-phosphate 3-epimerase	http://www.genome.jp/dbget-bin/www_bget?ko:K01783	Q8VEE0	675	6.85989e-85	Ribulose-phosphate 3-epimerase OS=Mus musculus GN=Rpe PE=2 SV=1	PF01729//PF05690//PF00834//PF00215	Quinolinate phosphoribosyl transferase, C-terminal domain//Thiazole biosynthesis protein ThiG//Ribulose-phosphate 3 epimerase family//Orotidine 5'-phosphate decarboxylase / HUMPS family	GO:0006207//GO:0046497//GO:0009435//GO:0005975//GO:0009228//GO:0006206	'de novo' pyrimidine nucleobase biosynthetic process//nicotinate nucleotide metabolic process//NAD biosynthetic process//carbohydrate metabolic process//thiamine biosynthetic process//pyrimidine nucleobase metabolic process	GO:0016857//GO:0004514//GO:0036355//GO:0004590	racemase and epimerase activity, acting on carbohydrates and derivatives//nicotinate-nucleotide diphosphorylase (carboxylating) activity//2-iminoacetate synthase activity//orotidine-5'-phosphate decarboxylase activity	--	--	KOG3111	D-ribulose-5-phosphate 3-epimerase
c123204_g3	2562	672130958	XP_008789029.1	857	1.64748e-112	PREDICTED: AP2-like ethylene-responsive transcription factor TOE3 isoform X1 [Phoenix dactylifera]>gi|672130960|ref|XP_008789030.1| PREDICTED: AP2-like ethylene-responsive transcription factor TOE3 isoform X1 [Phoenix dactylifera]	645217250	XM_008226752.1	221	1.62403e-109	PREDICTED: Prunus mume ethylene-responsive transcription factor RAP2-7 (LOC103324655), transcript variant X1, mRNA	K09284	AP2	AP2-like factor, euAP2 lineage	http://www.genome.jp/dbget-bin/www_bget?ko:K09284	P47927	614	9.85902e-74	Floral homeotic protein APETALA 2 OS=Arabidopsis thaliana GN=AP2 PE=1 SV=1	PF00847//PF08941	AP2 domain//USP8 interacting	GO:0006355//GO:0016567	regulation of transcription, DNA-templated//protein ubiquitination	GO:0016881//GO:0003700//GO:0031386	acid-amino acid ligase activity//transcription factor activity, sequence-specific DNA binding//protein tag	GO:0005667	transcription factor complex	--	--
c101114_g1	3363	855300976	XP_012893943.1	901	1.16877e-107	uncharacterized protein [Blastocystis hominis]>gi|300120341|emb|CBK19895.2| unnamed protein product [Blastocystis hominis]	641656669	XM_003242420.2	1254	0	PREDICTED: Acyrthosiphon pisum protein arginine N-methyltransferase 3 (LOC100159261), transcript variant X1, mRNA	K01189	GLA	alpha-galactosidase	http://www.genome.jp/dbget-bin/www_bget?ko:K01189	Q90744	1041	1.06169e-128	Alpha-N-acetylgalactosaminidase OS=Gallus gallus GN=NAGA PE=1 SV=1	PF05175//PF08029//PF08241//PF06325//PF10018//PF02065//PF06009//PF01135	Methyltransferase small domain//HisG, C-terminal domain//Methyltransferase domain//Ribosomal protein L11 methyltransferase (PrmA)//Vitamin-D-receptor interacting Mediator subunit 4//Melibiase//Laminin Domain II//Protein-L-isoaspartate(D-aspartate) O-methyltransferase (PCMT)	GO:0007155//GO:0006547//GO:0000105//GO:0006479//GO:0005975//GO:0046500//GO:0006357//GO:0008152//GO:0006464	cell adhesion//histidine metabolic process//histidine biosynthetic process//protein methylation//carbohydrate metabolic process//S-adenosylmethionine metabolic process//regulation of transcription from RNA polymerase II promoter//metabolic process//cellular protein modification process	GO:0008168//GO:0008276//GO:0003879//GO:0000287//GO:0001104//GO:0004553//GO:0004719//GO:0016787	methyltransferase activity//protein methyltransferase activity//ATP phosphoribosyltransferase activity//magnesium ion binding//RNA polymerase II transcription cofactor activity//hydrolase activity, hydrolyzing O-glycosyl compounds//protein-L-isoaspartate (D-aspartate) O-methyltransferase activity//hydrolase activity	GO:0005604//GO:0016592//GO:0005737	basement membrane//mediator complex//cytoplasm	KOG2366	Alpha-D-galactosidase (melibiase)
c121763_g1	620	672183820	XP_008812202.1	222	5.12563e-21	PREDICTED: uncharacterized protein LOC103723154 [Phoenix dactylifera]	--	--	--	--	--	--	--	--	--	--	--	--	--	PF09036	Bcr-Abl oncoprotein oligomerisation domain	GO:0016310//GO:0009069//GO:0006468//GO:0007165	phosphorylation//serine family amino acid metabolic process//protein phosphorylation//signal transduction	GO:0004674//GO:0005096	protein serine/threonine kinase activity//GTPase activator activity	--	--	--	--
c125048_g1	2521	--	--	--	--	--	--	--	--	--	--	--	--	--	--	--	--	--	--	PF08534	Redoxin	--	--	GO:0016491	oxidoreductase activity	--	--	--	--
c102753_g1	1598	720066738	XP_010276615.1	251	1.19372e-22	PREDICTED: two-component response regulator ARR9-like isoform X2 [Nelumbo nucifera]	695071058	XM_009384310.1	40	4.16191e-09	PREDICTED: Musa acuminata subsp. malaccensis two-component response regulator ARR9-like (LOC103970513), mRNA	K14492	ARR-A	two-component response regulator ARR-A family	http://www.genome.jp/dbget-bin/www_bget?ko:K14492	O80366	208	5.6744e-17	Two-component response regulator ARR9 OS=Arabidopsis thaliana GN=ARR9 PE=1 SV=1	PF00072	Response regulator receiver domain	GO:0006355//GO:0000160	regulation of transcription, DNA-templated//phosphorelay signal transduction system	GO:0000156	phosphorelay response regulator activity	--	--	--	--
c121507_g3	294	--	--	--	--	--	--	--	--	--	--	--	--	--	--	--	--	--	--	--	--	--	--	--	--	--	--	--	--
c100830_g1	5058	645267751	XP_008239216.1	788	9.06137e-88	PREDICTED: serine/threonine-protein kinase WNK8 [Prunus mume]	641668091	XM_001942751.3	4022	0	PREDICTED: Acyrthosiphon pisum uncharacterized LOC100160817 (LOC100160817), transcript variant X1, mRNA	K08867	WNK, PRKWNK	WNK lysine deficient protein kinase	http://www.genome.jp/dbget-bin/www_bget?ko:K08867	Q9BYP7	1322	1.015e-150	Serine/threonine-protein kinase WNK3 OS=Homo sapiens GN=WNK3 PE=1 SV=3	PF07714//PF00069	Protein tyrosine kinase//Protein kinase domain	GO:0006468	protein phosphorylation	GO:0005524//GO:0004672	ATP binding//protein kinase activity	--	--	KOG0584	Serine/threonine protein kinase
c160368_g1	727	--	--	--	--	--	--	--	--	--	--	--	--	--	--	--	--	--	--	PF03849	Transcription factor Tfb2	GO:0006289	nucleotide-excision repair	GO:0004003	ATP-dependent DNA helicase activity	GO:0005634//GO:0000439//GO:0005657	nucleus//core TFIIH complex//replication fork	--	--
c117780_g1	2132	225437596	XP_002271113.1	2181	0	PREDICTED: receptor-like protein kinase ANXUR1 [Vitis vinifera]	695075808	XM_009386880.1	318	1.61281e-163	PREDICTED: Musa acuminata subsp. malaccensis receptor-like protein kinase ANXUR2 (LOC103972522), mRNA	--	--	--	--	Q3E8W4	1925	0	Receptor-like protein kinase ANXUR2 OS=Arabidopsis thaliana GN=ANX2 PE=2 SV=1	PF02480//PF07714//PF00069	Alphaherpesvirus glycoprotein E//Protein tyrosine kinase//Protein kinase domain	GO:0006468	protein phosphorylation	GO:0005524//GO:0004672	ATP binding//protein kinase activity	GO:0016020	membrane	--	--
c107389_g1	878	743854812	XP_010941078.1	474	2.28152e-54	PREDICTED: transcription repressor MYB6 [Elaeis guineensis]	802736976	XM_012231439.1	39	8.08554e-09	PREDICTED: Jatropha curcas transcription factor MYB46 (LOC105645756), mRNA	K09422	MYBP	myb proto-oncogene protein, plant	http://www.genome.jp/dbget-bin/www_bget?ko:K09422	--	--	--	--	PF02671	Paired amphipathic helix repeat	GO:0006355	regulation of transcription, DNA-templated	--	--	GO:0005634	nucleus	--	--
c116878_g3	425	--	--	--	--	--	--	--	--	--	--	--	--	--	--	--	--	--	--	--	--	--	--	--	--	--	--	--	--
c123191_g4	1206	269914451	3HDL	516	1.11729e-102	Chain A, Crystal Structure Of Highly Glycosylated Peroxidase From Royal Palm Tree	743768885	XM_010916417.1	233	1.60613e-116	PREDICTED: Elaeis guineensis peroxidase 5-like (LOC105040036), mRNA	K00430	E1.11.1.7	peroxidase	http://www.genome.jp/dbget-bin/www_bget?ko:K00430	A7QEU4	431	1.9417e-76	Peroxidase 5 OS=Vitis vinifera GN=GSVIVT00037159001 PE=1 SV=2	PF00141	Peroxidase	GO:0006979//GO:0055114//GO:0006804	response to oxidative stress//oxidation-reduction process//obsolete peroxidase reaction	GO:0004601//GO:0020037	peroxidase activity//heme binding	--	--	--	--
c119291_g1	1907	720002792	XP_010256796.1	742	2.56927e-99	PREDICTED: ultraviolet-B receptor UVR8-like isoform X1 [Nelumbo nucifera]	743818404	XR_833328.1	183	1.60095e-88	PREDICTED: Elaeis guineensis ultraviolet-B receptor UVR8-like (LOC105052178), transcript variant X3, misc_RNA	--	--	--	--	Q9FN03	303	3.56559e-28	Ultraviolet-B receptor UVR8 OS=Arabidopsis thaliana GN=UVR8 PE=1 SV=1	--	--	--	--	--	--	--	--	KOG1426	FOG: RCC1 domain
c94614_g1	1258	--	--	--	--	--	658157985	KJ669654.1	1251	0	Aphis gossypii mitochondrion, complete genome	--	--	--	--	--	--	--	--	--	--	--	--	--	--	--	--	--	--
c92579_g1	878	110742375	BAE99110.1	283	1.46495e-26	hypothetical protein [Arabidopsis thaliana]	--	--	--	--	--	K06943	NOG1	nucleolar GTP-binding protein	http://www.genome.jp/dbget-bin/www_bget?ko:K06943	Q02892	460	1.39512e-50	Nucleolar GTP-binding protein 1 OS=Saccharomyces cerevisiae (strain ATCC 204508 / S288c) GN=NOG1 PE=1 SV=1	--	--	--	--	--	--	--	--	KOG1490	GTP-binding protein CRFG/NOG1 (ODN superfamily)
c110320_g1	2943	672159820	XP_008799675.1	1605	0	PREDICTED: putative pentatricopeptide repeat-containing protein At5g37570 [Phoenix dactylifera]	--	--	--	--	--	--	--	--	--	Q9FHR3	1253	3.84562e-159	Putative pentatricopeptide repeat-containing protein At5g37570 OS=Arabidopsis thaliana GN=PCMP-E37 PE=3 SV=1	--	--	--	--	--	--	--	--	--	--
c126556_g1	2210	848931287	XP_012828714.1	1226	4.08437e-155	PREDICTED: uncharacterized protein LOC105949956 [Erythranthe guttatus]>gi|604298071|gb|EYU18159.1| hypothetical protein MIMGU_mgv1a002127mg [Erythranthe guttata]	743819060	XM_010933113.1	184	5.17171e-89	PREDICTED: Elaeis guineensis uncharacterized LOC105052338 (LOC105052338), mRNA	--	--	--	--	--	--	--	--	--	--	--	--	--	--	--	--	--	--
c105073_g2	783	743762329	XP_010907602.1	417	9.3806e-49	PREDICTED: glucan endo-1,3-beta-glucosidase 1 [Elaeis guineensis]	--	--	--	--	--	--	--	--	--	O65399	229	5.81509e-20	Glucan endo-1,3-beta-glucosidase 1 OS=Arabidopsis thaliana GN=At1g11820 PE=1 SV=3	--	--	--	--	--	--	--	--	--	--
c128405_g1	2148	743767965	XP_010914255.1	1858	0	PREDICTED: probable allantoate deiminase isoform X2 [Elaeis guineensis]	--	--	--	--	--	K02083	allC	allantoate deiminase	http://www.genome.jp/dbget-bin/www_bget?ko:K02083	O49434	1633	0	Allantoate deiminase OS=Arabidopsis thaliana GN=AAH PE=1 SV=2	PF04389//PF01546//PF04559	Peptidase family M28//Peptidase family M20/M25/M40//Herpesvirus UL17 protein	GO:0008152//GO:0006323//GO:0006508	metabolic process//DNA packaging//proteolysis	GO:0016787//GO:0008233	hydrolase activity//peptidase activity	GO:0019012	virion	--	--
c111947_g1	2020	326528283	BAJ93323.1	252	4.37067e-20	predicted protein [Hordeum vulgare subsp. vulgare]	641661145	XM_008183550.1	1157	0	PREDICTED: Acyrthosiphon pisum inactivation-no-after-potential D protein (LOC100165785), transcript variant X2, mRNA	K06095	MPDZ, MUPP1, Patj	multiple PDZ domain protein	http://www.genome.jp/dbget-bin/www_bget?ko:K06095	O55164	657	5.60509e-71	Multiple PDZ domain protein OS=Rattus norvegicus GN=Mpdz PE=1 SV=1	PF13180//PF00595	PDZ domain//PDZ domain (Also known as DHR or GLGF)	--	--	GO:0005515	protein binding	--	--	KOG3528	FOG: PDZ domain
c110732_g1	1485	743887153	XP_010910319.1	941	4.05713e-121	PREDICTED: mitoferrin-like [Elaeis guineensis]	743887152	XM_010912017.1	245	4.24453e-123	PREDICTED: Elaeis guineensis mitoferrin-like (LOC105036257), mRNA	K15113	SLC25A28_37, MFRN	solute carrier family 25 (mitochondrial iron transporter), member 28/37	http://www.genome.jp/dbget-bin/www_bget?ko:K15113	Q55DY8	457	1.01128e-51	Mitoferrin OS=Dictyostelium discoideum GN=mcfF PE=3 SV=1	--	--	--	--	--	--	--	--	KOG0760	Mitochondrial carrier protein MRS3/4
c91783_g1	2809	298711806	CBJ32833.1	179	3.7375e-11	conserved unknown protein [Ectocarpus siliculosus]	641667409	XM_001944847.3	474	0	PREDICTED: Acyrthosiphon pisum proton-coupled amino acid transporter 2-like (LOC100163220), mRNA	--	--	--	--	Q4KL91	284	5.51084e-25	Proton-coupled amino acid transporter 4 OS=Xenopus laevis GN=slc36a4 PE=2 SV=1	PF12300	Protein of unknown function (DUF3628)	--	--	GO:0016817	hydrolase activity, acting on acid anhydrides	--	--	KOG1304	Amino acid transporters
c126370_g1	1522	672182383	XP_008811438.1	572	4.68246e-67	PREDICTED: transcription factor bHLH35 [Phoenix dactylifera]	--	--	--	--	--	--	--	--	--	Q2HIV9	426	9.876e-47	Transcription factor bHLH35 OS=Arabidopsis thaliana GN=BHLH35 PE=2 SV=1	PF00010	Helix-loop-helix DNA-binding domain	--	--	GO:0046983	protein dimerization activity	--	--	--	--
c105862_g2	4258	673042073	XP_008874997.1	1015	1.4402e-119	hypothetical protein H310_10398 [Aphanomyces invadans]>gi|574469190|gb|ETV96205.1| hypothetical protein H310_10398 [Aphanomyces invadans]	641664580	XM_008184839.1	1226	0	PREDICTED: Acyrthosiphon pisum chitooligosaccharidolytic beta-N-acetylglucosaminidase-like (LOC100169353), transcript variant X1, mRNA	K12373	HEXA_B	hexosaminidase	http://www.genome.jp/dbget-bin/www_bget?ko:K12373	P49010	1046	9.23093e-125	Chitooligosaccharidolytic beta-N-acetylglucosaminidase OS=Bombyx mori PE=1 SV=1	PF00207//PF01280//PF00728	Alpha-2-macroglobulin family//Ribosomal protein L19e//Glycosyl hydrolase family 20, catalytic domain	GO:0042254//GO:0005975//GO:0006412	ribosome biogenesis//carbohydrate metabolic process//translation	GO:0003735//GO:0004553//GO:0004866	structural constituent of ribosome//hydrolase activity, hydrolyzing O-glycosyl compounds//endopeptidase inhibitor activity	GO:0005622//GO:0005840	intracellular//ribosome	KOG2499	Beta-N-acetylhexosaminidase
c115836_g1	2117	--	--	--	--	--	525569167	KC855267.1	41	1.54141e-09	Lettuce necrotic leaf curl virus isolate 5317015 segment RNA2, complete sequence	--	--	--	--	P10468	228	2.63539e-19	Coat protein OS=Potato virus X (strain Xc) PE=3 SV=1	PF00286//PF01785	Viral coat protein//Closterovirus coat protein	--	--	GO:0005198	structural molecule activity	GO:0019012//GO:0019028	virion//viral capsid	--	--
c129261_g1	1326	743769075	XP_010914820.1	970	1.14738e-126	PREDICTED: uncharacterized protein C24B11.05-like [Elaeis guineensis]	702489317	XM_010037065.1	121	3.22558e-54	PREDICTED: Eucalyptus grandis suppressor of disruption of TFIIS (LOC104424611), transcript variant X2, mRNA	K07025	K07025	putative hydrolase of the HAD superfamily	http://www.genome.jp/dbget-bin/www_bget?ko:K07025	Q09893	132	1.5029e-07	Uncharacterized protein C24B11.05 OS=Schizosaccharomyces pombe (strain 972 / ATCC 24843) GN=SPAC24B11.05 PE=3 SV=1	PF12689	Acid Phosphatase	--	--	GO:0016791	phosphatase activity	--	--	KOG3109	Haloacid dehalogenase-like hydrolase
c108364_g1	3252	661898444	CDO98411.1	224	2.38644e-16	unnamed protein product [Coffea canephora]	641663284	XM_001949269.3	1191	0	PREDICTED: Acyrthosiphon pisum tetratricopeptide repeat protein 7B (LOC100168773), mRNA	--	--	--	--	Q86TV6	744	1.85364e-110	Tetratricopeptide repeat protein 7B OS=Homo sapiens GN=TTC7B PE=1 SV=3	PF13174//PF13176//PF00515//PF13181	Tetratricopeptide repeat//Tetratricopeptide repeat//Tetratricopeptide repeat//Tetratricopeptide repeat	--	--	GO:0005515	protein binding	--	--	KOG4162	Predicted calmodulin-binding protein
c106776_g3	8059	238908983	ACF87376.2	237	7.65796e-32	unknown [Zea mays]	442803095	KC189947.1	798	0	Vicia faba mitochondrion, complete genome	K02704	psbB	photosystem II CP47 chlorophyll apoprotein	http://www.genome.jp/dbget-bin/www_bget?ko:K02704	A7M989	184	4.32657e-22	Photosystem II CP47 reaction center protein OS=Cuscuta reflexa GN=psbB PE=3 SV=1	PF00421	Photosystem II protein	GO:0019684//GO:0009767	photosynthesis, light reaction//photosynthetic electron transport chain	GO:0016168	chlorophyll binding	GO:0016020//GO:0009521	membrane//photosystem	--	--
c115597_g1	1390	743776047	XP_010918421.1	1150	4.45226e-153	PREDICTED: microtubule-associated protein RP/EB family member 1C-like [Elaeis guineensis]>gi|743776049|ref|XP_010918422.1| PREDICTED: microtubule-associated protein RP/EB family member 1C-like [Elaeis guineensis]	672172832	XM_008808302.1	272	3.88314e-138	PREDICTED: Phoenix dactylifera microtubule-associated protein RP/EB family member 1C (LOC103719185), mRNA	K10436	MAPRE	microtubule-associated protein, RP/EB family	http://www.genome.jp/dbget-bin/www_bget?ko:K10436	Q9FGQ6	961	2.84985e-125	Microtubule-associated protein RP/EB family member 1C OS=Arabidopsis thaliana GN=EB1C PE=1 SV=1	PF03271//PF00307	EB1-like C-terminal motif//Calponin homology (CH) domain	--	--	GO:0008017//GO:0005515	microtubule binding//protein binding	GO:0045298	tubulin complex	KOG3000	Microtubule-binding protein involved in cell cycle control
c126146_g1	3717	--	--	--	--	--	--	--	--	--	--	--	--	--	--	--	--	--	--	--	--	--	--	--	--	--	--	--	--
c95205_g1	1838	657380551	KEH24664.1	298	7.91591e-26	pumilio-family RNA-binding repeatprotein [Medicago truncatula]	641659941	XM_001944828.3	739	0	PREDICTED: Acyrthosiphon pisum nucleolar protein 9 (LOC100163772), mRNA	--	--	--	--	Q9VY86	397	1.51356e-42	TM2 domain-containing protein CG11103 OS=Drosophila melanogaster GN=CG11103 PE=2 SV=3	PF00806	Pumilio-family RNA binding repeat	--	--	GO:0003723	RNA binding	--	--	KOG2188	Predicted RNA-binding protein, contains Pumilio domains
c107840_g1	1254	--	--	--	--	--	--	--	--	--	--	--	--	--	--	--	--	--	--	--	--	--	--	--	--	--	--	--	--
c94798_g1	2082	855309249	XP_012896793.1	483	4.62432e-52	uncharacterized protein [Blastocystis hominis]>gi|300122171|emb|CBK22745.2| unnamed protein product [Blastocystis hominis]	201023368	NM_001134954.1	665	0	Acyrthosiphon pisum cathepsin B-3483 (Catb-3483), mRNA	K01363	CTSB	cathepsin B	http://www.genome.jp/dbget-bin/www_bget?ko:K01363	P43510	478	1.27791e-51	Cathepsin B-like cysteine proteinase 6 OS=Caenorhabditis elegans GN=cpr-6 PE=1 SV=1	PF08127//PF01175//PF00112//PF03051	Peptidase family C1 propeptide//Urocanase//Papain family cysteine protease//Peptidase C1-like family	GO:0006547//GO:0006508//GO:0050790	histidine metabolic process//proteolysis//regulation of catalytic activity	GO:0008234//GO:0016153//GO:0004197	cysteine-type peptidase activity//urocanate hydratase activity//cysteine-type endopeptidase activity	--	--	KOG1543	Cysteine proteinase Cathepsin L
c69793_g1	923	--	--	--	--	--	239790163	AK341219.1	648	0	Acyrthosiphon pisum ACYPI000293 mRNA, clone: 348C7, complete cds, full-insert cDNA sequence based on the ESTs (5'-EST:FF309607, 3'-EST:FF311274)	K10049	CEBPG	CCAAT/enhancer binding protein (C/EBP), gamma	http://www.genome.jp/dbget-bin/www_bget?ko:K10049	P53568	145	6.84013e-10	CCAAT/enhancer-binding protein gamma OS=Mus musculus GN=Cebpg PE=1 SV=1	PF04977//PF07716//PF10484//PF00170//PF01763	Septum formation initiator//Basic region leucine zipper//Mitochondrial ribosomal protein S23//bZIP transcription factor//Herpesvirus UL6 like	GO:0042254//GO:0006355//GO:0007049//GO:0006412//GO:0006323	ribosome biogenesis//regulation of transcription, DNA-templated//cell cycle//translation//DNA packaging	GO:0003735//GO:0043565//GO:0003700	structural constituent of ribosome//sequence-specific DNA binding//transcription factor activity, sequence-specific DNA binding	GO:0005840//GO:0005667	ribosome//transcription factor complex	KOG3119	Basic region leucine zipper transcription factor
c52210_g1	564	551638947	XP_005822285.1	411	2.15578e-45	hypothetical protein GUITHDRAFT_97880 [Guillardia theta CCMP2712]>gi|428166327|gb|EKX35305.1| hypothetical protein GUITHDRAFT_97880 [Guillardia theta CCMP2712]	32995900	AK110691.1	336	4.02024e-174	Oryza sativa Japonica Group cDNA clone:002-170-A04, full insert sequence	K09503	DNAJA2	DnaJ homolog subfamily A member 2	http://www.genome.jp/dbget-bin/www_bget?ko:K09503	O74752	524	6.31885e-63	Mitochondrial protein import protein mas5 OS=Schizosaccharomyces pombe (strain 972 / ATCC 24843) GN=mas5 PE=3 SV=1	--	--	--	--	--	--	--	--	KOG0712	Molecular chaperone (DnaJ superfamily)
c128428_g1	2333	242068523	XP_002449538.1	2224	0	hypothetical protein SORBIDRAFT_05g018443 [Sorghum bicolor]>gi|241935381|gb|EES08526.1| hypothetical protein SORBIDRAFT_05g018443, partial [Sorghum bicolor]	695055387	XM_009417594.1	317	6.3567e-163	PREDICTED: Musa acuminata subsp. malaccensis uncharacterized LOC103996642 (LOC103996642), mRNA	K17592	SACS	sacsin	http://www.genome.jp/dbget-bin/www_bget?ko:K17592	--	--	--	--	--	--	--	--	GO:0005524	ATP binding	--	--	--	--
c88298_g1	3293	302795765	XP_002979645.1	214	4.7948e-15	hypothetical protein SELMODRAFT_444263 [Selaginella moellendorffii]>gi|300152405|gb|EFJ19047.1| hypothetical protein SELMODRAFT_444263 [Selaginella moellendorffii]	641651133	XM_001952400.3	2570	0	PREDICTED: Acyrthosiphon pisum protein sidekick (LOC100169352), transcript variant X4, mRNA	K16353	SDK	protein sidekick	http://www.genome.jp/dbget-bin/www_bget?ko:K16353	O97394	3278	0	Protein sidekick OS=Drosophila melanogaster GN=sdk PE=1 SV=2	PF00041	Fibronectin type III domain	--	--	GO:0005515	protein binding	--	--	KOG3510	FOG: Immunoglobulin C-2 Type/fibronectin type III domains
c65675_g1	1196	551668613	XP_005837066.1	322	5.61003e-32	proteasome activator complex subunit [Guillardia theta CCMP2712]>gi|428181221|gb|EKX50086.1| proteasome activator complex subunit [Guillardia theta CCMP2712]	239799136	AK339785.1	593	0	Acyrthosiphon pisum ACYPI009662 mRNA, clone: 430A5, complete cds, full-insert cDNA sequence based on the ESTs (5'-EST:FF298131, 3'-EST:FF299062)	K06698	PSME3	proteasome activator subunit 3 (PA28 gamma)	http://www.genome.jp/dbget-bin/www_bget?ko:K06698	Q5F3J5	504	6.98969e-59	Proteasome activator complex subunit 3 OS=Gallus gallus GN=PSME3 PE=1 SV=1	PF02577//PF02252//PF02251	Bifunctional nuclease//Proteasome activator pa28 beta subunit//Proteasome activator pa28 alpha subunit	--	--	GO:0004518	nuclease activity	GO:0008537	proteasome activator complex	KOG4470	Proteasome activator subunit
c92638_g1	2046	721654261	XP_010234040.1	537	1.05915e-57	PREDICTED: probable 28S rRNA (cytosine-C(5))-methyltransferase [Brachypodium distachyon]>gi|721654264|ref|XP_010234041.1| PREDICTED: probable 28S rRNA (cytosine-C(5))-methyltransferase [Brachypodium distachyon]	641677505	XM_001946084.3	663	0	PREDICTED: Acyrthosiphon pisum putative methyltransferase NSUN5 (LOC100168689), mRNA	K15264	NSUN5, WBSCR20	putative methyltransferase	http://www.genome.jp/dbget-bin/www_bget?ko:K15264	Q96P11	567	1.51329e-63	Probable 28S rRNA (cytosine-C(5))-methyltransferase OS=Homo sapiens GN=NSUN5 PE=1 SV=2	PF01728//PF01209//PF01135	FtsJ-like methyltransferase//ubiE/COQ5 methyltransferase family//Protein-L-isoaspartate(D-aspartate) O-methyltransferase (PCMT)	GO:0006464//GO:0032259//GO:0046500//GO:0006479	cellular protein modification process//methylation//S-adenosylmethionine metabolic process//protein methylation	GO:0008168//GO:0004719	methyltransferase activity//protein-L-isoaspartate (D-aspartate) O-methyltransferase activity	--	--	KOG2360	Proliferation-associated nucleolar protein (NOL1)
c111201_g2	1573	226496353	NP_001142249.1	1500	0	uncharacterized protein LOC100274418 [Zea mays]>gi|194707824|gb|ACF87996.1| unknown [Zea mays]	628209161	XM_007714630.1	599	0	Bipolaris zeicola 26-R-13 hypothetical protein partial mRNA	K01251	E3.3.1.1, ahcY	adenosylhomocysteinase	http://www.genome.jp/dbget-bin/www_bget?ko:K01251	P83783	1477	0	Adenosylhomocysteinase OS=Candida albicans (strain SC5314 / ATCC MYA-2876) GN=SAH1 PE=1 SV=2	PF00208//PF05221//PF07991//PF02826//PF02737//PF02254//PF00424	Glutamate/Leucine/Phenylalanine/Valine dehydrogenase//S-adenosyl-L-homocysteine hydrolase//Acetohydroxy acid isomeroreductase, catalytic domain//D-isomer specific 2-hydroxyacid dehydrogenase, NAD binding domain//3-hydroxyacyl-CoA dehydrogenase, NAD binding domain//TrkA-N domain//REV protein (anti-repression trans-activator protein)	GO:0009097//GO:0008652//GO:0006813//GO:0006633//GO:0009099//GO:0006555//GO:0006552//GO:0006520//GO:0018874//GO:0009098//GO:0006631//GO:0006550//GO:0006730//GO:0006574//GO:0006554//GO:0055114//GO:0006355//GO:0015940//GO:0006568	isoleucine biosynthetic process//cellular amino acid biosynthetic process//potassium ion transport//fatty acid biosynthetic process//valine biosynthetic process//methionine metabolic process//leucine catabolic process//cellular amino acid metabolic process//benzoate metabolic process//leucine biosynthetic process//fatty acid metabolic process//isoleucine catabolic process//one-carbon metabolic pr…	GO:0003857//GO:0000166//GO:0016616//GO:0004455//GO:0004013//GO:0016491//GO:0003700//GO:0048037	3-hydroxyacyl-CoA dehydrogenase activity//nucleotide binding//oxidoreductase activity, acting on the CH-OH group of donors, NAD or NADP as acceptor//ketol-acid reductoisomerase activity//adenosylhomocysteinase activity//oxidoreductase activity//transcription factor activity, sequence-specific DNA binding//cofactor binding	GO:0042025//GO:0005667	host cell nucleus//transcription factor complex	KOG1370	S-adenosylhomocysteine hydrolase
c126121_g3	897	--	--	--	--	--	--	--	--	--	--	--	--	--	--	--	--	--	--	--	--	--	--	--	--	--	--	--	--
c117410_g1	716	695073002	XP_009383650.1	167	2.95658e-12	PREDICTED: uncharacterized protein LOC103971372 [Musa acuminata subsp. malaccensis]	--	--	--	--	--	--	--	--	--	--	--	--	--	--	--	--	--	--	--	--	--	--	--
c76896_g1	1067	743864703	XP_010904643.1	873	2.46492e-114	PREDICTED: vacuolar protein sorting-associated protein 2 homolog 2-like [Elaeis guineensis]	695020632	XM_009399099.1	224	1.42736e-111	PREDICTED: Musa acuminata subsp. malaccensis vacuolar protein sorting-associated protein 2 homolog 2-like (LOC103982235), mRNA	K12191	CHMP2A	charged multivesicular body protein 2A	http://www.genome.jp/dbget-bin/www_bget?ko:K12191	Q0WTY4	759	5.01722e-98	Vacuolar protein sorting-associated protein 2 homolog 2 OS=Arabidopsis thaliana GN=VPS2.2 PE=1 SV=2	PF03357//PF05372//PF06657//PF00700//PF07361	Snf7//Delta lysin family//Centrosome microtubule-binding domain of Cep57//Bacterial flagellin C-terminal helical region//Cytochrome b562	GO:0006118//GO:0001539//GO:0019836//GO:0022900//GO:0015031	obsolete electron transport//cilium or flagellum-dependent cell motility//hemolysis by symbiont of host erythrocytes//electron transport chain//protein transport	GO:0020037//GO:0009055//GO:0005506//GO:0008017//GO:0005198	heme binding//electron carrier activity//iron ion binding//microtubule binding//structural molecule activity	GO:0042597//GO:0045298//GO:0009288//GO:0005576	periplasmic space//tubulin complex//bacterial-type flagellum//extracellular region	KOG3230	Vacuolar assembly/sorting protein DID4
c59878_g1	1361	698792950	XP_009829507.1	187	4.05485e-13	hypothetical protein H257_06093 [Aphanomyces astaci]>gi|574115074|gb|ETV80560.1| hypothetical protein H257_06093 [Aphanomyces astaci]	641662905	XM_001952770.3	794	0	PREDICTED: Acyrthosiphon pisum uncharacterized LOC100160992 (LOC100160992), mRNA	--	--	--	--	Q0IHQ9	398	4.67165e-41	2-phosphoxylose phosphatase 1 OS=Xenopus tropicalis GN=pxylp1 PE=2 SV=1	PF00328	Histidine phosphatase superfamily (branch 2)	GO:0006771//GO:0019497	riboflavin metabolic process//hexachlorocyclohexane metabolic process	GO:0003993	acid phosphatase activity	--	--	--	--
c122964_g1	1437	743769520	XP_010915050.1	729	1.94073e-88	PREDICTED: uncharacterized protein LOC105040284 isoform X2 [Elaeis guineensis]	695043300	XM_009411063.1	58	3.68075e-19	PREDICTED: Musa acuminata subsp. malaccensis uncharacterized LOC103991566 (LOC103991566), transcript variant X3, mRNA	--	--	--	--	--	--	--	--	PF01779	Ribosomal L29e protein family	GO:0042254//GO:0006412	ribosome biogenesis//translation	GO:0003735	structural constituent of ribosome	GO:0005840//GO:0005622	ribosome//intracellular	--	--
c122065_g1	980	661886251	CDP10173.1	597	3.01244e-74	unnamed protein product [Coffea canephora]	--	--	--	--	--	--	--	--	--	Q9C523	494	2.88334e-59	Dirigent protein 19 OS=Arabidopsis thaliana GN=DIR19 PE=2 SV=1	--	--	--	--	--	--	--	--	--	--
c103003_g1	834	695044675	XP_009410099.1	284	4.72697e-27	PREDICTED: heat stress transcription factor B-1-like [Musa acuminata subsp. malaccensis]>gi|695044677|ref|XP_009410100.1| PREDICTED: heat stress transcription factor B-1-like [Musa acuminata subsp. malaccensis]	633020276	KF208549.1	71	1.24668e-26	Triticum aestivum heat shock factor B1b (HsfB1b) mRNA, complete cds	K09419	HSFF	heat shock transcription factor, other eukaryote	http://www.genome.jp/dbget-bin/www_bget?ko:K09419	Q67TP9	265	2.63024e-25	Heat stress transcription factor B-1 OS=Oryza sativa subsp. japonica GN=HSFB1 PE=2 SV=1	PF01668//PF04977//PF00447	SmpB protein//Septum formation initiator//HSF-type DNA-binding	GO:0006355//GO:0007049	regulation of transcription, DNA-templated//cell cycle	GO:0043565//GO:0003700//GO:0003723	sequence-specific DNA binding//transcription factor activity, sequence-specific DNA binding//RNA binding	GO:0005634//GO:0005667	nucleus//transcription factor complex	--	--
c91617_g2	1767	685339839	XP_009106784.1	301	2.79969e-26	PREDICTED: uncharacterized protein LOC103832518 [Brassica rapa]	--	--	--	--	--	--	--	--	--	--	--	--	--	--	--	--	--	--	--	--	--	--	--
c17282_g1	909	--	--	--	--	--	--	--	--	--	--	--	--	--	--	--	--	--	--	PF05438	Thyrotropin-releasing hormone (TRH)	GO:0007218//GO:0009755	neuropeptide signaling pathway//hormone-mediated signaling pathway	GO:0005184	neuropeptide hormone activity	GO:0005576	extracellular region	--	--
c212970_g1	852	695081716	XP_009388393.1	559	1.39857e-68	PREDICTED: uncharacterized protein LOC103975214 [Musa acuminata subsp. malaccensis]	--	--	--	--	--	--	--	--	--	--	--	--	--	--	--	--	--	--	--	--	--	--	--
c107087_g1	2548	255586864	XP_002534042.1	132	1.25035e-15	conserved hypothetical protein [Ricinus communis]>gi|223525949|gb|EEF28346.1| conserved hypothetical protein [Ricinus communis]	--	--	--	--	--	--	--	--	--	Q9SZT4	129	5.65286e-14	CSC1-like protein At4g35870 OS=Arabidopsis thaliana GN=GFS10 PE=2 SV=1	--	--	--	--	--	--	GO:0016020	membrane	--	--
c101582_g1	1135	326488751	BAJ97987.1	435	6.1331e-49	predicted protein [Hordeum vulgare subsp. vulgare]	116639072	CT835610.1	39	1.05476e-08	Oryza sativa (indica cultivar-group) cDNA clone:OSIGCSN051O02, full insert sequence	K17402	MRPS23	small subunit ribosomal protein S23, mitochondrial	http://www.genome.jp/dbget-bin/www_bget?ko:K17402	--	--	--	--	--	--	--	--	--	--	--	--	--	--
c109908_g1	1147	58201617	AAW66885.1	698	1.38844e-87	MADS box transcription factor [Elaeis guineensis]	811553353	KM660955.1	137	3.54782e-63	Ananas bracteatus clone 40252 microsatellite sequence	--	--	--	--	Q9FVC1	610	4.76878e-75	MADS-box protein SVP OS=Arabidopsis thaliana GN=SVP PE=1 SV=1	PF00319//PF01486	SRF-type transcription factor (DNA-binding and dimerisation domain)//K-box region	GO:0006355	regulation of transcription, DNA-templated	GO:0046983//GO:0003700//GO:0003677	protein dimerization activity//transcription factor activity, sequence-specific DNA binding//DNA binding	GO:0005667//GO:0005634	transcription factor complex//nucleus	KOG0014	MADS box transcription factor
c128051_g2	1292	690563264	AIR74673.1	1278	4.08337e-168	lipoxygenase, partial [Lilium regale]	690563263	KM051414.1	680	0	Lilium regale lipoxygenase mRNA, partial cds	K15718	LOX1_5	linoleate 9S-lipoxygenase	http://www.genome.jp/dbget-bin/www_bget?ko:K15718	P29114	903	1.34241e-113	Linoleate 9S-lipoxygenase 1 OS=Hordeum vulgare GN=LOX1.1 PE=1 SV=2	PF00305	Lipoxygenase	GO:0055114	oxidation-reduction process	GO:0046872//GO:0016702	metal ion binding//oxidoreductase activity, acting on single donors with incorporation of molecular oxygen, incorporation of two atoms of oxygen	--	--	--	--
c121978_g2	1715	--	--	--	--	--	641664267	XM_001944042.3	895	0	PREDICTED: Acyrthosiphon pisum max dimerization protein 1-like (LOC100164160), transcript variant X1, mRNA	K09114	MXD, MAD	MAX dimerization protein	http://www.genome.jp/dbget-bin/www_bget?ko:K09114	P50538	238	5.73009e-21	Max dimerization protein 1 OS=Mus musculus GN=Mxd1 PE=1 SV=2	PF00010//PF02480	Helix-loop-helix DNA-binding domain//Alphaherpesvirus glycoprotein E	--	--	GO:0046983	protein dimerization activity	GO:0016020	membrane	KOG2483	Upstream transcription factor 2/L-myc-2 protein
c105877_g1	1442	--	--	--	--	--	--	--	--	--	--	--	--	--	--	--	--	--	--	--	--	--	--	--	--	--	--	--	--
c129384_g1	1195	743799300	XP_010925442.1	428	1.32332e-77	PREDICTED: L-ascorbate oxidase [Elaeis guineensis]	747067486	XM_011082165.1	51	2.37097e-15	PREDICTED: Sesamum indicum L-ascorbate oxidase-like (LOC105163722), mRNA	K00423	E1.10.3.3	L-ascorbate oxidase	http://www.genome.jp/dbget-bin/www_bget?ko:K00423	P14133	410	1.74733e-65	L-ascorbate oxidase OS=Cucumis sativus PE=1 SV=1	PF07732//PF00394	Multicopper oxidase//Multicopper oxidase	GO:0055114	oxidation-reduction process	GO:0005507//GO:0016491	copper ion binding//oxidoreductase activity	--	--	KOG1263	Multicopper oxidases
c129484_g3	487	743779939	XP_010920384.1	257	2.77427e-23	PREDICTED: probable LRR receptor-like serine/threonine-protein kinase At4g08850 [Elaeis guineensis]	--	--	--	--	--	--	--	--	--	Q9M1L7	156	4.01601e-11	Pollen receptor-like kinase 3 OS=Arabidopsis thaliana GN=PRK3 PE=1 SV=1	PF00560	Leucine Rich Repeat	--	--	GO:0005515	protein binding	--	--	--	--
c126219_g1	4620	743868701	XP_010905643.1	3205	0	PREDICTED: LOW QUALITY PROTEIN: uncharacterized protein LOC105032778 [Elaeis guineensis]	571436082	XM_006573598.1	166	1.10517e-78	PREDICTED: Glycine max uncharacterized LOC100808524 (LOC100808524), transcript variant X2, mRNA	K11492	NCAPG2, LUZP5	condensin-2 complex subunit G2	http://www.genome.jp/dbget-bin/www_bget?ko:K11492	Q2TAW0	640	1.47926e-66	Condensin-2 complex subunit G2 OS=Xenopus laevis GN=ncapg2 PE=1 SV=1	PF00352//PF00249//PF02985//PF01602//PF12422	Transcription factor TFIID (or TATA-binding protein, TBP)//Myb-like DNA-binding domain//HEAT repeat//Adaptin N terminal region//Condensin II non structural maintenance of chromosomes subunit	GO:0006352//GO:0016192//GO:0006886	DNA-templated transcription, initiation//vesicle-mediated transport//intracellular protein transport	GO:0005515//GO:0003682//GO:0003677	protein binding//chromatin binding//DNA binding	GO:0000785//GO:0030117//GO:0005634	chromatin//membrane coat//nucleus	KOG1949	Uncharacterized conserved protein
c120961_g1	2446	743809510	XP_010928633.1	1361	0	PREDICTED: D-3-phosphoglycerate dehydrogenase 1, chloroplastic-like [Elaeis guineensis]	695063754	XM_009422121.1	335	6.57558e-173	PREDICTED: Musa acuminata subsp. malaccensis D-3-phosphoglycerate dehydrogenase 1, chloroplastic-like (LOC104000149), mRNA	K00058	serA, PHGDH	D-3-phosphoglycerate dehydrogenase	http://www.genome.jp/dbget-bin/www_bget?ko:K00058	O49485	1260	0	D-3-phosphoglycerate dehydrogenase 1, chloroplastic OS=Arabidopsis thaliana GN=PGDH1 PE=1 SV=1	PF07991//PF02826//PF01842//PF03446//PF02254//PF03720//PF00389//PF00208	Acetohydroxy acid isomeroreductase, catalytic domain//D-isomer specific 2-hydroxyacid dehydrogenase, NAD binding domain//ACT domain//NAD binding domain of 6-phosphogluconate dehydrogenase//TrkA-N domain//UDP-glucose/GDP-mannose dehydrogenase family, UDP binding domain//D-isomer specific 2-hydroxyacid dehydrogenase, catalytic domain//Glutamate/Leucine/Phenylalanine/Valine dehydrogenase	GO:0015940//GO:0006098//GO:0019521//GO:0055114//GO:0008152//GO:0009099//GO:0009098//GO:0006520//GO:0006813//GO:0008652//GO:0009097	pantothenate biosynthetic process//pentose-phosphate shunt//D-gluconate metabolic process//oxidation-reduction process//metabolic process//valine biosynthetic process//leucine biosynthetic process//cellular amino acid metabolic process//potassium ion transport//cellular amino acid biosynthetic process//isoleucine biosynthetic process	GO:0051287//GO:0048037//GO:0016491//GO:0016616//GO:0016597//GO:0004455//GO:0004616	NAD binding//cofactor binding//oxidoreductase activity//oxidoreductase activity, acting on the CH-OH group of donors, NAD or NADP as acceptor//amino acid binding//ketol-acid reductoisomerase activity//phosphogluconate dehydrogenase (decarboxylating) activity	--	--	KOG0068	D-3-phosphoglycerate dehydrogenase, D-isomer-specific 2-hydroxy acid dehydrogenase superfamily
c123961_g2	1728	545706848	XP_005705740.1	1126	8.31855e-147	NAD-dependent formate dehydrogenase [Galdieria sulphuraria]>gi|452822198|gb|EME29220.1| NAD-dependent formate dehydrogenase [Galdieria sulphuraria]	32993997	AK108788.1	919	0	Oryza sativa Japonica Group cDNA clone:002-151-B03, full insert sequence	K00122	FDH	formate dehydrogenase	http://www.genome.jp/dbget-bin/www_bget?ko:K00122	Q03134	1661	0	Probable formate dehydrogenase OS=Emericella nidulans (strain FGSC A4 / ATCC 38163 / CBS 112.46 / NRRL 194 / M139) GN=aciA PE=2 SV=3	PF03446//PF00389//PF02826	NAD binding domain of 6-phosphogluconate dehydrogenase//D-isomer specific 2-hydroxyacid dehydrogenase, catalytic domain//D-isomer specific 2-hydroxyacid dehydrogenase, NAD binding domain	GO:0006098//GO:0008152//GO:0055114//GO:0019521	pentose-phosphate shunt//metabolic process//oxidation-reduction process//D-gluconate metabolic process	GO:0004616//GO:0048037//GO:0051287//GO:0016616	phosphogluconate dehydrogenase (decarboxylating) activity//cofactor binding//NAD binding//oxidoreductase activity, acting on the CH-OH group of donors, NAD or NADP as acceptor	--	--	KOG0069	Glyoxylate/hydroxypyruvate reductase (D-isomer-specific 2-hydroxy acid dehydrogenase superfamily)
c124526_g1	2753	--	--	--	--	--	--	--	--	--	--	--	--	--	--	--	--	--	--	--	--	--	--	--	--	--	--	--	--
c114060_g1	1853	--	--	--	--	--	--	--	--	--	--	--	--	--	--	--	--	--	--	--	--	--	--	--	--	--	--	--	--
c27652_g1	1079	--	--	--	--	--	--	--	--	--	--	--	--	--	--	--	--	--	--	--	--	--	--	--	--	--	--	--	--
c52064_g1	594	53801502	AAU93953.1	282	3.23357e-29	mitochondrial acyl carrier protein [Helicosporidium sp. ex Simulium jonesi]	628066129	XM_007699847.1	343	5.45615e-178	Cochliobolus sativus ND90Pr hypothetical protein mRNA	K03955	NDUFAB1	NADH dehydrogenase (ubiquinone) 1 alpha/beta subcomplex 1	http://www.genome.jp/dbget-bin/www_bget?ko:K03955	P11943	339	2.14119e-38	Acyl carrier protein, mitochondrial OS=Neurospora crassa (strain ATCC 24698 / 74-OR23-1A / CBS 708.71 / DSM 1257 / FGSC 987) GN=nuo-12 PE=1 SV=2	--	--	--	--	--	--	--	--	KOG1748	Acyl carrier protein/NADH-ubiquinone oxidoreductase, NDUFAB1/SDAP subunit
c106578_g1	790	695045636	XP_009410620.1	652	2.1053e-83	PREDICTED: peptidyl-prolyl cis-trans isomerase FKBP15-1-like [Musa acuminata subsp. malaccensis]	672141640	XM_008796434.1	163	8.48532e-78	PREDICTED: Phoenix dactylifera FK506-binding protein 2-like (LOC103710618), mRNA	K09569	FKBP2	FK506-binding protein 2	http://www.genome.jp/dbget-bin/www_bget?ko:K09569	Q38936	588	1.71014e-74	Peptidyl-prolyl cis-trans isomerase FKBP15-2 OS=Arabidopsis thaliana GN=FKBP15-2 PE=2 SV=2	PF00254	FKBP-type peptidyl-prolyl cis-trans isomerase	GO:0006457	protein folding	--	--	--	--	KOG0549	FKBP-type peptidyl-prolyl cis-trans isomerase
c106933_g1	1228	195629852	ACG36567.1	160	5.66752e-11	hypothetical protein [Zea mays]	--	--	--	--	--	--	--	--	--	--	--	--	--	--	--	--	--	--	--	--	--	--	--
c121691_g1	693	672166915	XP_008803397.1	129	6.30102e-07	PREDICTED: uncharacterized protein LOC103716956 [Phoenix dactylifera]	--	--	--	--	--	--	--	--	--	--	--	--	--	--	--	--	--	--	--	--	--	--	--
c105069_g1	3567	168032771	XP_001768891.1	1471	0	predicted protein [Physcomitrella patens]>gi|162679803|gb|EDQ66245.1| predicted protein [Physcomitrella patens]	641675443	XM_008188821.1	2138	0	PREDICTED: Acyrthosiphon pisum V-type proton ATPase 116 kDa subunit a isoform 1 (LOC100161363), mRNA	K02154	ATPeV0A, ATP6N	V-type H+-transporting ATPase subunit a	http://www.genome.jp/dbget-bin/www_bget?ko:K02154	Q9Z1G4	2172	0	V-type proton ATPase 116 kDa subunit a isoform 1 OS=Mus musculus GN=Atp6v0a1 PE=1 SV=3	PF01496	V-type ATPase 116kDa subunit family	GO:0015992//GO:0015991	proton transport//ATP hydrolysis coupled proton transport	GO:0015078	hydrogen ion transmembrane transporter activity	GO:0033179	proton-transporting V-type ATPase, V0 domain	KOG2189	Vacuolar H+-ATPase V0 sector, subunit a
c82119_g1	1073	--	--	--	--	--	641666360	XM_003244920.2	651	0	PREDICTED: Acyrthosiphon pisum AF4/FMR2 family member 4-like (LOC100570755), mRNA	--	--	--	--	--	--	--	--	--	--	--	--	--	--	--	--	--	--
c126109_g6	1428	694995181	XP_009419655.1	1425	0	PREDICTED: FACT complex subunit SPT16-like [Musa acuminata subsp. malaccensis]	743890315	XM_011040714.1	209	4.19471e-103	PREDICTED: Populus euphratica FACT complex subunit SPT16-like (LOC105135699), mRNA	--	--	--	--	Q7X923	1348	8.50003e-174	FACT complex subunit SPT16 OS=Oryza sativa subsp. japonica GN=SPT16 PE=2 SV=2	--	--	--	--	--	--	--	--	KOG1189	Global transcriptional regulator, cell division control protein
c128333_g2	1024	743839052	XP_010936890.1	876	1.81994e-106	PREDICTED: probable receptor protein kinase TMK1 [Elaeis guineensis]	--	--	--	--	--	--	--	--	--	P43298	584	3.06833e-66	Receptor protein kinase TMK1 OS=Arabidopsis thaliana GN=TMK1 PE=1 SV=1	PF00560	Leucine Rich Repeat	--	--	GO:0005515	protein binding	--	--	KOG0619	FOG: Leucine rich repeat
c115147_g3	467	514820138	XP_004984759.1	283	1.54225e-29	PREDICTED: histone H2A [Setaria italica]	727438648	XM_010502373.1	40	1.15637e-09	PREDICTED: Camelina sativa probable histone H2A.1 (LOC104778017), mRNA	K11251	H2A	histone H2A	http://www.genome.jp/dbget-bin/www_bget?ko:K11251	P40280	280	5.22617e-30	Histone H2A OS=Zea mays PE=2 SV=1	PF01855//PF00125	Pyruvate flavodoxin/ferredoxin oxidoreductase, thiamine diP-bdg//Core histone H2A/H2B/H3/H4	GO:0055114	oxidation-reduction process	GO:0016491//GO:0003677	oxidoreductase activity//DNA binding	--	--	KOG1756	Histone 2A
c126226_g2	1244	--	--	--	--	--	--	--	--	--	--	--	--	--	--	--	--	--	--	--	--	--	--	--	--	--	--	--	--
c59914_g1	1360	--	--	--	--	--	--	--	--	--	--	--	--	--	--	--	--	--	--	--	--	--	--	--	--	--	--	--	--
c117129_g1	3690	743755301	XP_010943311.1	3928	0	PREDICTED: uncharacterized protein LOC105061043 isoform X1 [Elaeis guineensis]	743755304	XR_834545.1	1374	0	PREDICTED: Elaeis guineensis uncharacterized LOC105061043 (LOC105061043), transcript variant X3, misc_RNA	--	--	--	--	Q8RXA7	3205	0	DENN domain and WD repeat-containing protein SCD1 OS=Arabidopsis thaliana GN=SCD1 PE=1 SV=1	PF00400//PF09339	WD domain, G-beta repeat//IclR helix-turn-helix domain	GO:0006355	regulation of transcription, DNA-templated	GO:0005515//GO:0003677	protein binding//DNA binding	--	--	KOG2127	Calmodulin-binding protein CRAG, contains DENN domain
c128737_g2	1177	743784146	XP_010921586.1	674	1.554e-79	PREDICTED: polyphenol oxidase, chloroplastic-like [Elaeis guineensis]	--	--	--	--	--	--	--	--	--	P43311	402	1.02307e-41	Polyphenol oxidase, chloroplastic OS=Vitis vinifera PE=1 SV=1	PF00264//PF12142//PF12143	Common central domain of tyrosinase//Polyphenol oxidase middle domain//Protein of unknown function (DUF_B2219)	GO:0055114//GO:0008152//GO:0006570//GO:0006118	oxidation-reduction process//metabolic process//tyrosine metabolic process//obsolete electron transport	GO:0004097//GO:0016491	catechol oxidase activity//oxidoreductase activity	--	--	--	--
c128693_g1	1426	672177822	XP_008809018.1	1048	4.68635e-136	PREDICTED: 3'-N-debenzoyl-2'-deoxytaxol N-benzoyltransferase-like [Phoenix dactylifera]	--	--	--	--	--	--	--	--	--	Q8LL69	528	1.48894e-59	3'-N-debenzoyl-2'-deoxytaxol N-benzoyltransferase OS=Taxus canadensis GN=TAX10 PE=1 SV=1	PF02458	Transferase family	--	--	GO:0016747	transferase activity, transferring acyl groups other than amino-acyl groups	--	--	--	--
c100684_g1	1204	672112005	XP_008803558.1	740	6.63026e-93	PREDICTED: replication protein A 32 kDa subunit A-like [Phoenix dactylifera]	47026871	AY389564.1	73	1.40783e-27	Hyacinthus orientalis single-stranded DNA-binding replication protein A (RPA) mRNA, partial cds	K10739	RFA2, RPA2	replication factor A2	http://www.genome.jp/dbget-bin/www_bget?ko:K10739	Q6K9U2	575	3.68604e-69	Replication protein A 32 kDa subunit A OS=Oryza sativa subsp. japonica GN=RPA2A PE=1 SV=1	PF13742//PF01336	OB-fold nucleic acid binding domain//OB-fold nucleic acid binding domain	--	--	GO:0003676	nucleic acid binding	--	--	KOG3108	Single-stranded DNA-binding replication protein A (RPA), medium (30 kD) subunit
c118897_g1	1237	659088021	XP_008444758.1	177	1.42405e-11	PREDICTED: LOW QUALITY PROTEIN: myrosinase-binding protein-like At3g16470 [Cucumis melo]	--	--	--	--	--	--	--	--	--	P83304	174	3.42156e-12	Mannose/glucose-specific lectin (Fragment) OS=Parkia platycephala PE=1 SV=1	--	--	--	--	--	--	--	--	--	--
c87676_g1	1484	502133626	XP_004501834.1	641	7.41275e-118	PREDICTED: haloacid dehalogenase-like hydrolase domain-containing protein At3g48420 [Cicer arietinum]	743888478	XM_010912325.1	210	1.21317e-103	PREDICTED: Elaeis guineensis haloacid dehalogenase-like hydrolase domain-containing protein At3g48420 (LOC105036569), mRNA	--	--	--	--	Q94K71	630	2.16341e-113	Haloacid dehalogenase-like hydrolase domain-containing protein At3g48420 OS=Arabidopsis thaliana GN=At3g48420 PE=1 SV=1	PF00107	Zinc-binding dehydrogenase	GO:0055114	oxidation-reduction process	GO:0016491//GO:0008270	oxidoreductase activity//zinc ion binding	--	--	KOG2914	Predicted haloacid-halidohydrolase and related hydrolases
c123054_g7	631	695023612	XP_009398986.1	168	1.35859e-11	PREDICTED: UDP-glycosyltransferase 73C3-like [Musa acuminata subsp. malaccensis]	--	--	--	--	--	--	--	--	--	Q9AT54	123	1.09132e-06	Scopoletin glucosyltransferase OS=Nicotiana tabacum GN=TOGT1 PE=1 SV=1	--	--	--	--	--	--	--	--	--	--
c12859_g1	510	743757616	XP_010922822.1	323	2.49634e-35	PREDICTED: ocs element-binding factor 1-like [Elaeis guineensis]	--	--	--	--	--	--	--	--	--	P24068	157	2.35171e-12	Ocs element-binding factor 1 OS=Zea mays GN=OBF1 PE=2 SV=2	PF02183//PF00170//PF07716//PF03131	Homeobox associated leucine zipper//bZIP transcription factor//Basic region leucine zipper//bZIP Maf transcription factor	GO:0006355	regulation of transcription, DNA-templated	GO:0003677//GO:0043565//GO:0003700	DNA binding//sequence-specific DNA binding//transcription factor activity, sequence-specific DNA binding	GO:0005634//GO:0005667	nucleus//transcription factor complex	--	--
c129535_g1	546	--	--	--	--	--	--	--	--	--	--	--	--	--	--	--	--	--	--	--	--	--	--	--	--	--	--	--	--
c117215_g2	1650	695000970	XP_009413693.1	931	1.11311e-116	PREDICTED: BTB/POZ domain-containing protein At3g49900 [Musa acuminata subsp. malaccensis]	--	--	--	--	--	--	--	--	--	Q9M2W8	595	1.066e-67	BTB/POZ domain-containing protein At3g49900 OS=Arabidopsis thaliana GN=At3g49900 PE=2 SV=1	PF00651	BTB/POZ domain	--	--	GO:0005515	protein binding	--	--	--	--
c78239_g2	2641	551643136	XP_005824363.1	180	2.99289e-13	hypothetical protein GUITHDRAFT_78161, partial [Guillardia theta CCMP2712]>gi|428168438|gb|EKX37383.1| hypothetical protein GUITHDRAFT_78161, partial [Guillardia theta CCMP2712]	641663275	XM_001949919.3	1096	0	PREDICTED: Acyrthosiphon pisum RUN and FYVE domain-containing protein 2-like (LOC100162237), transcript variant X1, mRNA	--	--	--	--	Q7L099	916	1.16868e-111	Protein RUFY3 OS=Homo sapiens GN=RUFY3 PE=1 SV=1	PF14634//PF01155//PF07851//PF00643//PF01363//PF01485//PF00170	zinc-RING finger domain//Hydrogenase expression/synthesis hypA family//TMPIT-like protein//B-box zinc finger//FYVE zinc finger//IBR domain//bZIP transcription factor	GO:0006355//GO:0006464	regulation of transcription, DNA-templated//cellular protein modification process	GO:0008270//GO:0016151//GO:0005515//GO:0043565//GO:0003700//GO:0046872	zinc ion binding//nickel cation binding//protein binding//sequence-specific DNA binding//transcription factor activity, sequence-specific DNA binding//metal ion binding	GO:0005622//GO:0016021//GO:0005667	intracellular//integral component of membrane//transcription factor complex	KOG1729	FYVE finger containing protein
c117913_g1	1078	--	--	--	--	--	--	--	--	--	--	--	--	--	--	--	--	--	--	--	--	--	--	--	--	--	--	--	--
c91997_g1	650	359477723	XP_002284760.2	244	1.52403e-23	PREDICTED: ethylene-responsive transcription factor ERF095-like [Vitis vinifera]	695037538	XM_009407988.1	53	9.73622e-17	PREDICTED: Musa acuminata subsp. malaccensis pathogenesis-related genes transcriptional activator PTI5-like (LOC103989196), mRNA	K14516	ERF1	ethylene-responsive transcription factor 1	http://www.genome.jp/dbget-bin/www_bget?ko:K14516	Q9LTC6	212	1.38026e-19	Ethylene-responsive transcription factor ERF095 OS=Arabidopsis thaliana GN=ERF095 PE=1 SV=1	PF00847	AP2 domain	GO:0006355	regulation of transcription, DNA-templated	GO:0003700	transcription factor activity, sequence-specific DNA binding	GO:0005667	transcription factor complex	--	--
c110270_g1	1077	743884008	XP_010909567.1	480	6.52838e-56	PREDICTED: cell number regulator 2-like [Elaeis guineensis]	702454241	XM_010028120.1	37	1.29254e-07	PREDICTED: Eucalyptus grandis cell number regulator 2-like (LOC104416772), mRNA	--	--	--	--	B6TZ45	382	2.8692e-42	Cell number regulator 1 OS=Zea mays GN=CNR1 PE=2 SV=1	--	--	--	--	--	--	--	--	--	--
c125730_g1	949	672130372	XP_008788715.1	485	3.97732e-57	PREDICTED: putative invertase inhibitor [Phoenix dactylifera]	--	--	--	--	--	--	--	--	--	Q8GT41	285	7.49725e-29	Putative invertase inhibitor OS=Platanus acerifolia PE=1 SV=1	PF04043	Plant invertase/pectin methylesterase inhibitor	GO:0005985//GO:0005982	sucrose metabolic process//starch metabolic process	GO:0030599//GO:0004857	pectinesterase activity//enzyme inhibitor activity	--	--	--	--
c60094_g1	697	545363711	XP_005646966.1	359	1.91761e-40	vacuolar ATP synthase, partial [Coccomyxa subellipsoidea C-169]>gi|384248939|gb|EIE22422.1| vacuolar ATP synthase, partial [Coccomyxa subellipsoidea C-169]	239789616	AK340910.1	411	0	Acyrthosiphon pisum ACYPI000082 mRNA, clone: 4A11, complete cds, full-insert cDNA sequence based on the ESTs (5'-EST:EX608763, 3'-EST:EX610076)	K02151	ATPeV1F, ATP6S14	V-type H+-transporting ATPase subunit F	http://www.genome.jp/dbget-bin/www_bget?ko:K02151	P31478	562	1.58149e-71	V-type proton ATPase subunit F OS=Manduca sexta GN=VHA14 PE=2 SV=1	PF09194//PF01990//PF04689	Restriction endonuclease BsobI//ATP synthase (F/14-kDa) subunit//DNA binding protein S1FA	GO:0015991//GO:0006119//GO:0034220//GO:0006355//GO:0009307//GO:0015992//GO:0015986//GO:0006308	ATP hydrolysis coupled proton transport//oxidative phosphorylation//ion transmembrane transport//regulation of transcription, DNA-templated//DNA restriction-modification system//proton transport//ATP synthesis coupled proton transport//DNA catabolic process	GO:0003677//GO:0046933//GO:0046961//GO:0009036	DNA binding//proton-transporting ATP synthase activity, rotational mechanism//proton-transporting ATPase activity, rotational mechanism//Type II site-specific deoxyribonuclease activity	GO:0033180//GO:0045259//GO:0009359//GO:0005634	proton-transporting V-type ATPase, V1 domain//proton-transporting ATP synthase complex//Type II site-specific deoxyribonuclease complex//nucleus	KOG3432	Vacuolar H+-ATPase V1 sector, subunit F
c122962_g3	2270	743782348	XP_010921119.1	1996	0	PREDICTED: mini-chromosome maintenance complex-binding protein [Elaeis guineensis]	672118829	XM_008784414.1	347	1.30092e-179	PREDICTED: Phoenix dactylifera mini-chromosome maintenance complex-binding protein (LOC103702117), mRNA	--	--	--	--	Q501D5	1466	0	Mini-chromosome maintenance complex-binding protein OS=Arabidopsis thaliana GN=ETG1 PE=1 SV=1	PF02522//PF01213	Aminoglycoside 3-N-acetyltransferase//Adenylate cyclase associated (CAP) N terminal	GO:0042967//GO:0007010//GO:0046677	acyl-carrier-protein biosynthetic process//cytoskeleton organization//response to antibiotic	GO:0003779//GO:0046353	actin binding//aminoglycoside 3-N-acetyltransferase activity	--	--	KOG2545	Conserved membrane protein
c110476_g1	963	514772576	XP_004967530.1	311	4.0643e-31	PREDICTED: uncharacterized protein LOC101784732 [Setaria italica]	--	--	--	--	--	--	--	--	--	Q9SZN7	130	7.8728e-08	Heavy metal-associated isoprenylated plant protein 26 OS=Arabidopsis thaliana GN=HIPP26 PE=1 SV=1	PF10152//PF00403	Predicted coiled-coil domain-containing protein (DUF2360)//Heavy-metal-associated domain	GO:0030001	metal ion transport	GO:0046872	metal ion binding	GO:0071203	WASH complex	--	--
c122971_g4	701	743815880	XP_010930474.1	235	7.20332e-20	PREDICTED: probable serine/threonine-protein kinase At1g54610 [Elaeis guineensis]	--	--	--	--	--	--	--	--	--	F4I114	131	1.776e-07	Probable serine/threonine-protein kinase At1g09600 OS=Arabidopsis thaliana GN=At1g09600 PE=3 SV=1	PF15234	Linker for activation of T-cells	GO:0007165	signal transduction	--	--	GO:0016020	membrane	--	--
c127188_g1	765	--	--	--	--	--	--	--	--	--	--	--	--	--	--	--	--	--	--	--	--	--	--	--	--	--	--	--	--
c105867_g1	3042	551629441	XP_005817764.1	392	2.11408e-39	hypothetical protein GUITHDRAFT_58757, partial [Guillardia theta CCMP2712]>gi|428161343|gb|EKX30784.1| hypothetical protein GUITHDRAFT_58757, partial [Guillardia theta CCMP2712]	641674027	XM_001948569.3	1869	0	PREDICTED: Acyrthosiphon pisum tyrosine-protein kinase transmembrane receptor Ror-like (LOC100163146), mRNA	K05122	ROR1, NTRKR1	receptor tyrosine kinase-like orphan receptor 1	http://www.genome.jp/dbget-bin/www_bget?ko:K05122	Q01973	1476	0	Tyrosine-protein kinase transmembrane receptor ROR1 OS=Homo sapiens GN=ROR1 PE=1 SV=2	PF07714//PF00069//PF01392	Protein tyrosine kinase//Protein kinase domain//Fz domain	GO:0006468	protein phosphorylation	GO:0005524//GO:0005515//GO:0004672	ATP binding//protein binding//protein kinase activity	--	--	KOG1026	Nerve growth factor receptor TRKA and related tyrosine kinases
c122144_g5	1087	548857529	ERN15328.1	132	3.60343e-07	hypothetical protein AMTR_s00036p00109340 [Amborella trichopoda]	--	--	--	--	--	--	--	--	--	--	--	--	--	--	--	--	--	--	--	--	--	--	--
c123126_g2	277	743891946	XP_010911437.1	230	3.80774e-21	PREDICTED: cytochrome P450 86B1-like [Elaeis guineensis]	--	--	--	--	--	--	--	--	--	Q9FVS9	161	1.42452e-12	Alkane hydroxylase MAH1 OS=Arabidopsis thaliana GN=CYP96A15 PE=2 SV=1	--	--	--	--	--	--	--	--	--	--
c125246_g1	2779	743789337	XP_010922880.1	1482	0	PREDICTED: zinc finger protein VAR3, chloroplastic [Elaeis guineensis]	743789336	XM_010924578.1	68	1.98751e-24	PREDICTED: Elaeis guineensis zinc finger protein VAR3, chloroplastic (LOC105046081), mRNA	--	--	--	--	Q8S9K3	910	5.67249e-107	Zinc finger protein VAR3, chloroplastic OS=Arabidopsis thaliana GN=VAR3 PE=1 SV=2	PF00641//PF05715//PF00628	Zn-finger in Ran binding protein and others//Piccolo Zn-finger//PHD-finger	--	--	GO:0046872//GO:0008270//GO:0005515	metal ion binding//zinc ion binding//protein binding	GO:0045202	synapse	--	--
c126437_g2	1156	--	--	--	--	--	--	--	--	--	--	--	--	--	--	--	--	--	--	--	--	--	--	--	--	--	--	--	--
c113476_g1	768	--	--	--	--	--	--	--	--	--	--	--	--	--	--	--	--	--	--	--	--	--	--	--	--	--	--	--	--
c120964_g1	1625	--	--	--	--	--	--	--	--	--	--	--	--	--	--	--	--	--	--	--	--	--	--	--	--	--	--	--	--
c124258_g3	887	743807300	XP_010928061.1	306	2.60874e-31	PREDICTED: probable E3 ubiquitin-protein ligase XERICO [Elaeis guineensis]	--	--	--	--	--	K16285	XERICO	RING/U-box domain-containing protein	http://www.genome.jp/dbget-bin/www_bget?ko:K16285	Q9SI09	219	5.55603e-20	Probable E3 ubiquitin-protein ligase XERICO OS=Arabidopsis thaliana GN=XERICO PE=1 SV=1	PF12678//PF00097//PF14634//PF12906//PF13639//PF12861	RING-H2 zinc finger//Zinc finger, C3HC4 type (RING finger)//zinc-RING finger domain//RING-variant domain//Ring finger domain//Anaphase-promoting complex subunit 11 RING-H2 finger	GO:0016567	protein ubiquitination	GO:0046872//GO:0005515//GO:0008270//GO:0004842	metal ion binding//protein binding//zinc ion binding//ubiquitin-protein transferase activity	GO:0005680	anaphase-promoting complex	KOG0800	FOG: Predicted E3 ubiquitin ligase
c122785_g1	987	672118459	XP_008782439.1	317	2.66791e-32	PREDICTED: uncharacterized protein LOC103701976 [Phoenix dactylifera]	--	--	--	--	--	--	--	--	--	--	--	--	--	PF00010	Helix-loop-helix DNA-binding domain	--	--	GO:0046983	protein dimerization activity	--	--	--	--
c112678_g1	578	695060916	XP_009418868.1	176	6.40447e-13	PREDICTED: polygalacturonase ADPG1-like [Musa acuminata subsp. malaccensis]	--	--	--	--	--	--	--	--	--	Q94AJ5	118	3.6346e-06	Probable polygalacturonase At1g80170 OS=Arabidopsis thaliana GN=At1g80170 PE=1 SV=1	PF00295	Glycosyl hydrolases family 28	GO:0005982//GO:0005985//GO:0005975	starch metabolic process//sucrose metabolic process//carbohydrate metabolic process	GO:0004650	polygalacturonase activity	--	--	--	--
c125844_g3	1007	--	--	--	--	--	--	--	--	--	--	--	--	--	--	--	--	--	--	--	--	--	--	--	--	--	--	--	--
c101248_g1	1828	672121505	XP_008784053.1	333	1.02937e-31	PREDICTED: LOW QUALITY PROTEIN: mRNA-decapping enzyme-like protein [Phoenix dactylifera]	641665747	XM_001952453.3	1185	0	PREDICTED: Acyrthosiphon pisum mRNA-decapping enzyme 1B (LOC100168709), transcript variant X1, mRNA	K12611	DCP1B	mRNA-decapping enzyme 1B	http://www.genome.jp/dbget-bin/www_bget?ko:K12611	Q5R413	430	5.01145e-44	mRNA-decapping enzyme 1B OS=Pongo abelii GN=DCP1B PE=2 SV=1	--	--	--	--	--	--	--	--	KOG2868	Decapping enzyme complex component DCP1
c94365_g1	1481	224005937	XP_002291929.1	1104	9.67577e-145	dtdp-glucose 4,6-dehydratase [Thalassiosira pseudonana CCMP1335]>gi|220972448|gb|EED90780.1| dtdp-glucose 4,6-dehydratase [Thalassiosira pseudonana CCMP1335]	641663309	XM_008184366.1	955	0	PREDICTED: Acyrthosiphon pisum UDP-glucuronic acid decarboxylase 1 (LOC100573153), mRNA	K08678	UXS1	UDP-glucuronate decarboxylase	http://www.genome.jp/dbget-bin/www_bget?ko:K08678	Q8NBZ7	1259	1.92631e-168	UDP-glucuronic acid decarboxylase 1 OS=Homo sapiens GN=UXS1 PE=1 SV=1	PF01073//PF01370//PF00106//PF02719//PF04321	3-beta hydroxysteroid dehydrogenase/isomerase family//NAD dependent epimerase/dehydratase family//short chain dehydrogenase//Polysaccharide biosynthesis protein//RmlD substrate binding domain	GO:0009058//GO:0008210//GO:0008209//GO:0019872//GO:0006694//GO:0044237//GO:0055114//GO:0009225//GO:0008152//GO:0045226//GO:0030639//GO:0009117//GO:0008207	biosynthetic process//estrogen metabolic process//androgen metabolic process//streptomycin biosynthetic process//steroid biosynthetic process//cellular metabolic process//oxidation-reduction process//nucleotide-sugar metabolic process//metabolic process//extracellular polysaccharide biosynthetic process//polyketide biosynthetic process//nucleotide metabolic process//C21-steroid hormone metabolic …	GO:0008831//GO:0003824//GO:0016491//GO:0008460//GO:0050662//GO:0000166//GO:0016616//GO:0003854	dTDP-4-dehydrorhamnose reductase activity//catalytic activity//oxidoreductase activity//dTDP-glucose 4,6-dehydratase activity//coenzyme binding//nucleotide binding//oxidoreductase activity, acting on the CH-OH group of donors, NAD or NADP as acceptor//3-beta-hydroxy-delta5-steroid dehydrogenase activity	--	--	KOG1429	dTDP-glucose 4-6-dehydratase/UDP-glucuronic acid decarboxylase
c95784_g1	3751	855307117	XP_012895973.1	876	7.13435e-101	uncharacterized protein [Blastocystis hominis]>gi|300175929|emb|CBK21925.2| unnamed protein product [Blastocystis hominis]	641676889	XM_001944561.3	1816	0	PREDICTED: Acyrthosiphon pisum high-affinity choline transporter 1 (LOC100169284), mRNA	K14387	SLC5A7, CHT1	solute carrier family 5 (high affinity choline transporter), member 7	http://www.genome.jp/dbget-bin/www_bget?ko:K14387	Q9VE46	2025	0	High-affinity choline transporter 1 OS=Drosophila melanogaster GN=CG7708 PE=2 SV=2	PF00474	Sodium:solute symporter family	GO:0055085//GO:0006810	transmembrane transport//transport	GO:0005215	transporter activity	GO:0016020	membrane	KOG2348	Urea transporter
c121250_g1	1122	695061388	XP_009419124.1	843	3.91739e-109	PREDICTED: vacuolar iron transporter 1.1-like [Musa acuminata subsp. malaccensis]	672131398	XM_008791036.1	226	1.16217e-112	PREDICTED: Phoenix dactylifera vacuolar iron transporter 1.1 (LOC103706800), mRNA	--	--	--	--	Q6MWE5	821	1.2096e-106	Vacuolar iron transporter 1.1 OS=Oryza sativa subsp. japonica GN=VIT1.1 PE=2 SV=1	--	--	--	--	--	--	--	--	KOG4473	Uncharacterized membrane protein
c118734_g3	4851	661878860	CDP17423.1	191	7.10522e-13	unnamed protein product [Coffea canephora]	239764743	GQ220324.1	166	1.16086e-78	Vitis vinifera strain PN40024 mitochondrion, partial genome	--	--	--	--	--	--	--	--	PF01199//PF02329	Ribosomal protein L34e//Histidine carboxylase PI chain	GO:0006547//GO:0042254//GO:0006412	histidine metabolic process//ribosome biogenesis//translation	GO:0003735//GO:0004398	structural constituent of ribosome//histidine decarboxylase activity	GO:0005622//GO:0005840	intracellular//ribosome	--	--
c128326_g4	3197	109676368	ABG37666.1	222	5.56581e-17	CCHC-type integrase [Populus trichocarpa]	--	--	--	--	--	--	--	--	--	P10978	158	2.7161e-09	Retrovirus-related Pol polyprotein from transposon TNT 1-94 OS=Nicotiana tabacum PE=2 SV=1	PF02600	Disulfide bond formation protein DsbB	GO:0006118	obsolete electron transport	GO:0015035	protein disulfide oxidoreductase activity	GO:0016020	membrane	--	--
c108803_g1	1333	672151801	XP_008797444.1	253	3.77088e-23	PREDICTED: uncharacterized protein LOC103712646 isoform X1 [Phoenix dactylifera]	--	--	--	--	--	--	--	--	--	--	--	--	--	--	--	--	--	--	--	--	--	--	--
c127207_g4	1464	--	--	--	--	--	--	--	--	--	--	--	--	--	--	--	--	--	--	--	--	--	--	--	--	--	--	--	--
c124219_g1	1715	743847622	XP_010939145.1	838	1.14397e-102	PREDICTED: uncharacterized protein LOC105058065 isoform X1 [Elaeis guineensis]	672170140	XM_008806900.1	236	4.95271e-118	PREDICTED: Phoenix dactylifera uncharacterized LOC103718198 (LOC103718198), mRNA	--	--	--	--	F4I2H7	135	4.82117e-07	Protein TPX2 OS=Arabidopsis thaliana GN=TPX2 PE=1 SV=1	--	--	--	--	--	--	--	--	--	--
c46417_g1	1076	695391302	XP_009519983.1	576	4.72562e-67	hypothetical protein PHYSODRAFT_554783 [Phytophthora sojae]>gi|348684880|gb|EGZ24695.1| hypothetical protein PHYSODRAFT_554783 [Phytophthora sojae]	768311755	CP010983.1	185	6.89099e-90	Verticillium dahliae VdLs.17 chromosome 4, complete sequence	K05605	HIBCH	3-hydroxyisobutyryl-CoA hydrolase	http://www.genome.jp/dbget-bin/www_bget?ko:K05605	O74802	614	1.23631e-73	3-hydroxyisobutyryl-CoA hydrolase, mitochondrial OS=Schizosaccharomyces pombe (strain 972 / ATCC 24843) GN=ehd3 PE=3 SV=1	PF00378	Enoyl-CoA hydratase/isomerase family	GO:0008152	metabolic process	GO:0003824	catalytic activity	--	--	KOG1684	Enoyl-CoA hydratase
c82803_g1	217	357149744	XP_003575218.1	175	3.4398e-14	PREDICTED: aldose 1-epimerase-like [Brachypodium distachyon]	743929410	XM_011010637.1	57	1.7485e-19	PREDICTED: Populus euphratica aldose 1-epimerase-like (LOC105114171), mRNA	K01785	galM, GALM	aldose 1-epimerase	http://www.genome.jp/dbget-bin/www_bget?ko:K01785	Q8K157	117	3.60421e-07	Aldose 1-epimerase OS=Mus musculus GN=Galm PE=2 SV=1	PF01263	Aldose 1-epimerase	GO:0005975	carbohydrate metabolic process	GO:0016853	isomerase activity	--	--	--	--
c105635_g1	1476	672116331	XP_008781324.1	1434	0	PREDICTED: LOW QUALITY PROTEIN: BRCT domain-containing protein At4g02110 [Phoenix dactylifera]	672116330	XM_008783102.1	294	2.43319e-150	PREDICTED: Phoenix dactylifera BRCT domain-containing protein At4g02110 (LOC103701128), mRNA	--	--	--	--	O04251	898	3.36591e-106	BRCT domain-containing protein At4g02110 OS=Arabidopsis thaliana GN=At4g02110 PE=3 SV=3	PF00301//PF00628//PF01834//PF00641	Rubredoxin//PHD-finger//XRCC1 N terminal domain//Zn-finger in Ran binding protein and others	GO:0000012//GO:0006281	single strand break repair//DNA repair	GO:0003684//GO:0005515//GO:0008270//GO:0005506	damaged DNA binding//protein binding//zinc ion binding//iron ion binding	GO:0005634	nucleus	KOG1929	Nucleotide excision repair factor NEF2, RAD4/CUT5 component
c94212_g1	2268	--	--	--	--	--	--	--	--	--	--	--	--	--	--	--	--	--	--	--	--	--	--	--	--	--	--	--	--
c106317_g1	574	168057759	XP_001780880.1	237	2.64737e-22	predicted protein [Physcomitrella patens]>gi|162667662|gb|EDQ54286.1| predicted protein, partial [Physcomitrella patens]	302417331	XM_003006451.1	241	2.64594e-121	Verticillium albo-atrum VaMs.102 ATP synthase delta chain, mRNA	K02134	ATPeF1D, ATP5D, ATP16	F-type H+-transporting ATPase subunit delta	http://www.genome.jp/dbget-bin/www_bget?ko:K02134	P56525	625	3.77784e-81	ATP synthase subunit delta, mitochondrial OS=Neurospora crassa (strain ATCC 24698 / 74-OR23-1A / CBS 708.71 / DSM 1257 / FGSC 987) GN=des PE=3 SV=2	PF02823	ATP synthase, Delta/Epsilon chain, beta-sandwich domain	GO:0015992//GO:0006119//GO:0015986	proton transport//oxidative phosphorylation//ATP synthesis coupled proton transport	GO:0046933//GO:0046961	proton-transporting ATP synthase activity, rotational mechanism//proton-transporting ATPase activity, rotational mechanism	GO:0045261//GO:0045259	proton-transporting ATP synthase complex, catalytic core F(1)//proton-transporting ATP synthase complex	KOG1758	Mitochondrial F1F0-ATP synthase, subunit delta/ATP16
c123655_g2	952	--	--	--	--	--	--	--	--	--	--	--	--	--	--	--	--	--	--	--	--	--	--	--	--	--	--	--	--
c129713_g1	812	--	--	--	--	--	--	--	--	--	--	--	--	--	--	--	--	--	--	--	--	--	--	--	--	--	--	--	--
c109899_g1	2359	743800771	XP_010926112.1	2136	0	PREDICTED: phosphoglucomutase, cytoplasmic 2 [Elaeis guineensis]	672107738	XM_008783084.1	746	0	PREDICTED: Phoenix dactylifera phosphoglucomutase, cytoplasmic 2-like (LOC103701107), mRNA	K01835	pgm	phosphoglucomutase	http://www.genome.jp/dbget-bin/www_bget?ko:K01835	Q9SGC1	2071	0	Probable phosphoglucomutase, cytoplasmic 2 OS=Arabidopsis thaliana GN=At1g70730 PE=2 SV=1	PF08110//PF00098//PF00408//PF00556//PF02880//PF00634//PF02879	Ocellatin family//Zinc knuckle//Phosphoglucomutase/phosphomannomutase, C-terminal domain//Antenna complex alpha/beta subunit//Phosphoglucomutase/phosphomannomutase, alpha/beta/alpha domain III//BRCA2 repeat//Phosphoglucomutase/phosphomannomutase, alpha/beta/alpha domain II	GO:0006302//GO:0006118//GO:0019684//GO:0005975//GO:0019836	double-strand break repair//obsolete electron transport//photosynthesis, light reaction//carbohydrate metabolic process//hemolysis by symbiont of host erythrocytes	GO:0003676//GO:0005515//GO:0008270//GO:0016868//GO:0045156	nucleic acid binding//protein binding//zinc ion binding//intramolecular transferase activity, phosphotransferases//electron transporter, transferring electrons within the cyclic electron transport pathway of photosynthesis activity	GO:0005576//GO:0016021//GO:0030077	extracellular region//integral component of membrane//plasma membrane light-harvesting complex	KOG0625	Phosphoglucomutase
c101515_g1	2404	224007028	XP_002292474.1	189	5.39929e-13	hypothetical protein THAPSDRAFT_263542 [Thalassiosira pseudonana CCMP1335]>gi|220972116|gb|EED90449.1| hypothetical protein THAPSDRAFT_263542, partial [Thalassiosira pseudonana CCMP1335]	641662239	XM_003243873.2	1508	0	PREDICTED: Acyrthosiphon pisum synaptic vesicular amine transporter (LOC100161228), transcript variant X5, mRNA	K08155	SLC18A1_2, VMAT	MFS transporter, DHA1 family, solute carrier family 18 (vesicular amine transporter), member 1/2	http://www.genome.jp/dbget-bin/www_bget?ko:K08155	Q8BRU6	1153	6.06141e-147	Synaptic vesicular amine transporter OS=Mus musculus GN=Slc18a2 PE=1 SV=1	PF07690//PF00083	Major Facilitator Superfamily//Sugar (and other) transporter	GO:0055085	transmembrane transport	GO:0022857	transmembrane transporter activity	GO:0016021	integral component of membrane	KOG3764	Vesicular amine transporter
c103695_g1	2387	676389073	XP_009037815.1	268	2.84472e-24	hypothetical protein AURANDRAFT_5918, partial [Aureococcus anophagefferens]>gi|323451482|gb|EGB07359.1| hypothetical protein AURANDRAFT_5918, partial [Aureococcus anophagefferens]	641673586	XM_001947197.3	1476	0	PREDICTED: Acyrthosiphon pisum hemocyte protein-glutamine gamma-glutamyltransferase-like (LOC100164391), mRNA	K05619	TGM1	transglutaminase 1	http://www.genome.jp/dbget-bin/www_bget?ko:K05619	Q05187	1463	0	Hemocyte protein-glutamine gamma-glutamyltransferase OS=Tachypleus tridentatus PE=1 SV=1	PF00927//PF00569//PF00868	Transglutaminase family, C-terminal ig like domain//Zinc finger, ZZ type//Transglutaminase family	GO:0018149	peptide cross-linking	GO:0008270//GO:0003810	zinc ion binding//protein-glutamine gamma-glutamyltransferase activity	--	--	--	--
c108629_g1	1664	473794555	EMS46461.1	392	1.95084e-40	Homeobox-leucine zipper protein HOX6 [Triticum urartu]	--	--	--	--	--	K09338	HD-ZIP	homeobox-leucine zipper protein	http://www.genome.jp/dbget-bin/www_bget?ko:K09338	Q651Z5	381	2.71278e-40	Homeobox-leucine zipper protein HOX6 OS=Oryza sativa subsp. japonica GN=HOX6 PE=2 SV=1	PF06481//PF00046//PF05920//PF02183	COX Aromatic Rich Motif//Homeobox domain//Homeobox KN domain//Homeobox associated leucine zipper	GO:0006118//GO:0022900//GO:0006355//GO:0055114	obsolete electron transport//electron transport chain//regulation of transcription, DNA-templated//oxidation-reduction process	GO:0003700//GO:0003677//GO:0008827//GO:0043565	transcription factor activity, sequence-specific DNA binding//DNA binding//cytochrome o ubiquinol oxidase activity//sequence-specific DNA binding	GO:0005667//GO:0005634//GO:0016021//GO:0009319	transcription factor complex//nucleus//integral component of membrane//cytochrome o ubiquinol oxidase complex	KOG0483	Transcription factor HEX, contains HOX and HALZ domains
c17307_g1	1722	255589170	XP_002534861.1	817	3.14725e-102	2,3,4,5-tetrahydropyridine-2,6-dicarboxylate N-succinyltransferase, putative [Ricinus communis]>gi|223524456|gb|EEF27521.1| 2,3,4,5-tetrahydropyridine-2,6-dicarboxylate N-succinyltransferase, putative [Ricinus communis]	806962634	CP010907.1	123	3.25839e-55	Candidatus Pantoea carbekii strain US, complete genome	K01265	E3.4.11.18, map	methionyl aminopeptidase	http://www.genome.jp/dbget-bin/www_bget?ko:K01265	O85290	1154	1.23288e-153	2,3,4,5-tetrahydropyridine-2,6-dicarboxylate N-succinyltransferase OS=Buchnera aphidicola subsp. Schizaphis graminum (strain Sg) GN=dapD PE=3 SV=2	--	--	--	--	GO:0016746	transferase activity, transferring acyl groups	--	--	KOG2738	Putative methionine aminopeptidase
c120845_g1	1730	672164056	XP_008801892.1	1538	0	PREDICTED: COBW domain-containing protein 1-like [Phoenix dactylifera]	672164055	XM_008803670.1	539	0	PREDICTED: Phoenix dactylifera COBW domain-containing protein 1-like (LOC103715886), mRNA	--	--	--	--	Q8IUF1	509	2.30951e-56	COBW domain-containing protein 2 OS=Homo sapiens GN=CBWD2 PE=1 SV=1	PF00437//PF01637//PF02535//PF04592//PF01926	Type II/IV secretion system protein//Archaeal ATPase//ZIP Zinc transporter//Selenoprotein P, N terminal region//50S ribosome-binding GTPase	GO:0006810//GO:0030001//GO:0055085	transport//metal ion transport//transmembrane transport	GO:0008430//GO:0005524//GO:0046873//GO:0005525	selenium binding//ATP binding//metal ion transmembrane transporter activity//GTP binding	GO:0016020	membrane	KOG2743	Cobalamin synthesis protein
c130294_g1	666	--	--	--	--	--	557276085	XM_006021141.1	642	0	PREDICTED: Alligator sinensis secreted protein, acidic, cysteine-rich (osteonectin) (SPARC), mRNA	--	--	--	--	--	--	--	--	--	--	--	--	--	--	--	--	--	--
c91682_g1	5986	747071036	XP_011082368.1	186	7.55773e-12	PREDICTED: AP-2 complex subunit mu [Sesamum indicum]	641652841	XM_001942822.3	4082	0	PREDICTED: Acyrthosiphon pisum protein stoned-B-like (LOC100167229), mRNA	--	--	--	--	Q24212	2330	0	Protein stoned-B OS=Drosophila melanogaster GN=stnB PE=1 SV=4	PF00928	Adaptor complexes medium subunit family	GO:0016192//GO:0006886	vesicle-mediated transport//intracellular protein transport	GO:0005515	protein binding	GO:0030131	clathrin adaptor complex	KOG2677	Stoned B synaptic vesicle biogenesis protein
c128291_g1	524	672112422	XP_008805683.1	418	9.32644e-46	PREDICTED: probable leucine-rich repeat receptor-like protein kinase At1g35710 [Phoenix dactylifera]	--	--	--	--	--	--	--	--	--	Q00874	188	1.40542e-15	DNA-damage-repair/toleration protein DRT100 OS=Arabidopsis thaliana GN=DRT100 PE=2 SV=2	PF00560//PF04839	Leucine Rich Repeat//Plastid and cyanobacterial ribosomal protein (PSRP-3 / Ycf65)	GO:0042254//GO:0006412	ribosome biogenesis//translation	GO:0003735//GO:0005515	structural constituent of ribosome//protein binding	GO:0005840	ribosome	--	--
c127880_g1	2994	672130975	XP_008789038.1	430	1.4338e-41	PREDICTED: uncharacterized protein LOC103706647 isoform X3 [Phoenix dactylifera]	--	--	--	--	--	--	--	--	--	--	--	--	--	--	--	--	--	--	--	--	--	--	--
c119708_g2	1035	672128537	XP_008787759.1	973	1.0654e-120	PREDICTED: receptor-like protein kinase HSL1 [Phoenix dactylifera]	567860061	XM_006422622.1	43	5.73077e-11	Citrus clementina hypothetical protein (CICLE_v10027748mg) mRNA, complete cds	--	--	--	--	Q9LJM4	563	3.01038e-63	Receptor-like protein kinase HAIKU2 OS=Arabidopsis thaliana GN=IKU2 PE=1 SV=1	PF07714//PF00069	Protein tyrosine kinase//Protein kinase domain	GO:0006468	protein phosphorylation	GO:0004672//GO:0005524	protein kinase activity//ATP binding	--	--	--	--
c125355_g2	3371	--	--	--	--	--	--	--	--	--	--	--	--	--	--	--	--	--	--	--	--	--	--	--	--	--	--	--	--
c119266_g2	721	302142810	CBI20105.3	847	9.89608e-113	unnamed protein product [Vitis vinifera]	590611108	XM_007021946.1	192	5.83569e-94	Theobroma cacao Rhamnose biosynthesis 1 (TCM_032135) mRNA, complete cds	K12450	RHM	UDP-glucose 4,6-dehydratase	http://www.genome.jp/dbget-bin/www_bget?ko:K12450	Q9LH76	843	6.79618e-107	Trifunctional UDP-glucose 4,6-dehydratase/UDP-4-keto-6-deoxy-D-glucose 3,5-epimerase/UDP-4-keto-L-rhamnose-reductase RHM3 OS=Arabidopsis thaliana GN=RHM3 PE=1 SV=1	--	--	--	--	--	--	--	--	--	--
c122732_g2	2200	672141583	XP_008794625.1	1788	0	PREDICTED: uncharacterized protein LOC103710598 isoform X2 [Phoenix dactylifera]	226508715	NM_001149675.1	157	5.25835e-74	Zea mays uncharacterized LOC100275628 (LOC100275628), mRNA >gnl|BL_ORD_ID|6053040 Zea mays clone 1586604 hypothetical protein mRNA, complete cds	K01582	E4.1.1.18, ldcC, cadA	lysine decarboxylase	http://www.genome.jp/dbget-bin/www_bget?ko:K01582	Q9K9K5	651	2.01463e-74	Arginine decarboxylase OS=Bacillus halodurans (strain ATCC BAA-125 / DSM 18197 / FERM 7344 / JCM 9153 / C-125) GN=speA PE=3 SV=1	PF03711//PF00266//PF05889//PF01053//PF00155//PF01212//PF01276	Orn/Lys/Arg decarboxylase, C-terminal domain//Aminotransferase class-V//Soluble liver antigen/liver pancreas antigen (SLA/LP autoantigen)//Cys/Met metabolism PLP-dependent enzyme//Aminotransferase class I and II//Beta-eliminating lyase//Orn/Lys/Arg decarboxylase, major domain	GO:0006520//GO:0009058//GO:0008152	cellular amino acid metabolic process//biosynthetic process//metabolic process	GO:0030170//GO:0016740//GO:0016829//GO:0003824	pyridoxal phosphate binding//transferase activity//lyase activity//catalytic activity	--	--	--	--
c129700_g1	870	--	--	--	--	--	--	--	--	--	--	--	--	--	--	--	--	--	--	--	--	--	--	--	--	--	--	--	--
c80009_g1	1849	194477303	YP_002049482.1	622	1.92902e-72	porphobilinogen deaminase [Paulinella chromatophora]>gi|171192310|gb|ACB43272.1| porphobilinogen deaminase [Paulinella chromatophora]	641657987	XM_001948110.3	1036	0	PREDICTED: Acyrthosiphon pisum porphobilinogen deaminase (LOC100167867), mRNA	K01749	hemC, HMBS	hydroxymethylbilane synthase	http://www.genome.jp/dbget-bin/www_bget?ko:K01749	P22907	800	7.87111e-99	Porphobilinogen deaminase OS=Mus musculus GN=Hmbs PE=1 SV=2	PF01379//PF03900	Porphobilinogen deaminase, dipyromethane cofactor binding domain//Porphobilinogen deaminase, C-terminal domain	GO:0033014//GO:0015994	tetrapyrrole biosynthetic process//chlorophyll metabolic process	GO:0004418	hydroxymethylbilane synthase activity	--	--	KOG2892	Porphobilinogen deaminase
c72945_g1	974	672175468	XP_008807787.1	499	1.12315e-58	PREDICTED: transcription factor HBP-1b(c38)-like [Phoenix dactylifera]	--	--	--	--	--	--	--	--	--	Q39163	184	3.74165e-14	Transcription factor TGA5 OS=Arabidopsis thaliana GN=TGA5 PE=1 SV=2	PF07813//PF14144	LTXXQ motif family protein//Seed dormancy control	GO:0006351	transcription, DNA-templated	GO:0043565	sequence-specific DNA binding	GO:0042597	periplasmic space	--	--
c114502_g1	1321	568832546	XP_006470493.1	970	3.42584e-126	PREDICTED: peroxidase 5-like [Citrus sinensis]	326497732	AK374760.1	44	2.04638e-11	Hordeum vulgare subsp. vulgare mRNA for predicted protein, partial cds, clone: NIASHv3075J05	K00430	E1.11.1.7	peroxidase	http://www.genome.jp/dbget-bin/www_bget?ko:K00430	A7QEU4	889	6.8885e-115	Peroxidase 5 OS=Vitis vinifera GN=GSVIVT00037159001 PE=1 SV=2	PF00141	Peroxidase	GO:0006979//GO:0055114//GO:0006804	response to oxidative stress//oxidation-reduction process//obsolete peroxidase reaction	GO:0004601//GO:0020037	peroxidase activity//heme binding	--	--	--	--
c119841_g1	1105	567870619	XP_006427931.1	134	1.51233e-07	hypothetical protein CICLE_v10026818mg [Citrus clementina]>gi|557529921|gb|ESR41171.1| hypothetical protein CICLE_v10026818mg [Citrus clementina]	--	--	--	--	--	--	--	--	--	--	--	--	--	PF03587	EMG1/NEP1 methyltransferase	--	--	GO:0008168	methyltransferase activity	--	--	--	--
c113542_g5	1650	--	--	--	--	--	--	--	--	--	--	--	--	--	--	--	--	--	--	--	--	--	--	--	--	--	--	--	--
c121348_g1	1581	743858458	XP_010942358.1	1667	0	PREDICTED: uncharacterized protein LOC105060382 [Elaeis guineensis]	672201413	XM_008779911.1	531	0	PREDICTED: Phoenix dactylifera uncharacterized LOC103697961 (LOC103697961), mRNA	K00616	E2.2.1.2, talA, talB	transaldolase	http://www.genome.jp/dbget-bin/www_bget?ko:K00616	A9WT40	763	3.60077e-94	Transaldolase OS=Renibacterium salmoninarum (strain ATCC 33209 / DSM 20767 / JCM 11484 / NBRC 15589 / NCIMB 2235) GN=tal PE=3 SV=1	PF00923	Transaldolase	GO:0005975	carbohydrate metabolic process	--	--	--	--	--	--
c96461_g1	739	--	--	--	--	--	--	--	--	--	--	--	--	--	--	--	--	--	--	--	--	--	--	--	--	--	--	--	--
c107513_g1	1312	672187279	XP_008813300.1	419	1.60851e-45	PREDICTED: zinc finger protein CONSTANS-LIKE 1-like [Phoenix dactylifera]	695013144	XM_009395077.1	113	8.93404e-50	PREDICTED: Musa acuminata subsp. malaccensis protein transport protein SEC7-like (LOC103979056), transcript variant X3, mRNA	--	--	--	--	Q9LJB7	134	9.03239e-08	B-box zinc finger protein 32 OS=Arabidopsis thaliana GN=BBX32 PE=1 SV=1	PF00643//PF04147//PF04546//PF02724	B-box zinc finger//Nop14-like family//Sigma-70, non-essential region//CDC45-like protein	GO:0006352//GO:0006355//GO:0006270	DNA-templated transcription, initiation//regulation of transcription, DNA-templated//DNA replication initiation	GO:0008270//GO:0003677//GO:0016987//GO:0003700	zinc ion binding//DNA binding//sigma factor activity//transcription factor activity, sequence-specific DNA binding	GO:0005622//GO:0032040//GO:0005667	intracellular//small-subunit processome//transcription factor complex	--	--
c90997_g1	1528	224005380	XP_002296341.1	852	9.36203e-107	acyl-coa dehydrogenase [Thalassiosira pseudonana CCMP1335]>gi|209586373|gb|ACI65058.1| acyl-coa dehydrogenase [Thalassiosira pseudonana CCMP1335]	641658459	XM_001952445.3	810	0	PREDICTED: Acyrthosiphon pisum short-chain specific acyl-CoA dehydrogenase, mitochondrial-like (LOC100161594), mRNA	K00248	ACADS, bcd	butyryl-CoA dehydrogenase	http://www.genome.jp/dbget-bin/www_bget?ko:K00248	Q07417	896	1.02395e-113	Short-chain specific acyl-CoA dehydrogenase, mitochondrial OS=Mus musculus GN=Acads PE=1 SV=2	PF02771//PF08919//PF00441//PF02770//PF08028	Acyl-CoA dehydrogenase, N-terminal domain//F-actin binding//Acyl-CoA dehydrogenase, C-terminal domain//Acyl-CoA dehydrogenase, middle domain//Acyl-CoA dehydrogenase, C-terminal domain	GO:0055114//GO:0006468//GO:0006118//GO:0008152	oxidation-reduction process//protein phosphorylation//obsolete electron transport//metabolic process	GO:0003995//GO:0005524//GO:0004715//GO:0016491//GO:0016627//GO:0050660	acyl-CoA dehydrogenase activity//ATP binding//non-membrane spanning protein tyrosine kinase activity//oxidoreductase activity//oxidoreductase activity, acting on the CH-CH group of donors//flavin adenine dinucleotide binding	--	--	KOG0139	Short-chain acyl-CoA dehydrogenase
c114291_g1	1340	--	--	--	--	--	--	--	--	--	--	--	--	--	--	--	--	--	--	--	--	--	--	--	--	--	--	--	--
c128613_g1	1651	695049163	XP_009412510.1	888	2.35674e-111	PREDICTED: protein PHLOEM PROTEIN 2-LIKE A10-like [Musa acuminata subsp. malaccensis]	--	--	--	--	--	--	--	--	--	Q9SY57	713	4.37622e-86	Protein PHLOEM PROTEIN 2-LIKE A10 OS=Arabidopsis thaliana GN=PP2A10 PE=2 SV=1	PF10399	Ubiquitinol-cytochrome C reductase Fe-S subunit TAT signal	GO:0055114//GO:0006119//GO:0015992//GO:0006118	oxidation-reduction process//oxidative phosphorylation//proton transport//obsolete electron transport	GO:0008121	ubiquinol-cytochrome-c reductase activity	--	--	--	--
c60728_g1	414	--	--	--	--	--	--	--	--	--	--	--	--	--	--	--	--	--	--	--	--	--	--	--	--	--	--	--	--
c74284_g1	651	658059396	XP_008365514.1	142	2.04937e-09	PREDICTED: uncharacterized protein LOC103429149 [Malus domestica]	--	--	--	--	--	--	--	--	--	--	--	--	--	--	--	--	--	--	--	--	--	--	--
c98949_g1	1572	743841343	XP_010937497.1	1367	0	PREDICTED: probable trehalose-phosphate phosphatase 6 [Elaeis guineensis]	695058140	XM_009419098.1	183	1.31445e-88	PREDICTED: Musa acuminata subsp. malaccensis probable trehalose-phosphate phosphatase 6 (LOC103997768), mRNA	K01087	otsB	trehalose 6-phosphate phosphatase	http://www.genome.jp/dbget-bin/www_bget?ko:K01087	Q6ZAL2	1240	6.40053e-166	Probable trehalose-phosphate phosphatase 6 OS=Oryza sativa subsp. japonica GN=TPP6 PE=2 SV=1	PF02358//PF01330	Trehalose-phosphatase//RuvA N terminal domain	GO:0006310//GO:0006281//GO:0005992	DNA recombination//DNA repair//trehalose biosynthetic process	GO:0009378//GO:0003824//GO:0005524	four-way junction helicase activity//catalytic activity//ATP binding	GO:0009379//GO:0005657	Holliday junction helicase complex//replication fork	KOG1050	Trehalose-6-phosphate synthase component TPS1 and related subunits
c128374_g1	1878	356548911	XP_003542842.1	641	1.0536e-113	PREDICTED: flavin-containing monooxygenase FMO GS-OX5-like [Glycine max]	731380160	XM_010664000.1	52	1.04736e-15	PREDICTED: Vitis vinifera flavin-containing monooxygenase FMO GS-OX-like 3 (LOC100852547), mRNA	--	--	--	--	A8MRX0	618	5.55346e-103	Flavin-containing monooxygenase FMO GS-OX5 OS=Arabidopsis thaliana GN=FMOGS-OX5 PE=2 SV=2	PF01266//PF01134//PF02737//PF07991//PF07992//PF01210//PF02558//PF00743//PF00070//PF01593//PF05834//PF03721	FAD dependent oxidoreductase//Glucose inhibited division protein A//3-hydroxyacyl-CoA dehydrogenase, NAD binding domain//Acetohydroxy acid isomeroreductase, catalytic domain//Pyridine nucleotide-disulphide oxidoreductase//NAD-dependent glycerol-3-phosphate dehydrogenase N-terminus//Ketopantoate reductase PanE/ApbA//Flavin-binding monooxygenase-like//Pyridine nucleotide-disulphide oxidoreductase//…	GO:0006633//GO:0008652//GO:0009097//GO:0046168//GO:0006552//GO:0009099//GO:0006550//GO:0006631//GO:0009098//GO:0018874//GO:0008033//GO:0006554//GO:0006574//GO:0055114//GO:0006568//GO:0015940//GO:0016117	fatty acid biosynthetic process//cellular amino acid biosynthetic process//isoleucine biosynthetic process//glycerol-3-phosphate catabolic process//leucine catabolic process//valine biosynthetic process//isoleucine catabolic process//fatty acid metabolic process//leucine biosynthetic process//benzoate metabolic process//tRNA processing//lysine catabolic process//valine catabolic process//oxidatio…	GO:0016616//GO:0003857//GO:0008677//GO:0004455//GO:0016491//GO:0050660//GO:0016705//GO:0004499//GO:0051287//GO:0050661	oxidoreductase activity, acting on the CH-OH group of donors, NAD or NADP as acceptor//3-hydroxyacyl-CoA dehydrogenase activity//2-dehydropantoate 2-reductase activity//ketol-acid reductoisomerase activity//oxidoreductase activity//flavin adenine dinucleotide binding//oxidoreductase activity, acting on paired donors, with incorporation or reduction of molecular oxygen//N,N-dimethylaniline monooxy…	GO:0005737	cytoplasm	KOG1399	Flavin-containing monooxygenase
c58080_g1	2422	694402204	XP_009376109.1	157	2.243e-09	PREDICTED: G patch domain-containing protein 11-like [Pyrus x bretschneideri]>gi|694445505|ref|XP_009349186.1| PREDICTED: G patch domain-containing protein 11-like [Pyrus x bretschneideri]	641678486	XM_008189952.1	1551	0	PREDICTED: Acyrthosiphon pisum angiogenic factor with G patch and FHA domains 1 (LOC100158843), transcript variant X1, mRNA	--	--	--	--	Q7TN31	372	1.66953e-35	Angiogenic factor with G patch and FHA domains 1 OS=Mus musculus GN=Aggf1 PE=2 SV=1	PF01585//PF00498	G-patch domain//FHA domain	--	--	GO:0005515//GO:0003676	protein binding//nucleic acid binding	--	--	KOG0154	RNA-binding protein RBM5 and related proteins, contain G-patch and RRM domains
c112879_g1	1242	743769143	XP_010914852.1	786	1.06147e-99	PREDICTED: short-chain dehydrogenase reductase 3b-like [Elaeis guineensis]	573953327	XM_006658872.1	42	2.48455e-10	PREDICTED: Oryza brachyantha momilactone A synthase-like (LOC102723072), mRNA	--	--	--	--	Q94K41	572	8.06627e-69	Short-chain dehydrogenase reductase 3b OS=Arabidopsis thaliana GN=SDR3b PE=2 SV=1	PF03435//PF00106	Saccharopine dehydrogenase//short chain dehydrogenase	GO:0008152//GO:0055114	metabolic process//oxidation-reduction process	GO:0016491	oxidoreductase activity	--	--	KOG0725	Reductases with broad range of substrate specificities
c109036_g1	4768	743854976	XP_010941166.1	811	1.83453e-91	PREDICTED: homeobox protein BEL1 homolog [Elaeis guineensis]	695016781	XM_009397034.1	99	2.00596e-41	PREDICTED: Musa acuminata subsp. malaccensis homeobox protein BEL1 homolog (LOC103980596), mRNA	--	--	--	--	Q94KL5	558	2.49708e-58	BEL1-like homeodomain protein 4 OS=Arabidopsis thaliana GN=BLH4 PE=1 SV=2	PF05920	Homeobox KN domain	GO:0006355	regulation of transcription, DNA-templated	GO:0003677	DNA binding	--	--	--	--
c124698_g2	2194	743757020	XP_010919848.1	1036	4.03762e-132	PREDICTED: gibberellin 2-beta-dioxygenase-like [Elaeis guineensis]	--	--	--	--	--	K04125	E1.14.11.13	gibberellin 2-oxidase	http://www.genome.jp/dbget-bin/www_bget?ko:K04125	Q9XG83	921	7.27119e-116	Gibberellin 2-beta-dioxygenase OS=Phaseolus coccineus GN=GA2OX1 PE=2 SV=1	PF03171	2OG-Fe(II) oxygenase superfamily	GO:0055114	oxidation-reduction process	GO:0016706//GO:0016491	oxidoreductase activity, acting on paired donors, with incorporation or reduction of molecular oxygen, 2-oxoglutarate as one donor, and incorporation of one atom each of oxygen into both donors//oxidoreductase activity	--	--	KOG0143	Iron/ascorbate family oxidoreductases
c106957_g1	1587	470134969	XP_004303308.1	200	5.87003e-16	PREDICTED: aspartate, glycine, lysine and serine-rich protein-like [Fragaria vesca subsp. vesca]	--	--	--	--	--	--	--	--	--	--	--	--	--	--	--	--	--	--	--	--	--	--	--
c123658_g3	975	743874719	XP_010907146.1	800	5.95467e-100	PREDICTED: cytochrome P450 94C1-like [Elaeis guineensis]	695027506	XM_009402825.1	118	1.0942e-52	PREDICTED: Musa acuminata subsp. malaccensis cytochrome P450 94C1-like (LOC103985192), mRNA	--	--	--	--	Q9ZUX1	726	5.17712e-90	Cytochrome P450 94C1 OS=Arabidopsis thaliana GN=CYP94C1 PE=2 SV=1	PF00067	Cytochrome P450	GO:0055114	oxidation-reduction process	GO:0005506//GO:0016705//GO:0020037	iron ion binding//oxidoreductase activity, acting on paired donors, with incorporation or reduction of molecular oxygen//heme binding	--	--	KOG0157	Cytochrome P450 CYP4/CYP19/CYP26 subfamilies
c115294_g1	496	--	--	--	--	--	--	--	--	--	--	--	--	--	--	--	--	--	--	PF03760	Late embryogenesis abundant (LEA) group 1	GO:0009790	embryo development	--	--	--	--	--	--
c103926_g1	4549	695374637	XP_009515344.1	144	1.22962e-06	hypothetical protein PHYSODRAFT_468694 [Phytophthora sojae]>gi|348688255|gb|EGZ28069.1| hypothetical protein PHYSODRAFT_468694 [Phytophthora sojae]	641677918	XM_008189741.1	3381	0	PREDICTED: Acyrthosiphon pisum MAP kinase-activating death domain protein (LOC100169487), transcript variant X6, mRNA	--	--	--	--	Q9VXY2	1333	2.81628e-152	MAP kinase-activating death domain protein OS=Drosophila melanogaster GN=rab3-GEF PE=2 SV=2	--	--	--	--	--	--	--	--	KOG3570	MAPK-activating protein DENN
c97525_g1	789	--	--	--	--	--	641649962	XM_008189478.1	175	1.80855e-84	PREDICTED: Acyrthosiphon pisum uncharacterized LOC100167585 (LOC100167585), mRNA	--	--	--	--	--	--	--	--	--	--	--	--	--	--	--	--	--	--
c112589_g1	1501	672136788	XP_008792101.1	1326	2.17327e-178	PREDICTED: uncharacterized protein LOC103708794 [Phoenix dactylifera]	--	--	--	--	--	--	--	--	--	--	--	--	--	PF02018	Carbohydrate binding domain	--	--	GO:0016798	hydrolase activity, acting on glycosyl bonds	--	--	--	--
c118704_g4	1113	743892052	XP_010911460.1	720	5.99998e-86	PREDICTED: G-type lectin S-receptor-like serine/threonine-protein kinase RLK1, partial [Elaeis guineensis]	--	--	--	--	--	--	--	--	--	Q39202	213	3.50513e-17	G-type lectin S-receptor-like serine/threonine-protein kinase RLK1 OS=Arabidopsis thaliana GN=RLK1 PE=2 SV=2	PF00954	S-locus glycoprotein family	GO:0048544	recognition of pollen	--	--	--	--	--	--
c72647_g1	1625	672115989	XP_008781147.1	1335	3.53744e-179	PREDICTED: GDSL esterase/lipase At4g16230-like [Phoenix dactylifera]	672115988	XM_008782925.1	150	3.00654e-70	PREDICTED: Phoenix dactylifera GDSL esterase/lipase At4g16230-like (LOC103700999), mRNA	--	--	--	--	O23470	1166	1.67314e-154	GDSL esterase/lipase At4g16230 OS=Arabidopsis thaliana GN=At4g16230 PE=3 SV=2	PF00657	GDSL-like Lipase/Acylhydrolase	GO:0006629	lipid metabolic process	GO:0016788	hydrolase activity, acting on ester bonds	--	--	--	--
c110808_g1	943	672185973	XP_008812964.1	893	1.79158e-117	PREDICTED: short-chain dehydrogenase reductase 3b-like [Phoenix dactylifera]	--	--	--	--	--	--	--	--	--	Q94K41	688	2.05402e-87	Short-chain dehydrogenase reductase 3b OS=Arabidopsis thaliana GN=SDR3b PE=2 SV=1	PF00106//PF01370//PF01073	short chain dehydrogenase//NAD dependent epimerase/dehydratase family//3-beta hydroxysteroid dehydrogenase/isomerase family	GO:0006694//GO:0008207//GO:0055114//GO:0044237//GO:0008152//GO:0008210//GO:0008209	steroid biosynthetic process//C21-steroid hormone metabolic process//oxidation-reduction process//cellular metabolic process//metabolic process//estrogen metabolic process//androgen metabolic process	GO:0050662//GO:0003824//GO:0016616//GO:0003854//GO:0016491	coenzyme binding//catalytic activity//oxidoreductase activity, acting on the CH-OH group of donors, NAD or NADP as acceptor//3-beta-hydroxy-delta5-steroid dehydrogenase activity//oxidoreductase activity	--	--	KOG0725	Reductases with broad range of substrate specificities
c109351_g1	853	588493679	AHK24891.1	280	8.84209e-29	cold-regulated LTCOR12, partial [Lilium lancifolium]	588493678	KJ489025.1	148	2.00394e-69	Lilium lancifolium cold-regulated LTCOR12 mRNA, partial cds	--	--	--	--	F4IQJ4	246	1.8759e-24	Gibberellin-regulated protein 11 OS=Arabidopsis thaliana GN=GASA11 PE=3 SV=1	--	--	--	--	--	--	--	--	--	--
c107449_g1	1889	672117658	XP_008782021.1	1384	0	PREDICTED: protein ASPARTIC PROTEASE IN GUARD CELL 2-like [Phoenix dactylifera]	743803657	XM_010928681.1	304	8.64275e-156	PREDICTED: Elaeis guineensis protein ASPARTIC PROTEASE IN GUARD CELL 2-like (LOC105049122), mRNA	--	--	--	--	Q766C3	395	2.58608e-40	Aspartic proteinase nepenthesin-1 OS=Nepenthes gracilis GN=nep1 PE=1 SV=1	PF00026	Eukaryotic aspartyl protease	GO:0006508	proteolysis	GO:0004190	aspartic-type endopeptidase activity	--	--	KOG1339	Aspartyl protease
c107075_g1	528	743763134	XP_010911391.1	168	9.3598e-13	PREDICTED: uncharacterized protein LOC105037418 [Elaeis guineensis]	--	--	--	--	--	--	--	--	--	--	--	--	--	--	--	--	--	--	--	--	--	--	--
c62222_g1	1874	--	--	--	--	--	--	--	--	--	--	--	--	--	--	--	--	--	--	PF00397	WW domain	--	--	GO:0005515	protein binding	--	--	--	--
c79435_g1	3382	551676118	XP_005840813.1	2498	0	hypothetical protein GUITHDRAFT_156975 [Guillardia theta CCMP2712]>gi|428184979|gb|EKX53833.1| hypothetical protein GUITHDRAFT_156975 [Guillardia theta CCMP2712]	641658669	XM_001948245.3	2417	0	PREDICTED: Acyrthosiphon pisum NAD(P) transhydrogenase, mitochondrial-like (LOC100162003), mRNA	K00323	NNT	NAD(P) transhydrogenase	http://www.genome.jp/dbget-bin/www_bget?ko:K00323	P11024	2796	0	NAD(P) transhydrogenase, mitochondrial OS=Bos taurus GN=NNT PE=1 SV=3	PF07992//PF01134//PF02826//PF02233//PF00107	Pyridine nucleotide-disulphide oxidoreductase//Glucose inhibited division protein A//D-isomer specific 2-hydroxyacid dehydrogenase, NAD binding domain//NAD(P) transhydrogenase beta subunit//Zinc-binding dehydrogenase	GO:0006769//GO:0046497//GO:0055114//GO:0008033	nicotinamide metabolic process//nicotinate nucleotide metabolic process//oxidation-reduction process//tRNA processing	GO:0008750//GO:0050660//GO:0050661//GO:0016491//GO:0048037//GO:0008270//GO:0016616	NAD(P)+ transhydrogenase (AB-specific) activity//flavin adenine dinucleotide binding//NADP binding//oxidoreductase activity//cofactor binding//zinc ion binding//oxidoreductase activity, acting on the CH-OH group of donors, NAD or NADP as acceptor	GO:0016021	integral component of membrane	--	--
c250897_g1	434	--	--	--	--	--	--	--	--	--	--	--	--	--	--	--	--	--	--	--	--	--	--	--	--	--	--	--	--
c118567_g1	2375	743857403	XP_010942107.1	499	4.49553e-52	PREDICTED: transcription factor bHLH66-like [Elaeis guineensis]	743857402	XM_010943805.1	120	2.10278e-53	PREDICTED: Elaeis guineensis transcription factor bHLH66-like (LOC105060198), mRNA	--	--	--	--	Q9ZUG9	241	2.0032e-20	Transcription factor bHLH66 OS=Arabidopsis thaliana GN=BHLH66 PE=2 SV=1	PF04281//PF00010	Mitochondrial import receptor subunit Tom22//Helix-loop-helix DNA-binding domain	GO:0006886	intracellular protein transport	GO:0046983	protein dimerization activity	GO:0005741	mitochondrial outer membrane	--	--
c123697_g1	4064	743860960	XP_010943150.1	212	1.86046e-15	PREDICTED: NAC domain-containing protein 78-like isoform X3 [Elaeis guineensis]	--	--	--	--	--	--	--	--	--	--	--	--	--	PF05090//PF02365	Vitamin K-dependent gamma-carboxylase//No apical meristem (NAM) protein	GO:0017187//GO:0006355	peptidyl-glutamic acid carboxylation//regulation of transcription, DNA-templated	GO:0008488//GO:0003677	gamma-glutamyl carboxylase activity//DNA binding	--	--	--	--
c105277_g1	708	672190590	XP_008775290.1	698	3.08783e-87	PREDICTED: glucan endo-1,3-beta-glucosidase 11 [Phoenix dactylifera]	672161689	XM_008802449.1	74	2.25753e-28	PREDICTED: Phoenix dactylifera glucan endo-1,3-beta-glucosidase 11-like (LOC103714959), mRNA	--	--	--	--	Q9ZQG9	522	3.51511e-62	Glucan endo-1,3-beta-glucosidase 14 OS=Arabidopsis thaliana GN=At2g27500 PE=1 SV=2	PF00332	Glycosyl hydrolases family 17	GO:0005975	carbohydrate metabolic process	GO:0004553	hydrolase activity, hydrolyzing O-glycosyl compounds	--	--	--	--
c94378_g1	1537	674879717	CDY52433.1	202	1.0938e-14	BnaA07g39100D [Brassica napus]	641670779	XM_001948657.3	950	0	PREDICTED: Acyrthosiphon pisum ileal sodium/bile acid cotransporter-like (LOC100166718), mRNA	K14343	SLC10A3_5	solute carrier family 10 (sodium/bile acid cotransporter), member 3/5	http://www.genome.jp/dbget-bin/www_bget?ko:K14343	P09131	299	5.93228e-28	P3 protein OS=Homo sapiens GN=SLC10A3 PE=2 SV=1	PF01758	Sodium Bile acid symporter family	GO:0015721//GO:0006814	bile acid and bile salt transport//sodium ion transport	GO:0008508	bile acid:sodium symporter activity	GO:0016020	membrane	KOG2718	Na+-bile acid cotransporter
c106215_g1	2148	769803904	XP_011625885.1	423	1.67405e-42	PREDICTED: organic cation/carnitine transporter 4-like [Amborella trichopoda]	641667029	XM_008185716.1	1020	0	PREDICTED: Acyrthosiphon pisum solute carrier family 22 member 8-like (LOC100162228), mRNA	--	--	--	--	Q9VCA2	542	1.14115e-58	Organic cation transporter protein OS=Drosophila melanogaster GN=Orct PE=1 SV=1	PF07690//PF04512//PF00083	Major Facilitator Superfamily//Baculovirus polyhedron envelope protein, PEP, N terminus//Sugar (and other) transporter	GO:0055085	transmembrane transport	GO:0005198//GO:0022857	structural molecule activity//transmembrane transporter activity	GO:0019028//GO:0019031//GO:0016021	viral capsid//viral envelope//integral component of membrane	KOG0255	Synaptic vesicle transporter SVOP and related transporters (major facilitator superfamily)
c97736_g1	2255	669151942	XP_008611533.1	907	1.86205e-111	3-oxoacyl-[acyl-carrier-protein] synthase II [Saprolegnia diclina VS20]>gi|530737007|gb|EQC35249.1| 3-oxoacyl-[acyl-carrier-protein] synthase II [Saprolegnia diclina VS20]	641675647	XM_008188900.1	945	0	PREDICTED: Acyrthosiphon pisum 3-oxoacyl-[acyl-carrier-protein] synthase, mitochondrial (LOC100569234), mRNA	K09458	fabF	3-oxoacyl-	http://www.genome.jp/dbget-bin/www_bget?ko:K09458	Q803V5	1110	7.29063e-144	Target of rapamycin complex subunit lst8 OS=Danio rerio GN=mlst8 PE=2 SV=1	PF07569//PF00400//PF00108	TUP1-like enhancer of split//WD domain, G-beta repeat//Thiolase, N-terminal domain	GO:0006355//GO:0008152	regulation of transcription, DNA-templated//metabolic process	GO:0016747//GO:0005515	transferase activity, transferring acyl groups other than amino-acyl groups//protein binding	GO:0005634	nucleus	KOG1394	3-oxoacyl-(acyl-carrier-protein) synthase (I and II)
c115701_g1	1251	261876235	CAZ15551.1	1415	0	1,3-beta-glucan synthase [Malus domestica]	823148388	XM_012618645.1	305	1.57608e-156	PREDICTED: Gossypium raimondii callose synthase 3-like (LOC105790855), transcript variant X4, mRNA	--	--	--	--	Q9LXT9	1414	2.85644e-177	Callose synthase 3 OS=Arabidopsis thaliana GN=CALS3 PE=2 SV=3	PF02364//PF05964//PF01113	1,3-beta-glucan synthase component//F/Y-rich N-terminus//Dihydrodipicolinate reductase, N-terminus	GO:0006075//GO:0009089//GO:0009085//GO:0005982//GO:0055114//GO:0005985	(1->3)-beta-D-glucan biosynthetic process//lysine biosynthetic process via diaminopimelate//lysine biosynthetic process//starch metabolic process//oxidation-reduction process//sucrose metabolic process	GO:0003843//GO:0008839	1,3-beta-D-glucan synthase activity//4-hydroxy-tetrahydrodipicolinate reductase	GO:0005634//GO:0016020//GO:0000148	nucleus//membrane//1,3-beta-D-glucan synthase complex	KOG0916	1,3-beta-glucan synthase/callose synthase catalytic subunit
c112834_g3	1185	672159816	XP_008799673.1	513	1.85241e-59	PREDICTED: B3 domain-containing protein Os11g0156000-like [Phoenix dactylifera]>gi|672159818|ref|XP_008799674.1| PREDICTED: B3 domain-containing protein Os11g0156000-like [Phoenix dactylifera]	657999039	XM_008393721.1	104	8.10266e-45	PREDICTED: Malus x domestica B3 domain-containing protein At2g36080-like (LOC103454129), mRNA	--	--	--	--	Q9FNI3	393	1.63188e-42	B3 domain-containing protein At5g06250 OS=Arabidopsis thaliana GN=At5g06250 PE=2 SV=1	PF02362	B3 DNA binding domain	--	--	GO:0003677	DNA binding	--	--	--	--
c46414_g1	3533	--	--	--	--	--	641647638	XR_510332.1	2267	0	PREDICTED: Acyrthosiphon pisum uncharacterized LOC100166088 (LOC100166088), transcript variant X3, misc_RNA	--	--	--	--	--	--	--	--	--	--	--	--	--	--	--	--	--	--
c81052_g1	1177	672179554	XP_008809946.1	1022	2.00217e-134	PREDICTED: gibberellin 2-beta-dioxygenase 2-like [Phoenix dactylifera]	--	--	--	--	--	K04125	E1.14.11.13	gibberellin 2-oxidase	http://www.genome.jp/dbget-bin/www_bget?ko:K04125	Q9XHM5	774	4.24997e-98	Gibberellin 2-beta-dioxygenase 2 OS=Pisum sativum GN=GA2OX2 PE=2 SV=1	PF00220//PF03171	Neurohypophysial hormones, N-terminal Domain//2OG-Fe(II) oxygenase superfamily	GO:0007218//GO:0055114	neuropeptide signaling pathway//oxidation-reduction process	GO:0016706//GO:0016491//GO:0005185	oxidoreductase activity, acting on paired donors, with incorporation or reduction of molecular oxygen, 2-oxoglutarate as one donor, and incorporation of one atom each of oxygen into both donors//oxidoreductase activity//neurohypophyseal hormone activity	GO:0005576	extracellular region	KOG0143	Iron/ascorbate family oxidoreductases
c117791_g1	620	30683070	NP_849388.1	638	1.77763e-79	tubulin alpha-6 chain [Arabidopsis thaliana]>gi|222422983|dbj|BAH19475.1| AT4G14960 [Arabidopsis thaliana]>gi|332658129|gb|AEE83529.1| tubulin alpha-6 chain [Arabidopsis thaliana]	545354477	XM_005643016.1	252	2.20403e-127	Coccomyxa subellipsoidea C-169 tubulin alpha chain partial mRNA	K07374	TUBA	tubulin alpha	http://www.genome.jp/dbget-bin/www_bget?ko:K07374	Q9ZRR5	634	7.57174e-80	Tubulin alpha-3 chain OS=Hordeum vulgare GN=TUBA3 PE=2 SV=1	--	--	GO:0051258//GO:0000226//GO:0016049//GO:0010498//GO:0048193//GO:0000902//GO:0007018//GO:0006184//GO:0009651//GO:0071258//GO:0006094	protein polymerization//microtubule cytoskeleton organization//cell growth//proteasomal protein catabolic process//Golgi vesicle transport//cell morphogenesis//microtubule-based movement//obsolete GTP catabolic process//response to salt stress//cellular response to gravity//gluconeogenesis	GO:0003924//GO:0005515//GO:0005525//GO:0005200	GTPase activity//protein binding//GTP binding//structural constituent of cytoskeleton	GO:0005730//GO:0005773//GO:0009506//GO:0045298//GO:0005829//GO:0005874//GO:0005618//GO:0005856//GO:0005886	nucleolus//vacuole//plasmodesma//tubulin complex//cytosol//microtubule//cell wall//cytoskeleton//plasma membrane	KOG1376	Alpha tubulin
c73015_g1	1058	743771475	XP_010916024.1	548	1.04284e-64	PREDICTED: uncharacterized protein LOC105040956 [Elaeis guineensis]>gi|743771477|ref|XP_010916025.1| PREDICTED: uncharacterized protein LOC105040956 [Elaeis guineensis]	672120057	XM_008785061.1	152	1.49731e-71	PREDICTED: Phoenix dactylifera uncharacterized LOC103702571 (LOC103702571), mRNA	--	--	--	--	--	--	--	--	PF01393	Chromo shadow domain	--	--	--	--	GO:0005634	nucleus	--	--
c85305_g1	968	672106964	XP_008787282.1	1168	1.14922e-154	PREDICTED: ABC transporter D family member 2, chloroplastic-like isoform X2 [Phoenix dactylifera]>gi|672106966|ref|XP_008787360.1| PREDICTED: ABC transporter D family member 2, chloroplastic-like isoform X2 [Phoenix dactylifera]	672106965	XM_008789138.1	267	1.61143e-135	PREDICTED: Phoenix dactylifera ABC transporter D family member 2, chloroplastic-like (LOC103705291), transcript variant X3, mRNA	--	--	--	--	Q6NLC1	963	7.70498e-123	ABC transporter D family member 2, chloroplastic OS=Arabidopsis thaliana GN=ABCC2 PE=1 SV=1	PF00437//PF01637//PF00005//PF01580//PF05496//PF03193//PF01078//PF08477//PF05992//PF07728//PF01695//PF10662//PF06472//PF00004	Type II/IV secretion system protein//Archaeal ATPase//ABC transporter//FtsK/SpoIIIE family//Holliday junction DNA helicase ruvB N-terminus//Protein of unknown function, DUF258//Magnesium chelatase, subunit ChlI//Miro-like protein//SbmA/BacA-like family//AAA domain (dynein-related subfamily)//IstB-like ATP binding protein//Ethanolamine utilisation - propanediol utilisation//ABC transporter transme…	GO:0007059//GO:0015994//GO:0007049//GO:0015979//GO:0006281//GO:0015995//GO:0006310//GO:0006576//GO:0007264//GO:0006810//GO:0051301	chromosome segregation//chlorophyll metabolic process//cell cycle//photosynthesis//DNA repair//chlorophyll biosynthetic process//DNA recombination//cellular biogenic amine metabolic process//small GTPase mediated signal transduction//transport//cell division	GO:0016887//GO:0009378//GO:0005524//GO:0005215//GO:0003924//GO:0000166//GO:0016851//GO:0005525//GO:0003677	ATPase activity//four-way junction helicase activity//ATP binding//transporter activity//GTPase activity//nucleotide binding//magnesium chelatase activity//GTP binding//DNA binding	GO:0010007//GO:0009276//GO:0016020//GO:0005622//GO:0016021//GO:0009379//GO:0005657	magnesium chelatase complex//Gram-negative-bacterium-type cell wall//membrane//intracellular//integral component of membrane//Holliday junction helicase complex//replication fork	KOG0060	Long-chain acyl-CoA transporter, ABC superfamily (involved in peroxisome organization and biogenesis)
c110023_g1	1222	743777502	XP_010919186.1	1216	3.2589e-161	PREDICTED: xyloglucan galactosyltransferase KATAMARI1 homolog [Elaeis guineensis]	--	--	--	--	--	--	--	--	--	Q8H038	641	2.52333e-75	Xyloglucan galactosyltransferase KATAMARI1 homolog OS=Oryza sativa subsp. japonica GN=Os03g0144800 PE=2 SV=1	--	--	--	--	--	--	--	--	--	--
c110221_g1	900	--	--	--	--	--	--	--	--	--	--	--	--	--	--	--	--	--	--	--	--	--	--	--	--	--	--	--	--
c123724_g1	1055	743768976	XP_010914770.1	455	6.92934e-49	PREDICTED: uncharacterized protein LOC105040090 isoform X2 [Elaeis guineensis]	--	--	--	--	--	--	--	--	--	O65399	252	1.9519e-22	Glucan endo-1,3-beta-glucosidase 1 OS=Arabidopsis thaliana GN=At1g11820 PE=1 SV=3	--	--	--	--	--	--	--	--	--	--
c117653_g5	680	--	--	--	--	--	--	--	--	--	--	--	--	--	--	--	--	--	--	--	--	--	--	--	--	--	--	--	--
c123915_g1	1313	731360221	XP_010691693.1	739	1.27953e-92	PREDICTED: REF/SRPP-like protein At3g05500 [Beta vulgaris subsp. vulgaris]>gi|870848855|gb|KMT01144.1| hypothetical protein BVRB_9g223960 [Beta vulgaris subsp. vulgaris]	--	--	--	--	--	--	--	--	--	Q9SW70	714	9.1002e-90	Stress-related protein OS=Vitis riparia GN=SRP PE=2 SV=1	--	--	--	--	--	--	--	--	--	--
c128783_g1	1755	672119985	XP_008783242.1	622	1.23441e-72	PREDICTED: auxin-responsive protein IAA17-like isoform X2 [Phoenix dactylifera]	672119984	XM_008785020.1	144	7.04013e-67	PREDICTED: Phoenix dactylifera auxin-responsive protein IAA17-like (LOC103702546), transcript variant X2, mRNA	K14484	IAA	auxin-responsive protein IAA	http://www.genome.jp/dbget-bin/www_bget?ko:K14484	Q9ZSY8	529	3.528e-60	Auxin-responsive protein IAA27 OS=Arabidopsis thaliana GN=IAA27 PE=1 SV=1	PF02309	AUX/IAA family	GO:0006355	regulation of transcription, DNA-templated	--	--	GO:0005634	nucleus	--	--
c100851_g1	2618	71834719	AAZ41811.1	81	2.97947e-10	01P13-1 [Brassica rapa subsp. pekinensis]	--	--	--	--	--	--	--	--	--	--	--	--	--	PF12070//PF01304	Protein of unknown function (DUF3550/UPF0682)//Gas vesicles protein GVPc repeated domain	GO:0006351//GO:0031412	transcription, DNA-templated//gas vesicle organization	GO:0003714	transcription corepressor activity	GO:0005667//GO:0031411	transcription factor complex//gas vesicle	--	--
c124648_g2	2747	743797603	XP_010925027.1	2405	0	PREDICTED: beta-galactosidase 8 isoform X1 [Elaeis guineensis]>gi|743797611|ref|XP_010925028.1| PREDICTED: beta-galactosidase 8 isoform X1 [Elaeis guineensis]>gi|743797615|ref|XP_010925029.1| PREDICTED: beta-galactosidase 8 isoform X1 [Elaeis guineensis]	835950319	XM_004961315.2	269	3.6135e-136	PREDICTED: Setaria italica beta-galactosidase 8 (LOC101767820), mRNA	K12309	GLB1, ELNR1	beta-galactosidase	http://www.genome.jp/dbget-bin/www_bget?ko:K12309	Q0DGD7	2150	0	Beta-galactosidase 8 OS=Oryza sativa subsp. japonica GN=Os05g0539400 PE=2 SV=1	PF02449//PF01301	Beta-galactosidase//Glycosyl hydrolases family 35	GO:0006687//GO:0006027//GO:0006012//GO:0046486//GO:0005975	glycosphingolipid metabolic process//glycosaminoglycan catabolic process//galactose metabolic process//glycerolipid metabolic process//carbohydrate metabolic process	GO:0004553//GO:0004565	hydrolase activity, hydrolyzing O-glycosyl compounds//beta-galactosidase activity	GO:0009341	beta-galactosidase complex	KOG0496	Beta-galactosidase
c128508_g2	2680	--	--	--	--	--	--	--	--	--	--	--	--	--	--	--	--	--	--	PF05194	UreE urease accessory protein, C-terminal domain	GO:0019627//GO:0006461	urea metabolic process//protein complex assembly	GO:0016151	nickel cation binding	--	--	--	--
c110663_g1	2891	551674815	XP_005840162.1	2569	0	hypothetical protein GUITHDRAFT_100891 [Guillardia theta CCMP2712]>gi|428184327|gb|EKX53182.1| hypothetical protein GUITHDRAFT_100891 [Guillardia theta CCMP2712]	641669425	XM_001942675.3	1863	0	PREDICTED: Acyrthosiphon pisum ribonucleoside-diphosphate reductase large subunit-like (LOC100162830), mRNA	K10807	RRM1	ribonucleoside-diphosphate reductase subunit M1	http://www.genome.jp/dbget-bin/www_bget?ko:K10807	P48591	2780	0	Ribonucleoside-diphosphate reductase large subunit OS=Drosophila melanogaster GN=RnrL PE=1 SV=2	PF00317//PF02867	Ribonucleotide reductase, all-alpha domain//Ribonucleotide reductase, barrel domain	GO:0055114//GO:0006144//GO:0006206//GO:0009186//GO:0006260	oxidation-reduction process//purine nucleobase metabolic process//pyrimidine nucleobase metabolic process//deoxyribonucleoside diphosphate metabolic process//DNA replication	GO:0005524//GO:0004748	ATP binding//ribonucleoside-diphosphate reductase activity, thioredoxin disulfide as acceptor	GO:0005971	ribonucleoside-diphosphate reductase complex	KOG1112	Ribonucleotide reductase, alpha subunit
c120503_g1	2954	573915419	XP_006645364.1	826	2.52573e-96	PREDICTED: cyclin-dependent kinase C-2-like [Oryza brachyantha]	641676755	XM_001950310.3	1118	0	PREDICTED: Acyrthosiphon pisum cyclin-dependent kinase 9 (LOC100167389), mRNA	K02211	CDK9	cyclin-dependent kinase 9	http://www.genome.jp/dbget-bin/www_bget?ko:K02211	P50750	1424	0	Cyclin-dependent kinase 9 OS=Homo sapiens GN=CDK9 PE=1 SV=3	PF01163//PF07714//PF00069//PF05495	RIO1 family//Protein tyrosine kinase//Protein kinase domain//CHY zinc finger	GO:0006468	protein phosphorylation	GO:0004672//GO:0008270//GO:0003824//GO:0005524	protein kinase activity//zinc ion binding//catalytic activity//ATP binding	--	--	KOG0669	Cyclin T-dependent kinase CDK9
c128342_g2	1451	--	--	--	--	--	--	--	--	--	--	--	--	--	--	--	--	--	--	--	--	--	--	--	--	--	--	--	--
c107076_g1	4005	720049503	XP_010271468.1	2264	0	PREDICTED: kinesin-like protein NACK2 [Nelumbo nucifera]	672192294	XM_008777510.1	538	0	PREDICTED: Phoenix dactylifera kinesin-like protein NACK1 (LOC103696022), transcript variant X2, mRNA	K11498	CENPE	centromeric protein E	http://www.genome.jp/dbget-bin/www_bget?ko:K11498	Q8S950	1138	3.94717e-134	Kinesin-like protein NACK1 OS=Nicotiana tabacum GN=NACK1 PE=1 SV=1	PF00036//PF00225	EF hand//Kinesin motor domain	GO:0007017//GO:0007018	microtubule-based process//microtubule-based movement	GO:0005509//GO:0003777//GO:0005524//GO:0008017	calcium ion binding//microtubule motor activity//ATP binding//microtubule binding	GO:0005874//GO:0045298	microtubule//tubulin complex	KOG0242	Kinesin-like protein
c119620_g1	526	--	--	--	--	--	--	--	--	--	--	--	--	--	--	--	--	--	--	--	--	--	--	--	--	--	--	--	--
c115796_g1	790	--	--	--	--	--	--	--	--	--	--	--	--	--	--	--	--	--	--	--	--	--	--	--	--	--	--	--	--
c56637_g1	1000	551616387	XP_005789037.1	498	1.82981e-57	hypothetical protein EMIHUDRAFT_429140 [Emiliania huxleyi CCMP1516]>gi|485642540|gb|EOD36608.1| hypothetical protein EMIHUDRAFT_429140 [Emiliania huxleyi CCMP1516]	641676131	XM_003247368.2	706	0	PREDICTED: Acyrthosiphon pisum UMP-CMP kinase (LOC100165780), transcript variant X1, mRNA	K13800	CMPK1, UMPK	UMP-CMP kinase	http://www.genome.jp/dbget-bin/www_bget?ko:K13800	Q2KIW9	547	7.65733e-67	UMP-CMP kinase OS=Bos taurus GN=CMPK1 PE=2 SV=2	PF06414//PF01712	Zeta toxin//Deoxynucleoside kinase	GO:0006139	nucleobase-containing compound metabolic process	GO:0016301//GO:0005524//GO:0016773	kinase activity//ATP binding//phosphotransferase activity, alcohol group as acceptor	--	--	KOG3079	Uridylate kinase/adenylate kinase
c53410_g1	2430	303276264	XP_003057426.1	628	6.94153e-69	predicted protein, partial [Micromonas pusilla CCMP1545]>gi|226461778|gb|EEH59071.1| predicted protein, partial [Micromonas pusilla CCMP1545]	641649111	XM_008186581.1	1594	0	PREDICTED: Acyrthosiphon pisum autophagy-related protein 9A-like (LOC100159271), mRNA	K17907	ATG9	autophagy-related protein 9	http://www.genome.jp/dbget-bin/www_bget?ko:K17907	Q3T904	1350	7.92552e-172	Autophagy-related protein 9A OS=Bos taurus GN=ATG9A PE=2 SV=1	--	--	--	--	--	--	--	--	KOG2173	Integral membrane protein
c107870_g1	1184	743769358	XP_010914965.1	667	7.55206e-81	PREDICTED: probable transcription factor GLK2 [Elaeis guineensis]	695068389	XM_009382861.1	123	2.21926e-55	PREDICTED: Musa acuminata subsp. malaccensis probable transcription factor GLK2 (LOC103969360), mRNA	--	--	--	--	Q94DH3	165	8.87371e-12	Transcription factor PCL1 OS=Oryza sativa subsp. japonica GN=PCL1 PE=2 SV=1	PF00249	Myb-like DNA-binding domain	--	--	GO:0003682	chromatin binding	GO:0000785	chromatin	--	--
c110082_g1	653	--	--	--	--	--	--	--	--	--	--	--	--	--	--	--	--	--	--	--	--	--	--	--	--	--	--	--	--
c116343_g3	5714	--	--	--	--	--	641657301	XM_001949378.3	3580	0	PREDICTED: Acyrthosiphon pisum uncharacterized LOC100161772 (LOC100161772), transcript variant X6, mRNA	--	--	--	--	--	--	--	--	PF05764//PF05478	YL1 nuclear protein//Prominin	GO:0006355	regulation of transcription, DNA-templated	--	--	GO:0005634//GO:0016021	nucleus//integral component of membrane	KOG4475	FOG: Immunoglobin and related proteins
c114357_g2	582	545710751	XP_005707683.1	264	1.12284e-26	60S ribosomal protein L22 isoform 1 [Galdieria sulphuraria]>gi|452824158|gb|EME31163.1| 60S ribosomal protein L22 isoform 1 [Galdieria sulphuraria]	189200257	XM_001936431.1	460	0	Pyrenophora tritici-repentis Pt-1C-BFP 60S ribosomal protein L22, partial mRNA	K02891	RP-L22e, RPL22	large subunit ribosomal protein L22e	http://www.genome.jp/dbget-bin/www_bget?ko:K02891	Q09668	325	1.42803e-36	60S ribosomal protein L22 OS=Schizosaccharomyces pombe (strain 972 / ATCC 24843) GN=rpl22 PE=1 SV=3	PF01776	Ribosomal L22e protein family	GO:0006412//GO:0042254	translation//ribosome biogenesis	GO:0003735	structural constituent of ribosome	GO:0005840//GO:0005622	ribosome//intracellular	KOG3434	60S ribosomal protein L22
c128602_g1	2437	406668707	AFS50097.1	2481	0	beta-D-glucan exohydolase [Elaeis guineensis]	695025568	XM_009401766.1	513	0	PREDICTED: Musa acuminata subsp. malaccensis lysosomal beta glucosidase-like (LOC103984290), transcript variant X6, mRNA	K05349	bglX	beta-glucosidase	http://www.genome.jp/dbget-bin/www_bget?ko:K05349	A7LXU3	593	1.67652e-63	Beta-glucosidase BoGH3B OS=Bacteroides ovatus (strain ATCC 8483 / DSM 1896 / JCM 5824 / NCTC 11153) GN=BACOVA_02659 PE=1 SV=1	PF01915//PF00933	Glycosyl hydrolase family 3 C-terminal domain//Glycosyl hydrolase family 3 N terminal domain	GO:0005975	carbohydrate metabolic process	GO:0004553	hydrolase activity, hydrolyzing O-glycosyl compounds	--	--	--	--
c126566_g2	1559	695075057	XP_009384755.1	901	3.84882e-115	PREDICTED: superoxide dismutase [Fe], chloroplastic [Musa acuminata subsp. malaccensis]	3719454	AF094831.1	163	1.71e-77	Zantedeschia aethiopica iron superoxide dismutase (Fesod) mRNA, complete cds	K04564	SOD2	superoxide dismutase, Fe-Mn family	http://www.genome.jp/dbget-bin/www_bget?ko:K04564	Q9LU64	781	6.34153e-98	Superoxide dismutase [Fe] 2, chloroplastic OS=Arabidopsis thaliana GN=FSD2 PE=1 SV=1	PF02777//PF00081	Iron/manganese superoxide dismutases, C-terminal domain//Iron/manganese superoxide dismutases, alpha-hairpin domain	GO:0006801//GO:0055114	superoxide metabolic process//oxidation-reduction process	GO:0004784//GO:0046872	superoxide dismutase activity//metal ion binding	--	--	KOG0876	Manganese superoxide dismutase
c106882_g1	507	565342761	XP_006338509.1	401	7.95752e-48	PREDICTED: uncharacterized protein LOC102603775 [Solanum tuberosum]	703112996	XM_010101972.1	76	1.22771e-29	Morus notabilis hypothetical protein partial mRNA	--	--	--	--	--	--	--	--	PF04075	Domain of unknown function (DUF385)	GO:0055114	oxidation-reduction process	GO:0016491	oxidoreductase activity	--	--	--	--
c110646_g1	505	--	--	--	--	--	--	--	--	--	--	--	--	--	--	--	--	--	--	--	--	--	--	--	--	--	--	--	--
c112800_g1	1270	743778544	XP_010919736.1	643	1.57214e-77	PREDICTED: protein REVEILLE 6-like [Elaeis guineensis]	--	--	--	--	--	--	--	--	--	Q8S9H7	263	2.53262e-24	Transcription factor DIVARICATA OS=Antirrhinum majus GN=DIVARICATA PE=2 SV=1	PF00249//PF14583	Myb-like DNA-binding domain//Oligogalacturonate lyase	GO:0045490	pectin catabolic process	GO:0003682//GO:0047487	chromatin binding//oligogalacturonide lyase activity	GO:0000785	chromatin	--	--
c113059_g1	1981	545706110	XP_005705373.1	1678	0	translation initiation factor eIF-2 gamma subunit isoform 2 [Galdieria sulphuraria]>gi|545706112|ref|XP_005705374.1| translation initiation factor eIF-2 gamma subunit isoform 1 [Galdieria sulphuraria]>gi|452821827|gb|EME28853.1| translation initiation factor eIF-2 gamma subunit isoform 2 [Galdieria sulphuraria]>gi|452821828|gb|EME28854.1| translation initiation factor eIF-2 gamma subunit isoform …	398394282	XM_003850552.1	633	0	Mycosphaerella graminicola IPO323 eukaryotic translation initiation factor 2 subunit gamma (MYCGRDRAFT_110080) mRNA, complete cds	K03242	EIF2S3	translation initiation factor 2 subunit 3	http://www.genome.jp/dbget-bin/www_bget?ko:K03242	P32481	1829	0	Eukaryotic translation initiation factor 2 subunit gamma OS=Saccharomyces cerevisiae (strain ATCC 204508 / S288c) GN=GCD11 PE=1 SV=1	PF03144//PF01926//PF00350//PF00009	Elongation factor Tu domain 2//50S ribosome-binding GTPase//Dynamin family//Elongation factor Tu GTP binding domain	--	--	GO:0003924//GO:0005525	GTPase activity//GTP binding	--	--	KOG0466	Translation initiation factor 2, gamma subunit (eIF-2gamma; GTPase)
c112974_g1	2492	695026351	XP_009400469.1	1778	0	PREDICTED: probable LRR receptor-like serine/threonine-protein kinase At1g12460 [Musa acuminata subsp. malaccensis]	743828666	XM_010935623.1	312	4.09046e-160	PREDICTED: Elaeis guineensis probable LRR receptor-like serine/threonine-protein kinase At1g12460 (LOC105054177), mRNA	--	--	--	--	C0LGE4	1500	0	Probable LRR receptor-like serine/threonine-protein kinase At1g12460 OS=Arabidopsis thaliana GN=At1g12460 PE=2 SV=1	PF00069//PF07714//PF00560//PF00706	Protein kinase domain//Protein tyrosine kinase//Leucine Rich Repeat//Anenome neurotoxin	GO:0006468//GO:0009966	protein phosphorylation//regulation of signal transduction	GO:0004672//GO:0005515//GO:0005524	protein kinase activity//protein binding//ATP binding	GO:0005576	extracellular region	--	--
c114595_g1	833	672190198	XP_008775178.1	873	3.92092e-115	PREDICTED: expansin-A8 [Phoenix dactylifera]	--	--	--	--	--	--	--	--	--	Q9XHX0	758	1.05754e-98	Expansin-A8 OS=Oryza sativa subsp. japonica GN=EXPA8 PE=2 SV=1	PF01081//PF05390	KDPG and KHG aldolase//Yeast cell wall synthesis protein KRE9/KNH1	GO:0008152//GO:0042546//GO:0006078	metabolic process//cell wall biogenesis//(1->6)-beta-D-glucan biosynthetic process	GO:0016829	lyase activity	--	--	--	--
c100410_g2	1428	326524666	BAK04269.1	1095	2.62423e-143	predicted protein [Hordeum vulgare subsp. vulgare]	628085439	XM_007706380.1	760	0	Cochliobolus sativus ND90Pr hypothetical protein mRNA	--	--	--	--	O60176	887	4.29089e-112	Uncharacterized RNA-binding protein C23E6.01c OS=Schizosaccharomyces pombe (strain 972 / ATCC 24843) GN=SPBC23E6.01c PE=1 SV=2	PF08085//PF00076	Entericidin EcnA/B family//RNA recognition motif. (a.k.a. RRM, RBD, or RNP domain)	GO:0009636	response to toxic substance	GO:0003676	nucleic acid binding	GO:0016020	membrane	KOG0118	FOG: RRM domain
c87087_g1	774	--	--	--	--	--	--	--	--	--	--	--	--	--	--	--	--	--	--	--	--	--	--	--	--	--	--	--	--
c107542_g1	604	672176024	XP_008808075.1	305	1.1025e-30	PREDICTED: LOW QUALITY PROTEIN: topoisomerase 1-associated factor 1-like [Phoenix dactylifera]	--	--	--	--	--	--	--	--	--	--	--	--	--	--	--	--	--	--	--	--	--	--	--
c116911_g5	595	--	--	--	--	--	--	--	--	--	--	--	--	--	--	--	--	--	--	PF05297	Herpesvirus latent membrane protein 1 (LMP1)	GO:0019087	transformation of host cell by virus	--	--	GO:0016021	integral component of membrane	--	--
c84356_g1	2827	670374865	XP_008668787.1	413	5.11165e-40	PREDICTED: synaptotagmin-5-like [Zea mays]>gi|414585146|tpg|DAA35717.1| TPA: hypothetical protein ZEAMMB73_782811 [Zea mays]	641660135	XM_008183159.1	1743	0	PREDICTED: Acyrthosiphon pisum extended synaptotagmin-like protein 2 (LOC100168983), transcript variant X2, mRNA	--	--	--	--	A0FGR8	905	1.49317e-104	Extended synaptotagmin-2 OS=Homo sapiens GN=ESYT2 PE=1 SV=1	PF00168	C2 domain	--	--	GO:0005515	protein binding	--	--	KOG1012	Ca2+-dependent lipid-binding protein CLB1/vesicle protein vp115/Granuphilin A, contains C2 domain
c93439_g1	747	--	--	--	--	--	--	--	--	--	--	--	--	--	--	--	--	--	--	--	--	--	--	--	--	--	--	--	--
c117850_g5	798	743814368	XP_010930016.1	923	7.83169e-115	PREDICTED: probable LRR receptor-like serine/threonine-protein kinase At1g67720 [Elaeis guineensis]	--	--	--	--	--	--	--	--	--	C0LGI2	795	6.1282e-97	Probable LRR receptor-like serine/threonine-protein kinase At1g67720 OS=Arabidopsis thaliana GN=At1g67720 PE=2 SV=1	--	--	--	--	--	--	--	--	--	--
c116064_g1	1870	743793999	XP_010924069.1	1545	0	PREDICTED: uncharacterized protein LOC105047005 [Elaeis guineensis]	672158935	XM_008800994.1	489	0	PREDICTED: Phoenix dactylifera uncharacterized LOC103713938 (LOC103713938), transcript variant X1, mRNA	--	--	--	--	--	--	--	--	--	--	--	--	--	--	--	--	--	--
c95104_g1	756	--	--	--	--	--	--	--	--	--	--	--	--	--	--	--	--	--	--	--	--	--	--	--	--	--	--	--	--
c43909_g1	715	301112965	XP_002998253.1	690	4.00365e-86	eukaryotic initiation factor 4A-III, putative [Phytophthora infestans T30-4]>gi|262112547|gb|EEY70599.1| eukaryotic initiation factor 4A-III, putative [Phytophthora infestans T30-4]	641664608	XM_001951456.3	464	0	PREDICTED: Acyrthosiphon pisum eukaryotic initiation factor 4A-III (LOC100160275), mRNA	K13025	EIF4A3, FAL1	ATP-dependent RNA helicase	http://www.genome.jp/dbget-bin/www_bget?ko:K13025	Q9VHS8	782	6.38933e-101	Eukaryotic initiation factor 4A-III OS=Drosophila melanogaster GN=eIF4AIII PE=1 SV=1	PF04851//PF00270//PF00580	Type III restriction enzyme, res subunit//DEAD/DEAH box helicase//UvrD/REP helicase N-terminal domain	GO:0006413//GO:0006446	translational initiation//regulation of translational initiation	GO:0003677//GO:0003743//GO:0016787//GO:0003676//GO:0008026//GO:0005524	DNA binding//translation initiation factor activity//hydrolase activity//nucleic acid binding//ATP-dependent helicase activity//ATP binding	GO:0005840	ribosome	KOG0328	Predicted ATP-dependent RNA helicase FAL1, involved in rRNA maturation, DEAD-box superfamily
c109964_g1	616	195656005	ACG47470.1	258	3.12377e-29	plant-specific domain TIGR01615 family protein [Zea mays]	--	--	--	--	--	--	--	--	--	--	--	--	--	--	--	--	--	--	--	--	--	--	--
c129667_g1	4778	--	--	--	--	--	--	--	--	--	--	--	--	--	--	--	--	--	--	--	--	--	--	--	--	--	--	--	--
c86271_g1	1690	813119296	XP_012196221.1	605	1.56883e-70	hypothetical protein SPRG_02285 [Saprolegnia parasitica CBS 223.65]>gi|641539668|gb|KDO33477.1| hypothetical protein SPRG_02285 [Saprolegnia parasitica CBS 223.65]	641657191	XM_001943691.3	1024	0	PREDICTED: Acyrthosiphon pisum acyl-CoA Delta(11) desaturase-like (LOC100168230), transcript variant X1, mRNA	K00507	SCD, desC	stearoyl-CoA desaturase (delta-9 desaturase)	http://www.genome.jp/dbget-bin/www_bget?ko:K00507	Q6US81	786	1.21172e-97	Acyl-CoA Delta(11) desaturase OS=Spodoptera littoralis PE=1 SV=1	PF04973//PF00487	Nicotinamide mononucleotide transporter//Fatty acid desaturase	GO:0034258//GO:0006629	nicotinamide riboside transport//lipid metabolic process	GO:0034257	nicotinamide riboside transmembrane transporter activity	GO:0016020	membrane	KOG1600	Fatty acid desaturase
c91776_g1	2415	--	--	--	--	--	641669651	XM_001944660.3	294	4.01873e-150	PREDICTED: Acyrthosiphon pisum ras-related protein Rab-3 (LOC100167247), mRNA	--	--	--	--	--	--	--	--	--	--	--	--	--	--	--	--	--	--
c111396_g1	1237	672127083	XP_008787002.1	887	5.77666e-113	PREDICTED: BAG family molecular chaperone regulator 7 [Phoenix dactylifera]	--	--	--	--	--	--	--	--	--	Q9LVA0	545	1.31174e-62	BAG family molecular chaperone regulator 7 OS=Arabidopsis thaliana GN=BAG7 PE=1 SV=1	PF02179//PF00612	BAG domain//IQ calmodulin-binding motif	--	--	GO:0005515//GO:0051087	protein binding//chaperone binding	--	--	--	--
c126814_g1	1702	672181928	XP_008811198.1	809	2.59396e-100	PREDICTED: strictosidine synthase 1-like [Phoenix dactylifera]	--	--	--	--	--	--	--	--	--	Q4V3D9	642	7.1633e-76	Protein STRICTOSIDINE SYNTHASE-LIKE 10 OS=Arabidopsis thaliana GN=SSL10 PE=2 SV=1	PF01731//PF01436//PF03088	Arylesterase//NHL repeat//Strictosidine synthase	GO:0042432//GO:0016114//GO:0009058	indole biosynthetic process//terpenoid biosynthetic process//biosynthetic process	GO:0004064//GO:0005515//GO:0016844	arylesterase activity//protein binding//strictosidine synthase activity	--	--	--	--
c102706_g1	813	743765162	XP_010912800.1	722	2.27374e-88	PREDICTED: probable E3 ubiquitin-protein ligase ARI8 isoform X2 [Elaeis guineensis]	695037840	XM_009408144.1	173	2.41387e-83	PREDICTED: Musa acuminata subsp. malaccensis probable E3 ubiquitin-protein ligase ARI8 (LOC103989333), transcript variant X2, mRNA	K11968	ARIH1	ariadne-1	http://www.genome.jp/dbget-bin/www_bget?ko:K11968	Q8W468	492	9.30104e-56	Probable E3 ubiquitin-protein ligase ARI8 OS=Arabidopsis thaliana GN=ARI8 PE=2 SV=1	PF00641	Zn-finger in Ran binding protein and others	--	--	GO:0008270	zinc ion binding	--	--	--	--
c127778_g1	3509	743782930	XP_010921277.1	1445	0	PREDICTED: zinc finger CCCH domain-containing protein 53-like isoform X5 [Elaeis guineensis]	743782925	XM_010922974.1	204	6.29223e-100	PREDICTED: Elaeis guineensis zinc finger CCCH domain-containing protein 53-like (LOC105044894), transcript variant X5, mRNA	--	--	--	--	Q10M00	1297	9.31768e-162	Zinc finger CCCH domain-containing protein 22 OS=Oryza sativa subsp. japonica GN=Os03g0328900 PE=2 SV=2	PF00658//PF00642//PF00076//PF02444	Poly-adenylate binding protein, unique domain//Zinc finger C-x8-C-x5-C-x3-H type (and similar)//RNA recognition motif. (a.k.a. RRM, RBD, or RNP domain)//Hepatitis E virus ORF-2 (Putative capsid protein)	--	--	GO:0003723//GO:0003676//GO:0046872	RNA binding//nucleic acid binding//metal ion binding	GO:0030430	host cell cytoplasm	--	--
c86538_g1	902	212720761	NP_001131236.1	833	4.0194e-108	uncharacterized protein LOC100192545 [Zea mays]>gi|194690950|gb|ACF79559.1| unknown [Zea mays]	330924467	XM_003300604.1	415	0	Pyrenophora teres f. teres 0-1 hypothetical protein, mRNA	K02218	CSNK1, CK1	casein kinase 1	http://www.genome.jp/dbget-bin/www_bget?ko:K02218	P40235	748	3.43742e-95	Casein kinase I homolog hhp1 OS=Schizosaccharomyces pombe (strain 972 / ATCC 24843) GN=hhp1 PE=2 SV=1	PF00069//PF05115	Protein kinase domain//Cytochrome B6-F complex subunit VI (PetL)	GO:0009069//GO:0006118//GO:0006468//GO:0016310	serine family amino acid metabolic process//obsolete electron transport//protein phosphorylation//phosphorylation	GO:0009055//GO:0004674//GO:0004672//GO:0005524	electron carrier activity//protein serine/threonine kinase activity//protein kinase activity//ATP binding	GO:0009512	cytochrome b6f complex	KOG1164	Casein kinase (serine/threonine/tyrosine protein kinase)
c103953_g1	2138	326528283	BAJ93323.1	136	3.57892e-06	predicted protein [Hordeum vulgare subsp. vulgare]	641660315	XM_008183227.1	713	0	PREDICTED: Acyrthosiphon pisum gamma-2-syntrophin-like (LOC100167319), mRNA	--	--	--	--	Q925E0	646	2.66317e-73	Gamma-2-syntrophin OS=Mus musculus GN=Sntg2 PE=2 SV=1	PF13180//PF00595//PF08046//PF04355	PDZ domain//PDZ domain (Also known as DHR or GLGF)//IlvGEDA operon leader peptide//SmpA / OmlA family	GO:0009082	branched-chain amino acid biosynthetic process	GO:0005515	protein binding	GO:0019867	outer membrane	KOG3549	Syntrophins (type gamma)
c99141_g1	1997	546313665	XP_005715354.1	143	4.34999e-07	unnamed protein product [Chondrus crispus]>gi|507111827|emb|CDF35535.1| unnamed protein product [Chondrus crispus]	641667198	XM_001942910.3	1284	0	PREDICTED: Acyrthosiphon pisum zinc finger and BTB domain-containing protein 18-like (LOC100165551), mRNA	--	--	--	--	P42284	492	3.64195e-52	Longitudinals lacking protein, isoforms H/M/V OS=Drosophila melanogaster GN=lola PE=1 SV=2	PF07503//PF00651//PF02932//PF02535//PF00096	HypF finger//BTB/POZ domain//Neurotransmitter-gated ion-channel transmembrane region//ZIP Zinc transporter//Zinc finger, C2H2 type	GO:0006811//GO:0055085//GO:0030001	ion transport//transmembrane transport//metal ion transport	GO:0005515//GO:0008270//GO:0046873//GO:0046872	protein binding//zinc ion binding//metal ion transmembrane transporter activity//metal ion binding	GO:0016020	membrane	KOG1721	FOG: Zn-finger
c104381_g1	473	113913391	ABI48859.1	230	3.50039e-22	LLA-115 [Lilium longiflorum]>gi|189409350|gb|ACD93462.1| tapetum-specific protein LLA-115 [Lilium longiflorum]	--	--	--	--	--	--	--	--	--	--	--	--	--	--	--	--	--	--	--	--	--	--	--
c115029_g3	1702	672109459	XP_008790231.1	337	1.69177e-31	PREDICTED: uncharacterized protein LOC103707495 [Phoenix dactylifera]>gi|672109461|ref|XP_008790239.1| PREDICTED: uncharacterized protein LOC103707495 [Phoenix dactylifera]>gi|672109463|ref|XP_008790246.1| PREDICTED: uncharacterized protein LOC103707495 [Phoenix dactylifera]>gi|672109465|ref|XP_008790254.1| PREDICTED: uncharacterized protein LOC103707495 [Phoenix dactylifera]>gi|672109467|ref|XP_…	--	--	--	--	--	--	--	--	--	--	--	--	--	--	--	--	--	--	--	--	--	--	--
c126422_g1	5390	--	--	--	--	--	--	--	--	--	--	--	--	--	--	--	--	--	--	--	--	--	--	--	--	--	--	--	--
c124890_g1	2314	672141174	XP_008794406.1	1074	9.98621e-135	PREDICTED: UDP-glycosyltransferase 73B4-like [Phoenix dactylifera]	764621896	XM_011470422.1	39	2.1826e-08	PREDICTED: Fragaria vesca subsp. vesca abscisate beta-glucosyltransferase-like (LOC105352772), mRNA	--	--	--	--	Q9ZQG4	648	1.11371e-73	UDP-glycosyltransferase 73B5 OS=Arabidopsis thaliana GN=UGT73B5 PE=2 SV=1	PF04101//PF00201//PF00424	Glycosyltransferase family 28 C-terminal domain//UDP-glucoronosyl and UDP-glucosyl transferase//REV protein (anti-repression trans-activator protein)	GO:0008152//GO:0030259//GO:0006355//GO:0005975	metabolic process//lipid glycosylation//regulation of transcription, DNA-templated//carbohydrate metabolic process	GO:0016758//GO:0003700//GO:0030246	transferase activity, transferring hexosyl groups//transcription factor activity, sequence-specific DNA binding//carbohydrate binding	GO:0042025//GO:0005667	host cell nucleus//transcription factor complex	KOG1192	UDP-glucuronosyl and UDP-glucosyl transferase
c117624_g1	3592	566027098	ETI50009.1	1126	8.99529e-138	hypothetical protein F443_06357 [Phytophthora parasitica P1569]	641666662	XM_001951192.3	2246	0	PREDICTED: Acyrthosiphon pisum cytosolic 10-formyltetrahydrofolate dehydrogenase (LOC100164524), mRNA	K00289	E1.5.1.6, FTHFD	formyltetrahydrofolate dehydrogenase	http://www.genome.jp/dbget-bin/www_bget?ko:K00289	Q63ZT8	2825	0	Cytosolic 10-formyltetrahydrofolate dehydrogenase OS=Xenopus tropicalis GN=aldh1l1 PE=2 SV=1	PF00171//PF02911//PF00551	Aldehyde dehydrogenase family//Formyl transferase, C-terminal domain//Formyl transferase	GO:0055114//GO:0008152//GO:0009058	oxidation-reduction process//metabolic process//biosynthetic process	GO:0016742//GO:0016491	hydroxymethyl-, formyl- and related transferase activity//oxidoreductase activity	--	--	KOG2452	Formyltetrahydrofolate dehydrogenase
c120185_g1	1785	672146107	XP_008796992.1	1307	5.80564e-174	PREDICTED: uncharacterized protein LOC103712290 [Phoenix dactylifera]>gi|672146109|ref|XP_008796993.1| PREDICTED: uncharacterized protein LOC103712290 [Phoenix dactylifera]>gi|672146111|ref|XP_008796994.1| PREDICTED: uncharacterized protein LOC103712290 [Phoenix dactylifera]	720035524	XM_010268767.1	147	1.53957e-68	PREDICTED: Nelumbo nucifera uncharacterized LOC104604439 (LOC104604439), transcript variant X1, mRNA	--	--	--	--	--	--	--	--	PF02485	Core-2/I-Branching enzyme	--	--	GO:0008375	acetylglucosaminyltransferase activity	GO:0016020	membrane	--	--
c123467_g4	1088	719979656	XP_010249552.1	700	1.28332e-86	PREDICTED: GATA transcription factor 12 [Nelumbo nucifera]	695015886	XM_009396560.1	147	9.27552e-69	PREDICTED: Musa acuminata subsp. malaccensis GATA transcription factor 9-like (LOC103980234), transcript variant X2, mRNA	--	--	--	--	P69781	585	1.81827e-70	GATA transcription factor 12 OS=Arabidopsis thaliana GN=GATA12 PE=2 SV=1	PF00320	GATA zinc finger	GO:0006355	regulation of transcription, DNA-templated	GO:0003700//GO:0008270//GO:0043565	transcription factor activity, sequence-specific DNA binding//zinc ion binding//sequence-specific DNA binding	GO:0005667	transcription factor complex	KOG1601	GATA-4/5/6 transcription factors
c126615_g2	1134	767859559	AJT58580.1	1253	1.39085e-166	polyphenol oxidase [Lilium hybrid cultivar]	767859558	KJ996071.1	454	0	Lilium hybrid cultivar Robina polyphenol oxidase (PPO1) mRNA, complete cds	--	--	--	--	P43309	711	7.48978e-86	Polyphenol oxidase, chloroplastic OS=Malus domestica PE=2 SV=1	PF12143//PF12142//PF00264	Protein of unknown function (DUF_B2219)//Polyphenol oxidase middle domain//Common central domain of tyrosinase	GO:0055114//GO:0006118//GO:0008152//GO:0006570	oxidation-reduction process//obsolete electron transport//metabolic process//tyrosine metabolic process	GO:0004097//GO:0016491	catechol oxidase activity//oxidoreductase activity	--	--	--	--
c49320_g1	1017	551537494	XP_005757351.1	146	4.70572e-08	hypothetical protein EMIHUDRAFT_250374 [Emiliania huxleyi CCMP1516]>gi|485604638|gb|EOD04922.1| hypothetical protein EMIHUDRAFT_250374 [Emiliania huxleyi CCMP1516]	239788605	AK340350.1	634	0	Acyrthosiphon pisum ACYPI007675 mRNA, clone: 260I15, complete cds, full-insert cDNA sequence based on the ESTs (5'-EST:EX646837, 3'-EST:EX647920)	--	--	--	--	P82596	175	7.55143e-14	Perlucin OS=Haliotis laevigata PE=1 SV=3	PF00059	Lectin C-type domain	--	--	GO:0030246	carbohydrate binding	--	--	KOG4297	C-type lectin
c119585_g1	1752	802615560	XP_012075244.1	1043	1.60625e-132	PREDICTED: alkane hydroxylase MAH1 [Jatropha curcas]>gi|643726580|gb|KDP35260.1| hypothetical protein JCGZ_09419 [Jatropha curcas]	--	--	--	--	--	--	--	--	--	Q9FVS9	716	4.01963e-85	Alkane hydroxylase MAH1 OS=Arabidopsis thaliana GN=CYP96A15 PE=2 SV=1	PF00067	Cytochrome P450	GO:0055114	oxidation-reduction process	GO:0020037//GO:0016705//GO:0005506	heme binding//oxidoreductase activity, acting on paired donors, with incorporation or reduction of molecular oxygen//iron ion binding	--	--	KOG0157	Cytochrome P450 CYP4/CYP19/CYP26 subfamilies
c111978_g1	1461	743777325	XP_010919091.1	1070	9.60279e-137	PREDICTED: homeobox protein BEL1 homolog [Elaeis guineensis]>gi|743777327|ref|XP_010919093.1| PREDICTED: homeobox protein BEL1 homolog [Elaeis guineensis]>gi|743777329|ref|XP_010919094.1| PREDICTED: homeobox protein BEL1 homolog [Elaeis guineensis]	672145927	XM_008798678.1	191	4.35527e-93	PREDICTED: Phoenix dactylifera homeobox protein BEL1 homolog (LOC103712213), mRNA	--	--	--	--	Q38897	761	1.15561e-91	Homeobox protein BEL1 homolog OS=Arabidopsis thaliana GN=BEL1 PE=1 SV=2	PF05920//PF00046	Homeobox KN domain//Homeobox domain	GO:0006355	regulation of transcription, DNA-templated	GO:0003677//GO:0043565//GO:0003700	DNA binding//sequence-specific DNA binding//transcription factor activity, sequence-specific DNA binding	GO:0005667	transcription factor complex	KOG0773	Transcription factor MEIS1 and related HOX domain proteins
c121936_g1	837	225467749	XP_002265070.1	603	2.31022e-75	PREDICTED: uncharacterized protein LOC100267455 [Vitis vinifera]>gi|296080863|emb|CBI18793.3| unnamed protein product [Vitis vinifera]	672133877	XM_008792353.1	153	3.26461e-72	PREDICTED: Phoenix dactylifera uncharacterized LOC103707743 (LOC103707743), mRNA	--	--	--	--	--	--	--	--	PF00335	Tetraspanin family	--	--	--	--	GO:0016021	integral component of membrane	--	--
c120792_g2	1963	743769015	XP_010914788.1	905	4.28494e-162	PREDICTED: protein S-acyltransferase 18 isoform X1 [Elaeis guineensis]	702240725	XM_010047276.1	74	6.45572e-28	PREDICTED: Eucalyptus grandis protein S-acyltransferase 18 (LOC104434329), mRNA	--	--	--	--	Q9M115	686	7.53301e-114	Protein S-acyltransferase 18 OS=Arabidopsis thaliana GN=PAT18 PE=2 SV=2	PF01529	DHHC palmitoyltransferase	--	--	GO:0008270	zinc ion binding	--	--	KOG1311	DHHC-type Zn-finger proteins
c126406_g2	1616	672122353	XP_008784504.1	1717	0	PREDICTED: UDP-glucuronic acid decarboxylase 6-like [Phoenix dactylifera]>gi|672122355|ref|XP_008784505.1| PREDICTED: UDP-glucuronic acid decarboxylase 6-like [Phoenix dactylifera]>gi|672122357|ref|XP_008784508.1| PREDICTED: UDP-glucuronic acid decarboxylase 6-like [Phoenix dactylifera]>gi|672122359|ref|XP_008784509.1| PREDICTED: UDP-glucuronic acid decarboxylase 6-like [Phoenix dactylifera]	672166955	XM_008805197.1	476	0	PREDICTED: Phoenix dactylifera UDP-glucuronic acid decarboxylase 6-like (LOC103716974), mRNA	--	--	--	--	Q9ZV36	1603	0	UDP-glucuronic acid decarboxylase 6 OS=Arabidopsis thaliana GN=UXS6 PE=2 SV=1	PF01073//PF00106//PF02719//PF01370//PF04321	3-beta hydroxysteroid dehydrogenase/isomerase family//short chain dehydrogenase//Polysaccharide biosynthesis protein//NAD dependent epimerase/dehydratase family//RmlD substrate binding domain	GO:0019872//GO:0008209//GO:0008210//GO:0009058//GO:0009225//GO:0055114//GO:0044237//GO:0006694//GO:0008152//GO:0008207//GO:0009117//GO:0030639//GO:0045226	streptomycin biosynthetic process//androgen metabolic process//estrogen metabolic process//biosynthetic process//nucleotide-sugar metabolic process//oxidation-reduction process//cellular metabolic process//steroid biosynthetic process//metabolic process//C21-steroid hormone metabolic process//nucleotide metabolic process//polyketide biosynthetic process//extracellular polysaccharide biosynthetic …	GO:0003824//GO:0008831//GO:0016491//GO:0003854//GO:0016616//GO:0050662	catalytic activity//dTDP-4-dehydrorhamnose reductase activity//oxidoreductase activity//3-beta-hydroxy-delta5-steroid dehydrogenase activity//oxidoreductase activity, acting on the CH-OH group of donors, NAD or NADP as acceptor//coenzyme binding	--	--	KOG1429	dTDP-glucose 4-6-dehydratase/UDP-glucuronic acid decarboxylase
c97170_g1	454	743767574	XP_010914055.1	727	8.72392e-93	PREDICTED: UDP-glucuronate 4-epimerase 1 [Elaeis guineensis]	702294493	XM_010049577.1	198	1.65262e-97	PREDICTED: Eucalyptus grandis UDP-glucuronate 4-epimerase 1 (LOC104436718), mRNA	K08679	E5.1.3.6	UDP-glucuronate 4-epimerase	http://www.genome.jp/dbget-bin/www_bget?ko:K08679	Q9M0B6	700	1.28028e-89	UDP-glucuronate 4-epimerase 1 OS=Arabidopsis thaliana GN=GAE1 PE=1 SV=1	PF01073//PF02719//PF01370//PF04321	3-beta hydroxysteroid dehydrogenase/isomerase family//Polysaccharide biosynthesis protein//NAD dependent epimerase/dehydratase family//RmlD substrate binding domain	GO:0006694//GO:0055114//GO:0044237//GO:0009225//GO:0009058//GO:0008210//GO:0019872//GO:0008209//GO:0030639//GO:0045226//GO:0009117//GO:0008207	steroid biosynthetic process//oxidation-reduction process//cellular metabolic process//nucleotide-sugar metabolic process//biosynthetic process//estrogen metabolic process//streptomycin biosynthetic process//androgen metabolic process//polyketide biosynthetic process//extracellular polysaccharide biosynthetic process//nucleotide metabolic process//C21-steroid hormone metabolic process	GO:0008831//GO:0003824//GO:0050662//GO:0016616//GO:0003854	dTDP-4-dehydrorhamnose reductase activity//catalytic activity//coenzyme binding//oxidoreductase activity, acting on the CH-OH group of donors, NAD or NADP as acceptor//3-beta-hydroxy-delta5-steroid dehydrogenase activity	--	--	KOG1371	UDP-glucose 4-epimerase/UDP-sulfoquinovose synthase
c115333_g1	1893	743837783	XP_010936504.1	2060	0	PREDICTED: uncharacterized protein LOC105056128 [Elaeis guineensis]>gi|743837787|ref|XP_010936505.1| PREDICTED: uncharacterized protein LOC105056128 [Elaeis guineensis]>gi|743837791|ref|XP_010936506.1| PREDICTED: uncharacterized protein LOC105056128 [Elaeis guineensis]>gi|743837795|ref|XP_010936507.1| PREDICTED: uncharacterized protein LOC105056128 [Elaeis guineensis]	697186424	XM_009603956.1	215	2.58473e-106	PREDICTED: Nicotiana tomentosiformis uncharacterized LOC104097400 (LOC104097400), transcript variant X2, mRNA	--	--	--	--	--	--	--	--	--	--	--	--	--	--	--	--	--	--
c125528_g2	2175	743802473	XP_010926624.1	1993	0	PREDICTED: protein NRT1/ PTR FAMILY 2.13-like [Elaeis guineensis]	--	--	--	--	--	--	--	--	--	Q8RX77	1612	0	Protein NRT1/ PTR FAMILY 2.13 OS=Arabidopsis thaliana GN=NPF2.13 PE=1 SV=1	PF00854//PF07690	POT family//Major Facilitator Superfamily	GO:0006810//GO:0055085	transport//transmembrane transport	GO:0005215	transporter activity	GO:0016021//GO:0016020	integral component of membrane//membrane	KOG1237	H+/oligopeptide symporter
c94415_g1	2181	694452283	XP_009351122.1	375	1.38404e-51	PREDICTED: palmitoyltransferase ZDHHC3-like [Pyrus x bretschneideri]	641664402	XM_001950971.3	635	0	PREDICTED: Acyrthosiphon pisum palmitoyltransferase ZDHHC3 (LOC100161802), mRNA	--	--	--	--	Q9NYG2	499	1.86554e-83	Palmitoyltransferase ZDHHC3 OS=Homo sapiens GN=ZDHHC3 PE=1 SV=2	PF01529	DHHC palmitoyltransferase	--	--	GO:0008270	zinc ion binding	--	--	KOG1311	DHHC-type Zn-finger proteins
c125389_g4	3142	672176724	XP_008808435.1	3162	0	PREDICTED: uncharacterized protein LOC103720495 isoform X1 [Phoenix dactylifera]	672176723	XM_008810213.1	748	0	PREDICTED: Phoenix dactylifera uncharacterized LOC103720495 (LOC103720495), transcript variant X1, mRNA	K12951	ctpD	cation-transporting P-type ATPase D	http://www.genome.jp/dbget-bin/www_bget?ko:K12951	Q01780	539	1.37639e-55	Exosome component 10 OS=Homo sapiens GN=EXOSC10 PE=1 SV=2	PF00570//PF01612//PF09162	HRDC domain//3'-5' exonuclease//Tap, RNA-binding	GO:0006139//GO:0006406	nucleobase-containing compound metabolic process//mRNA export from nucleus	GO:0003676//GO:0008408//GO:0003723	nucleic acid binding//3'-5' exonuclease activity//RNA binding	GO:0005634//GO:0005622//GO:0005737	nucleus//intracellular//cytoplasm	KOG2206	Exosome 3'-5' exoribonuclease complex, subunit PM/SCL-100 (Rrp6)
c121181_g1	4785	357436151	XP_003588351.1	414	1.43089e-38	Maturase [Medicago truncatula]	343478410	JN375330.1	731	0	Phoenix dactylifera mitochondrion, complete genome	--	--	--	--	--	--	--	--	PF00146	NADH dehydrogenase	GO:0055114	oxidation-reduction process	--	--	GO:0016020	membrane	--	--
c121927_g1	1719	--	--	--	--	--	--	--	--	--	--	--	--	--	--	--	--	--	--	--	--	--	--	--	--	--	--	--	--
c124058_g2	2593	743801300	XP_010926324.1	2281	0	PREDICTED: phospho-2-dehydro-3-deoxyheptonate aldolase 2, chloroplastic-like [Elaeis guineensis]	695067894	XM_009382597.1	680	0	PREDICTED: Musa acuminata subsp. malaccensis phospho-2-dehydro-3-deoxyheptonate aldolase 2, chloroplastic-like (LOC103969141), mRNA	K01626	E2.5.1.54, aroF, aroG, aroH	3-deoxy-7-phosphoheptulonate synthase	http://www.genome.jp/dbget-bin/www_bget?ko:K01626	P27608	2208	0	Phospho-2-dehydro-3-deoxyheptonate aldolase 1, chloroplastic OS=Nicotiana tabacum GN=DHAPS-1 PE=2 SV=1	PF01474	Class-II DAHP synthetase family	GO:0009073//GO:0009094//GO:0000162//GO:0006571	aromatic amino acid family biosynthetic process//L-phenylalanine biosynthetic process//tryptophan biosynthetic process//tyrosine biosynthetic process	GO:0003849	3-deoxy-7-phosphoheptulonate synthase activity	--	--	--	--
c49586_g1	1320	--	--	--	--	--	--	--	--	--	--	--	--	--	--	--	--	--	--	--	--	--	--	--	--	--	--	--	--
c124119_g3	2321	330865104	AEC46975.1	2633	0	somatic embryogenesis receptor-like kinase [Ananas comosus]>gi|375335090|gb|AFA53652.1| somatic embryogenesis receptor-like kinase 1 [Ananas comosus]	743849245	XM_010941270.1	855	0	PREDICTED: Elaeis guineensis somatic embryogenesis receptor kinase 2 (LOC105058366), mRNA	K13418	SERK1	somatic embryogenesis receptor kinase 1	http://www.genome.jp/dbget-bin/www_bget?ko:K13418	Q9XIC7	2430	0	Somatic embryogenesis receptor kinase 2 OS=Arabidopsis thaliana GN=SERK2 PE=1 SV=1	PF00069//PF07714//PF00560	Protein kinase domain//Protein tyrosine kinase//Leucine Rich Repeat	GO:0009069//GO:0016310//GO:0006468	serine family amino acid metabolic process//phosphorylation//protein phosphorylation	GO:0005524//GO:0004672//GO:0005515//GO:0004674	ATP binding//protein kinase activity//protein binding//protein serine/threonine kinase activity	--	--	--	--
c109658_g1	1904	695002534	XP_009380624.1	660	1.84928e-78	PREDICTED: putative methyltransferase DDB_G0268948 [Musa acuminata subsp. malaccensis]	--	--	--	--	--	--	--	--	--	Q55EX9	191	1.35296e-14	Putative methyltransferase DDB_G0268948 OS=Dictyostelium discoideum GN=DDB_G0268948 PE=1 SV=2	PF08241	Methyltransferase domain	GO:0008152	metabolic process	GO:0008168	methyltransferase activity	--	--	--	--
c73769_g1	638	--	--	--	--	--	--	--	--	--	--	--	--	--	--	--	--	--	--	--	--	--	--	--	--	--	--	--	--
c119427_g1	558	6649900	AAF21623.1	449	5.43552e-54	intracellular pathogenesis-related protein PR-104 [Lilium longiflorum]>gi|2314802|gb|AAC49788.1| LlPR2 [Lilium longiflorum]	2314801	U76544.1	236	1.54526e-118	Lilium longiflorum LlPR2 mRNA, complete cds	--	--	--	--	Q05736	239	1.44654e-23	Pathogenesis-related protein 1 OS=Asparagus officinalis GN=PR1 PE=2 SV=1	PF00407	Pathogenesis-related protein Bet v I family	GO:0006952//GO:0009607	defense response//response to biotic stimulus	--	--	--	--	--	--
c119693_g1	1498	743802784	XP_010926728.1	263	2.01308e-32	PREDICTED: uncharacterized protein At3g27210 isoform X1 [Elaeis guineensis]	--	--	--	--	--	--	--	--	--	Q9LK32	98	2.6584e-08	Uncharacterized protein At3g27210 OS=Arabidopsis thaliana GN=Y-2 PE=1 SV=1	--	--	--	--	--	--	--	--	--	--
c114271_g1	3459	702428011	XP_010068160.1	163	6.11991e-09	PREDICTED: uncharacterized protein LOC104454989 [Eucalyptus grandis]	340748008	JN120789.1	294	5.77806e-150	Ferrocalamus rimosivaginus mitochondrion, partial genome	--	--	--	--	--	--	--	--	--	--	--	--	--	--	--	--	--	--
c105663_g1	790	386363671	CBL93634.1	740	2.44467e-91	mitochondrial chaperonin 60 precursor [Chlamydomonas reinhardtii]	169626376	XM_001806537.1	362	0	Phaeosphaeria nodorum SN15 hypothetical protein partial mRNA	K04077	groEL, HSPD1	chaperonin GroEL	http://www.genome.jp/dbget-bin/www_bget?ko:K04077	P50142	1031	2.2036e-135	Heat shock protein 60, mitochondrial OS=Ajellomyces capsulatus GN=HSP60 PE=3 SV=2	PF00118	TCP-1/cpn60 chaperonin family	GO:0044267	cellular protein metabolic process	GO:0005524	ATP binding	--	--	KOG0356	Mitochondrial chaperonin, Cpn60/Hsp60p
c109068_g1	3423	672158526	XP_008799007.1	953	5.4916e-114	PREDICTED: floral homeotic protein APETALA 2-like isoform X4 [Phoenix dactylifera]	743808468	XM_010930045.1	261	1.26412e-131	PREDICTED: Elaeis guineensis floral homeotic protein APETALA 2 (LOC105050146), mRNA	K09284	AP2	AP2-like factor, euAP2 lineage	http://www.genome.jp/dbget-bin/www_bget?ko:K09284	P47927	897	2.64388e-107	Floral homeotic protein APETALA 2 OS=Arabidopsis thaliana GN=AP2 PE=1 SV=1	PF00847//PF06003//PF03522	AP2 domain//Survival motor neuron protein (SMN)//K-Cl Co-transporter type 1 (KCC1)	GO:0006811//GO:0006810//GO:0006355//GO:0006397	ion transport//transport//regulation of transcription, DNA-templated//mRNA processing	GO:0003723//GO:0005215//GO:0003700	RNA binding//transporter activity//transcription factor activity, sequence-specific DNA binding	GO:0005737//GO:0005667//GO:0016020//GO:0005634	cytoplasm//transcription factor complex//membrane//nucleus	--	--
c109203_g1	1966	226493137	NP_001142302.1	1217	7.39467e-160	uncharacterized protein LOC100274471 [Zea mays]>gi|670427809|ref|XP_008654645.1| PREDICTED: uncharacterized protein LOC100274471 isoform X1 [Zea mays]>gi|670427811|ref|XP_008654646.1| PREDICTED: uncharacterized protein LOC100274471 isoform X1 [Zea mays]>gi|670427813|ref|XP_008654647.1| PREDICTED: uncharacterized protein LOC100274471 isoform X1 [Zea mays]>gi|194693014|gb|ACF80591.1| unknown [Zea m…	641651998	XM_001946245.3	1132	0	PREDICTED: Acyrthosiphon pisum mannose-1-phosphate guanyltransferase beta (LOC100164461), mRNA	K00966	GMPP	mannose-1-phosphate guanylyltransferase	http://www.genome.jp/dbget-bin/www_bget?ko:K00966	Q295Y7	1490	0	Mannose-1-phosphate guanyltransferase beta OS=Drosophila pseudoobscura pseudoobscura GN=GA10892 PE=3 SV=1	PF00483//PF01128//PF02348	Nucleotidyl transferase//2-C-methyl-D-erythritol 4-phosphate cytidylyltransferase//Cytidylyltransferase	GO:0044249//GO:1901700//GO:0006950//GO:0016051//GO:0009058//GO:0008299//GO:0009628//GO:0009103	cellular biosynthetic process//response to oxygen-containing compound//response to stress//carbohydrate biosynthetic process//biosynthetic process//isoprenoid biosynthetic process//response to abiotic stimulus//lipopolysaccharide biosynthetic process	GO:0003824//GO:0016779	catalytic activity//nucleotidyltransferase activity	--	--	KOG1322	GDP-mannose pyrophosphorylase/mannose-1-phosphate guanylyltransferase
c99616_g1	1072	743815033	XP_010930223.1	784	1.25219e-100	PREDICTED: B-box zinc finger protein 24 [Elaeis guineensis]	--	--	--	--	--	--	--	--	--	Q96288	556	2.96698e-67	B-box zinc finger protein 24 OS=Arabidopsis thaliana GN=BBX24 PE=1 SV=1	PF00643	B-box zinc finger	--	--	GO:0008270	zinc ion binding	GO:0005622	intracellular	--	--
c127361_g1	3887	474427548	EMS67792.1	280	1.75542e-23	T-complex protein 1 subunit epsilon [Triticum urartu]	695080571	XM_009389482.1	90	1.64408e-36	PREDICTED: Musa acuminata subsp. malaccensis T-complex protein 1 subunit epsilon-like (LOC103974618), mRNA	K09497	CCT5	T-complex protein 1 subunit epsilon	http://www.genome.jp/dbget-bin/www_bget?ko:K09497	P54411	261	7.25475e-22	T-complex protein 1 subunit epsilon OS=Avena sativa PE=2 SV=1	PF00118//PF00085	TCP-1/cpn60 chaperonin family//Thioredoxin	GO:0044267//GO:0045454	cellular protein metabolic process//cell redox homeostasis	GO:0005524	ATP binding	--	--	KOG0357	Chaperonin complex component, TCP-1 epsilon subunit (CCT5)
c124089_g1	4675	672158891	XP_008799191.1	2286	0	PREDICTED: LOW QUALITY PROTEIN: uncharacterized protein LOC103713918 [Phoenix dactylifera]	--	--	--	--	--	--	--	--	--	F4IXE7	1335	4.99343e-158	Increased DNA methylation 1 OS=Arabidopsis thaliana GN=IDM1 PE=1 SV=1	PF00628//PF03352//PF01065	PHD-finger//Methyladenine glycosylase//Hexon, adenovirus major coat protein, N-terminal domain	GO:0006284	base-excision repair	GO:0005198//GO:0008725//GO:0005515	structural molecule activity//DNA-3-methyladenine glycosylase activity//protein binding	GO:0019028	viral capsid	KOG0383	Predicted helicase
c57840_g1	597	--	--	--	--	--	--	--	--	--	--	--	--	--	--	--	--	--	--	--	--	--	--	--	--	--	--	--	--
c141765_g1	614	--	--	--	--	--	--	--	--	--	--	--	--	--	--	--	--	--	--	PF01733//PF00517//PF00201	Nucleoside transporter//Retroviral envelope protein//UDP-glucoronosyl and UDP-glucosyl transferase	GO:0015858//GO:0008152//GO:0006810	nucleoside transport//metabolic process//transport	GO:0016758//GO:0005337//GO:0005198	transferase activity, transferring hexosyl groups//nucleoside transmembrane transporter activity//structural molecule activity	GO:0016021//GO:0019031	integral component of membrane//viral envelope	--	--
c121110_g1	1545	645271946	XP_008241157.1	534	6.63839e-71	PREDICTED: histone-lysine N-methyltransferase ATXR4 [Prunus mume]	731400135	XM_002276575.2	158	1.0197e-74	PREDICTED: Vitis vinifera histone-lysine N-methyltransferase ATXR4 (LOC100267482), transcript variant X1, mRNA	K11426	SMYD	SET and MYND domain-containing protein	http://www.genome.jp/dbget-bin/www_bget?ko:K11426	Q9FG08	447	8.99679e-56	Histone-lysine N-methyltransferase ATXR4 OS=Arabidopsis thaliana GN=ATXR4 PE=2 SV=2	PF07776//PF09228//PF00856	Zinc-finger associated domain (zf-AD)//Prokaryotic Transcriptional repressor TraM//SET domain	GO:0045892	negative regulation of transcription, DNA-templated	GO:0005515//GO:0008270	protein binding//zinc ion binding	GO:0005634	nucleus	KOG2084	Predicted histone tail methylase containing SET domain
c117801_g2	1362	--	--	--	--	--	--	--	--	--	--	--	--	--	--	--	--	--	--	--	--	--	--	--	--	--	--	--	--
c125240_g3	4021	743762912	XP_010910490.1	1984	0	PREDICTED: non-lysosomal glucosylceramidase isoform X2 [Elaeis guineensis]	590681738	XM_007041101.1	344	1.07884e-177	Theobroma cacao Non-lysosomal glucosylceramidase (TCM_006124) mRNA, complete cds	K17108	GBA2	non-lysosomal glucosylceramidase	http://www.genome.jp/dbget-bin/www_bget?ko:K17108	Q9HCG7	919	5.68336e-104	Non-lysosomal glucosylceramidase OS=Homo sapiens GN=GBA2 PE=1 SV=2	PF13202//PF04685//PF00036	EF hand//Protein of unknown function, DUF608//EF hand	GO:0006665//GO:0005975//GO:0006687//GO:0006807	sphingolipid metabolic process//carbohydrate metabolic process//glycosphingolipid metabolic process//nitrogen compound metabolic process	GO:0004348//GO:0005509	glucosylceramidase activity//calcium ion binding	GO:0016021	integral component of membrane	KOG2119	Predicted bile acid beta-glucosidase
c124654_g1	3296	672156656	XP_008798013.1	225	1.98025e-16	PREDICTED: uncharacterized protein LOC103713031 [Phoenix dactylifera]	--	--	--	--	--	--	--	--	--	--	--	--	--	PF02037//PF00046	SAP domain//Homeobox domain	GO:0006355	regulation of transcription, DNA-templated	GO:0003700//GO:0043565//GO:0003676	transcription factor activity, sequence-specific DNA binding//sequence-specific DNA binding//nucleic acid binding	GO:0005667	transcription factor complex	--	--
c96163_g1	1543	669172357	XP_008621527.1	374	8.35701e-37	hypothetical protein SDRG_17070, partial [Saprolegnia diclina VS20]>gi|530726802|gb|EQC25044.1| hypothetical protein SDRG_17070, partial [Saprolegnia diclina VS20]	641656346	XM_008181707.1	837	0	PREDICTED: Acyrthosiphon pisum egl nine homolog 1 (LOC100169314), transcript variant X1, mRNA	K09592	EGLN, HPH	hypoxia-inducible factor prolyl hydroxylase	http://www.genome.jp/dbget-bin/www_bget?ko:K09592	P59722	697	4.02696e-85	Egl nine homolog 1 (Fragment) OS=Rattus norvegicus GN=Egln1 PE=2 SV=2	PF03171//PF13640	2OG-Fe(II) oxygenase superfamily//2OG-Fe(II) oxygenase superfamily	GO:0055114	oxidation-reduction process	GO:0016491//GO:0016706	oxidoreductase activity//oxidoreductase activity, acting on paired donors, with incorporation or reduction of molecular oxygen, 2-oxoglutarate as one donor, and incorporation of one atom each of oxygen into both donors	--	--	--	--
c120702_g1	1183	743756348	XP_010916355.1	938	3.71464e-122	PREDICTED: uncharacterized protein LOC105041191 [Elaeis guineensis]>gi|743756350|ref|XP_010916363.1| PREDICTED: uncharacterized protein LOC105041191 [Elaeis guineensis]	743756349	XM_010918061.1	306	4.13704e-157	PREDICTED: Elaeis guineensis uncharacterized LOC105041191 (LOC105041191), transcript variant X2, mRNA	--	--	--	--	P73555	345	7.18832e-36	Uncharacterized membrane protein sll0875 OS=Synechocystis sp. (strain PCC 6803 / Kazusa) GN=sll0875 PE=3 SV=1	PF01148//PF01940	Cytidylyltransferase family//Integral membrane protein DUF92	--	--	GO:0016772	transferase activity, transferring phosphorus-containing groups	GO:0016021//GO:0016020	integral component of membrane//membrane	--	--
c26427_g1	661	303287564	XP_003063071.1	404	4.53034e-47	predicted protein [Micromonas pusilla CCMP1545]>gi|226455707|gb|EEH53010.1| predicted protein [Micromonas pusilla CCMP1545]	402745880	NM_001162109.2	374	0	Acyrthosiphon pisum gamma-aminobutyric acid receptor-associated protein-like (LOC100163628), mRNA	K08341	GABARAP, ATG8, LC3	GABA(A) receptor-associated protein	http://www.genome.jp/dbget-bin/www_bget?ko:K08341	P60517	536	5.44522e-68	Gamma-aminobutyric acid receptor-associated protein OS=Rattus norvegicus GN=Gabarap PE=1 SV=1	PF04110	Ubiquitin-like autophagy protein Apg12	GO:0000045	autophagosome assembly	--	--	GO:0005737	cytoplasm	KOG1654	Microtubule-associated anchor protein involved in autophagy and membrane trafficking
c124157_g1	437	--	--	--	--	--	--	--	--	--	--	--	--	--	--	--	--	--	--	--	--	--	--	--	--	--	--	--	--
c92158_g1	2812	325187897	CCA22441.1	287	3.23543e-24	polycomb protein putative [Albugo laibachii Nc14]	641651912	XM_008179954.1	2178	0	PREDICTED: Acyrthosiphon pisum polycomb protein suz12-B (LOC100163595), mRNA	K11463	SUZ12	polycomb protein SUZ12	http://www.genome.jp/dbget-bin/www_bget?ko:K11463	Q80U70	1244	1.05039e-155	Polycomb protein Suz12 OS=Mus musculus GN=Suz12 PE=1 SV=2	PF01366	Herpesvirus processing and transport protein	GO:0019069//GO:0016485//GO:0015031	viral capsid assembly//protein processing//protein transport	GO:0008565	protein transporter activity	--	--	KOG2350	Zn-finger protein joined to JAZF1 (predicted suppressor)
c115543_g1	802	697176673	XP_009597286.1	186	1.18829e-14	PREDICTED: MFP1 attachment factor 1-like [Nicotiana tomentosiformis]	764537273	XM_004290887.2	40	2.04565e-09	PREDICTED: Fragaria vesca subsp. vesca MFP1 attachment factor 1-like (LOC101302419), mRNA	--	--	--	--	Q9M7N6	177	1.48848e-14	MFP1 attachment factor 1 OS=Solanum lycopersicum GN=MAF1 PE=1 SV=1	--	--	--	--	--	--	--	--	--	--
c114629_g3	798	--	--	--	--	--	641669852	XM_001946690.3	361	0	PREDICTED: Acyrthosiphon pisum repetitive proline-rich cell wall protein 2-like (LOC100168540), mRNA	--	--	--	--	--	--	--	--	--	--	--	--	--	--	--	--	--	--
c104943_g1	859	552830946	XP_005848021.1	302	2.52911e-31	hypothetical protein CHLNCDRAFT_52203 [Chlorella variabilis]>gi|307107677|gb|EFN55919.1| hypothetical protein CHLNCDRAFT_52203 [Chlorella variabilis]	615422549	XM_007587109.1	179	1.181e-86	Neofusicoccum parvum UCRNP2 putative 60s ribosomal protein l35 protein mRNA	K02918	RP-L35e, RPL35	large subunit ribosomal protein L35e	http://www.genome.jp/dbget-bin/www_bget?ko:K02918	Q8L805	354	1.1364e-39	60S ribosomal protein L35 OS=Triticum aestivum GN=RPL35 PE=1 SV=1	PF02996//PF00831	Prefoldin subunit//Ribosomal L29 protein	GO:0042254//GO:0006457//GO:0006412	ribosome biogenesis//protein folding//translation	GO:0003735//GO:0051082	structural constituent of ribosome//unfolded protein binding	GO:0005622//GO:0005840//GO:0016272	intracellular//ribosome//prefoldin complex	KOG3436	60S ribosomal protein L35
c118823_g2	2638	743765370	XP_010912905.1	159	1.28637e-10	PREDICTED: very-long-chain 3-oxoacyl-CoA reductase 1-like [Elaeis guineensis]	641679304	XM_008190281.1	519	0	PREDICTED: Acyrthosiphon pisum uncharacterized LOC103310857 (LOC103310857), mRNA	--	--	--	--	Q28IU1	154	5.70079e-11	Very-long-chain 3-oxoacyl-CoA reductase OS=Xenopus tropicalis GN=hsd17b12 PE=2 SV=1	PF00106	short chain dehydrogenase	GO:0008152	metabolic process	GO:0016491	oxidoreductase activity	--	--	--	--
c121008_g1	2388	743918581	XP_011003296.1	710	2.02099e-102	PREDICTED: two-component response regulator-like APRR5 [Populus euphratica]	743885431	XM_010911619.1	217	2.53045e-107	PREDICTED: Elaeis guineensis two-component response regulator-like APRR9 (LOC105035907), transcript variant X2, mRNA	K12130	PRR5	pseudo-response regulator 5	http://www.genome.jp/dbget-bin/www_bget?ko:K12130	Q6LA42	655	9.50453e-74	Two-component response regulator-like APRR5 OS=Arabidopsis thaliana GN=APRR5 PE=1 SV=2	PF06203//PF00072//PF00788	CCT motif//Response regulator receiver domain//Ras association (RalGDS/AF-6) domain	GO:0006355//GO:0000160//GO:0007165	regulation of transcription, DNA-templated//phosphorelay signal transduction system//signal transduction	GO:0000156//GO:0005515	phosphorelay response regulator activity//protein binding	--	--	KOG0519	Sensory transduction histidine kinase
c120556_g2	1225	--	--	--	--	--	--	--	--	--	--	--	--	--	--	--	--	--	--	--	--	--	--	--	--	--	--	--	--
c127928_g3	719	357502337	XP_003621457.1	706	8.0114e-91	Histone H3 [Medicago truncatula]>gi|355496472|gb|AES77675.1| core histone H2A/H2B/H3/H4 [Medicago truncatula]	73808027	AB195975.1	310	1.47566e-159	Lilium longiflorum YAH3 mRNA for histone H3, complete cds	K11253	H3	histone H3	http://www.genome.jp/dbget-bin/www_bget?ko:K11253	Q402E1	690	1.02871e-90	Histone H3.2 OS=Lilium longiflorum GN=YAH3 PE=1 SV=3	PF00808//PF00125	Histone-like transcription factor (CBF/NF-Y) and archaeal histone//Core histone H2A/H2B/H3/H4	GO:0006334	nucleosome assembly	GO:0046982//GO:0043565//GO:0003677	protein heterodimerization activity//sequence-specific DNA binding//DNA binding	GO:0000786//GO:0005634//GO:0005622	nucleosome//nucleus//intracellular	KOG1745	Histones H3 and H4
c119710_g11	875	--	--	--	--	--	--	--	--	--	--	--	--	--	--	--	--	--	--	--	--	--	--	--	--	--	--	--	--
c78470_g1	1006	586779344	XP_006858504.1	692	4.79799e-86	PREDICTED: clavaminate synthase-like protein At3g21360 [Amborella trichopoda]>gi|548862613|gb|ERN19971.1| hypothetical protein AMTR_s00071p00133840 [Amborella trichopoda]	--	--	--	--	--	--	--	--	--	Q9LIG0	462	1.36553e-52	Clavaminate synthase-like protein At3g21360 OS=Arabidopsis thaliana GN=At3g21360 PE=1 SV=1	PF02668//PF03007//PF05118	Taurine catabolism dioxygenase TauD, TfdA family//Wax ester synthase-like Acyl-CoA acyltransferase domain//Aspartyl/Asparaginyl beta-hydroxylase	GO:0046486//GO:0055114//GO:0018193//GO:0045017//GO:0042967	glycerolipid metabolic process//oxidation-reduction process//peptidyl-amino acid modification//glycerolipid biosynthetic process//acyl-carrier-protein biosynthetic process	GO:0004144//GO:0016491	diacylglycerol O-acyltransferase activity//oxidoreductase activity	--	--	--	--
c128168_g6	279	672133482	XP_008790363.1	165	2.46798e-12	PREDICTED: cytochrome P450 90B1-like [Phoenix dactylifera]	--	--	--	--	--	--	--	--	--	--	--	--	--	--	--	--	--	--	--	--	--	--	--
c118520_g1	1810	--	--	--	--	--	641649721	XM_001946880.3	574	0	PREDICTED: Acyrthosiphon pisum neurofilament heavy polypeptide-like (LOC100165137), mRNA	--	--	--	--	--	--	--	--	--	--	--	--	--	--	--	--	--	--
c96717_g1	2360	546324756	XP_005718460.1	519	1.81647e-54	Animal heme peroxidase homologue [Chondrus crispus]>gi|515797849|emb|CDF77596.1| Animal heme peroxidase homologue [Chondrus crispus]	641654415	XM_001949252.3	1390	0	PREDICTED: Acyrthosiphon pisum chorion peroxidase-like (LOC100166526), mRNA	--	--	--	--	Q7QH73	730	3.32413e-86	Chorion peroxidase OS=Anopheles gambiae GN=pxt PE=2 SV=3	PF03098	Animal haem peroxidase	GO:0006979//GO:0006804//GO:0055114	response to oxidative stress//obsolete peroxidase reaction//oxidation-reduction process	GO:0004601//GO:0020037	peroxidase activity//heme binding	--	--	KOG2408	Peroxidase/oxygenase
c120946_g1	949	--	--	--	--	--	--	--	--	--	--	--	--	--	--	--	--	--	--	--	--	--	--	--	--	--	--	--	--
c113294_g1	1625	--	--	--	--	--	--	--	--	--	--	--	--	--	--	--	--	--	--	--	--	--	--	--	--	--	--	--	--
c80430_g1	1702	--	--	--	--	--	--	--	--	--	--	--	--	--	--	--	--	--	--	--	--	--	--	--	--	--	--	--	--
c127093_g2	1636	720022031	XP_010262913.1	252	3.32358e-21	PREDICTED: F-box protein At3g07870-like [Nelumbo nucifera]	--	--	--	--	--	--	--	--	--	Q9C6J3	183	3.44749e-13	Putative F-box protein At1g50870 OS=Arabidopsis thaliana GN=At1g50870 PE=4 SV=1	PF00646	F-box domain	--	--	GO:0005515	protein binding	--	--	--	--
c111567_g2	1641	326515186	BAK03506.1	747	2.24013e-92	predicted protein [Hordeum vulgare subsp. vulgare]	329663253	NM_001162450.3	1419	0	Acyrthosiphon pisum syntaxin 1A (Syx1a), transcript variant 1, mRNA	K04560	STX1A	syntaxin 1A	http://www.genome.jp/dbget-bin/www_bget?ko:K04560	Q24547	1111	2.40317e-147	Syntaxin-1A OS=Drosophila melanogaster GN=Syx1A PE=1 SV=1	PF06009//PF00015//PF00804//PF08074//PF05739//PF10392//PF02346	Laminin Domain II//Methyl-accepting chemotaxis protein (MCP) signalling domain//Syntaxin//CHDCT2 (NUC038) domain//SNARE domain//Golgi transport complex subunit 5//Chordopoxvirus fusion protein	GO:0006891//GO:0006355//GO:0007155//GO:0019064//GO:0007165	intra-Golgi vesicle-mediated transport//regulation of transcription, DNA-templated//cell adhesion//fusion of virus membrane with host plasma membrane//signal transduction	GO:0004871//GO:0003677//GO:0008270//GO:0005515//GO:0016818//GO:0005524	signal transducer activity//DNA binding//zinc ion binding//protein binding//hydrolase activity, acting on acid anhydrides, in phosphorus-containing anhydrides//ATP binding	GO:0017119//GO:0005604//GO:0019031//GO:0016020//GO:0005634	Golgi transport complex//basement membrane//viral envelope//membrane//nucleus	KOG0810	SNARE protein Syntaxin 1 and related proteins
c126607_g3	520	604321317	EYU31893.1	315	8.2612e-35	hypothetical protein MIMGU_mgv1a0019611mg, partial [Erythranthe guttata]	116012821	AK243456.1	55	5.93816e-18	Oryza sativa Japonica Group cDNA, clone: J100070J24, full insert sequence	--	--	--	--	--	--	--	--	--	--	--	--	--	--	--	--	--	--
c32810_g1	909	672137251	XP_008792344.1	422	5.94574e-44	PREDICTED: beta-adaptin-like protein A [Phoenix dactylifera]	--	--	--	--	--	--	--	--	--	Q9LDK9	385	9.19782e-40	Beta-adaptin-like protein A OS=Arabidopsis thaliana GN=BETAA-AD PE=1 SV=1	PF01602	Adaptin N terminal region	GO:0016192//GO:0006886	vesicle-mediated transport//intracellular protein transport	--	--	GO:0030117	membrane coat	KOG1061	Vesicle coat complex AP-1/AP-2/AP-4, beta subunit
c116424_g2	420	743782976	XP_010921289.1	455	1.89254e-53	PREDICTED: NAC transcription factor 25-like [Elaeis guineensis]	695025343	XM_009401647.1	42	7.97119e-11	PREDICTED: Musa acuminata subsp. malaccensis NAC domain-containing protein 68-like (LOC103984194), mRNA	--	--	--	--	Q8H4S4	400	1.74127e-45	NAC transcription factor ONAC010 OS=Oryza sativa subsp. japonica GN=ONAC010 PE=2 SV=1	PF02365	No apical meristem (NAM) protein	GO:0006355	regulation of transcription, DNA-templated	GO:0003677	DNA binding	--	--	--	--
c124768_g1	1247	695042475	XP_009408893.1	647	5.8484e-113	PREDICTED: peroxidase P7-like [Musa acuminata subsp. malaccensis]	--	--	--	--	--	K00430	E1.11.1.7	peroxidase	http://www.genome.jp/dbget-bin/www_bget?ko:K00430	Q9FLC0	532	2.10256e-95	Peroxidase 52 OS=Arabidopsis thaliana GN=PER52 PE=2 SV=1	PF00141	Peroxidase	GO:0006804//GO:0055114//GO:0006979	obsolete peroxidase reaction//oxidation-reduction process//response to oxidative stress	GO:0020037//GO:0004601	heme binding//peroxidase activity	--	--	--	--
c126381_g1	1453	643702031	KDP20463.1	325	1.40612e-33	hypothetical protein JCGZ_06008 [Jatropha curcas]	259018342	GQ458030.1	915	0	Cladosporium cladosporioides strain MA09-AO 18S ribosomal RNA gene, partial sequence; internal transcribed spacer 1, 5.8S ribosomal RNA gene, and internal transcribed spacer 2, complete sequence; and 28S ribosomal RNA gene, partial sequence	--	--	--	--	Q6CQE5	249	7.11455e-24	Protein TAR1 OS=Kluyveromyces lactis (strain ATCC 8585 / CBS 2359 / DSM 70799 / NBRC 1267 / NRRL Y-1140 / WM37) GN=TAR1-A PE=4 SV=2	--	--	--	--	--	--	--	--	--	--
c125137_g1	2469	--	--	--	--	--	--	--	--	--	--	--	--	--	--	--	--	--	--	PF12592	Protein of unknown function (DUF3763)	--	--	GO:0016820	hydrolase activity, acting on acid anhydrides, catalyzing transmembrane movement of substances	--	--	--	--
c75795_g1	612	672191730	XP_008775580.1	121	1.43169e-06	PREDICTED: uncharacterized protein LOC103695912 [Phoenix dactylifera]	--	--	--	--	--	--	--	--	--	--	--	--	--	--	--	--	--	--	--	--	--	--	--
c126035_g1	1100	720046809	XP_010270615.1	749	1.81199e-95	PREDICTED: protein MIZU-KUSSEI 1 [Nelumbo nucifera]	743821917	XM_010933862.1	147	9.38112e-69	PREDICTED: Elaeis guineensis protein MIZU-KUSSEI 1-like (LOC105052884), mRNA	--	--	--	--	O22227	336	1.72913e-34	Protein MIZU-KUSSEI 1 OS=Arabidopsis thaliana GN=MIZ1 PE=1 SV=1	--	--	--	--	--	--	--	--	--	--
c112472_g1	1398	743867316	XP_010905284.1	297	9.62221e-29	PREDICTED: uncharacterized protein LOC105032520 [Elaeis guineensis]	--	--	--	--	--	--	--	--	--	--	--	--	--	--	--	--	--	--	--	--	--	--	--
c115192_g2	1220	743879880	XP_011036061.1	181	5.83163e-13	PREDICTED: uncharacterized protein At2g39795, mitochondrial-like [Populus euphratica]	702067638	FO906610.1	37	1.46806e-07	Leptosphaeria maculans brassicae wa74_scaffold00476 complete sequence	K15414	C1QBP	complement component 1 Q subcomponent-binding protein, mitochondrial	http://www.genome.jp/dbget-bin/www_bget?ko:K15414	P40513	252	3.15366e-23	Mitochondrial acidic protein MAM33 OS=Saccharomyces cerevisiae (strain ATCC 204508 / S288c) GN=MAM33 PE=1 SV=1	PF02330	Mitochondrial glycoprotein	--	--	--	--	GO:0005759	mitochondrial matrix	KOG2536	MAM33, mitochondrial matrix glycoprotein
c112161_g1	3870	697112735	XP_009610247.1	2654	0	PREDICTED: leucine--tRNA ligase, cytoplasmic-like [Nicotiana tomentosiformis]	641668542	XM_001944397.3	2543	0	PREDICTED: Acyrthosiphon pisum leucine--tRNA ligase, cytoplasmic (LOC100164183), mRNA	K01869	LARS, leuS	leucyl-tRNA synthetase	http://www.genome.jp/dbget-bin/www_bget?ko:K01869	Q9P2J5	3497	0	Leucine--tRNA ligase, cytoplasmic OS=Homo sapiens GN=LARS PE=1 SV=2	PF09334//PF00133//PF08264	tRNA synthetases class I (M)//tRNA synthetases class I (I, L, M and V)//Anticodon-binding domain of tRNA	GO:0006418	tRNA aminoacylation for protein translation	GO:0000166//GO:0004812//GO:0005524	nucleotide binding//aminoacyl-tRNA ligase activity//ATP binding	--	--	KOG0437	Leucyl-tRNA synthetase
c239376_g1	901	--	--	--	--	--	--	--	--	--	--	--	--	--	--	--	--	--	--	--	--	--	--	--	--	--	--	--	--
c129533_g3	9874	372861944	AEX98094.1	2025	0	NADH dehydrogenase subunit 5, partial (mitochondrion) [Ferrocalamus rimosivaginus]	343478410	JN375330.1	2603	0	Phoenix dactylifera mitochondrion, complete genome	K03883	ND5	NADH-ubiquinone oxidoreductase chain 5	http://www.genome.jp/dbget-bin/www_bget?ko:K03883	Q37680	2028	0	NADH-ubiquinone oxidoreductase chain 5 OS=Triticum aestivum GN=ND5 PE=3 SV=1	PF00662//PF00361	NADH-Ubiquinone oxidoreductase (complex I), chain 5 N-terminus//NADH-Ubiquinone/plastoquinone (complex I), various chains	GO:0042773//GO:0055114//GO:0006814//GO:0006120//GO:0006744//GO:0015992	ATP synthesis coupled electron transport//oxidation-reduction process//sodium ion transport//mitochondrial electron transport, NADH to ubiquinone//ubiquinone biosynthetic process//proton transport	GO:0008137	NADH dehydrogenase (ubiquinone) activity	--	--	KOG4668	NADH dehydrogenase subunits 2, 5, and related proteins
c92254_g1	2921	357145245	XP_003573575.1	404	4.07116e-40	PREDICTED: BTB/POZ and MATH domain-containing protein 1-like [Brachypodium distachyon]	641671633	XM_008187440.1	2464	0	PREDICTED: Acyrthosiphon pisum protein roadkill (LOC100162530), transcript variant X4, mRNA	K10523	SPOP	speckle-type POZ protein	http://www.genome.jp/dbget-bin/www_bget?ko:K10523	Q9VFP2	1641	0	Protein roadkill OS=Drosophila melanogaster GN=rdx PE=1 SV=2	PF00917//PF03964//PF02214//PF00651	MATH domain//Chorion family 2//BTB/POZ domain//BTB/POZ domain	GO:0007275//GO:0051260	multicellular organismal development//protein homooligomerization	GO:0005515	protein binding	GO:0042600	chorion	KOG1987	Speckle-type POZ protein SPOP and related proteins with TRAF, MATH and BTB/POZ domains
c59872_g1	1585	694452288	XP_009351123.1	248	2.74635e-20	PREDICTED: CDK5 and ABL1 enzyme substrate 1-like [Pyrus x bretschneideri]	641657625	XM_008182196.1	1012	0	PREDICTED: Acyrthosiphon pisum CDK5 and ABL1 enzyme substrate 1 (LOC100160758), transcript variant X1, mRNA	--	--	--	--	Q8K3M5	341	2.05197e-33	CDK5 and ABL1 enzyme substrate 2 OS=Mus musculus GN=Cables2 PE=1 SV=2	--	--	--	--	--	--	--	--	--	--
c129269_g2	1879	--	--	--	--	--	--	--	--	--	--	--	--	--	--	--	--	--	--	--	--	--	--	--	--	--	--	--	--
c68859_g1	890	695014735	XP_009394205.1	160	5.82105e-10	PREDICTED: auxin response factor 2-like isoform X2 [Musa acuminata subsp. malaccensis]	--	--	--	--	--	--	--	--	--	--	--	--	--	--	--	--	--	--	--	--	--	--	--
c127518_g8	514	743786777	XP_010922254.1	258	1.91233e-23	PREDICTED: phosphatidylinositol 4-phosphate 5-kinase 6-like [Elaeis guineensis]	743803646	XM_010928678.1	68	3.48014e-25	PREDICTED: Elaeis guineensis phosphatidylinositol 4-phosphate 5-kinase 6-like (LOC105049118), mRNA	K00889	E2.7.1.68, PIP5K	1-phosphatidylinositol-4-phosphate 5-kinase	http://www.genome.jp/dbget-bin/www_bget?ko:K00889	Q9M1K2	201	7.79443e-17	Phosphatidylinositol 4-phosphate 5-kinase 4 OS=Arabidopsis thaliana GN=PIP5K4 PE=3 SV=1	--	--	--	--	--	--	--	--	--	--
c244055_g2	1250	--	--	--	--	--	--	--	--	--	--	--	--	--	--	--	--	--	--	--	--	--	--	--	--	--	--	--	--
c96983_g1	3284	168011582	XP_001758482.1	641	4.25781e-67	predicted protein [Physcomitrella patens]>gi|162690517|gb|EDQ76884.1| predicted protein [Physcomitrella patens]	641662075	XM_001952826.3	2581	0	PREDICTED: Acyrthosiphon pisum integrator complex subunit 6 (LOC100164318), mRNA	K13143	INTS6, DDX26	integrator complex subunit 6	http://www.genome.jp/dbget-bin/www_bget?ko:K13143	Q9UL03	1620	0	Integrator complex subunit 6 OS=Homo sapiens GN=INTS6 PE=1 SV=1	--	--	--	--	--	--	--	--	KOG3768	DEAD box RNA helicase
c92021_g1	790	126566046	ABO20852.1	715	2.14475e-91	chlorophyll a/b binding protein of LHCII type I [Lilium longiflorum]	126566045	EF091845.1	521	0	Lilium longiflorum chlorophyll a/b binding protein of LHCII type I mRNA, complete cds	K08913	LHCB2	light-harvesting complex II chlorophyll a/b binding protein 2	http://www.genome.jp/dbget-bin/www_bget?ko:K08913	Q10HD0	689	2.93801e-88	Chlorophyll a-b binding protein, chloroplastic OS=Oryza sativa subsp. japonica GN=RCABP89 PE=2 SV=1	PF01254	Nuclear transition protein 2	GO:0007283	spermatogenesis	GO:0003677	DNA binding	GO:0005634//GO:0000786	nucleus//nucleosome	--	--
c44268_g1	1091	--	--	--	--	--	641676555	XM_001944599.3	770	0	PREDICTED: Acyrthosiphon pisum tripartite motif-containing protein 2 (LOC100168190), mRNA	--	--	--	--	Q6PFY8	182	2.33646e-13	Tripartite motif-containing protein 45 OS=Mus musculus GN=Trim45 PE=2 SV=2	PF14634//PF00097//PF00643//PF04048//PF06009//PF13639	zinc-RING finger domain//Zinc finger, C3HC4 type (RING finger)//B-box zinc finger//Sec8 exocyst complex component specific domain//Laminin Domain II//Ring finger domain	GO:0006904//GO:0015031//GO:0007155	vesicle docking involved in exocytosis//protein transport//cell adhesion	GO:0046872//GO:0005515//GO:0008270	metal ion binding//protein binding//zinc ion binding	GO:0005604//GO:0000145//GO:0005622	basement membrane//exocyst//intracellular	KOG2177	Predicted E3 ubiquitin ligase
c122250_g4	444	672127683	XP_008787313.1	360	1.4462e-39	PREDICTED: probable BOI-related E3 ubiquitin-protein ligase 2 [Phoenix dactylifera]	--	--	--	--	--	--	--	--	--	Q9LDD1	305	3.61109e-32	Probable BOI-related E3 ubiquitin-protein ligase 3 OS=Arabidopsis thaliana GN=BRG3 PE=1 SV=1	PF00771	FHIPEP family	GO:0009306	protein secretion	--	--	GO:0016020	membrane	KOG4265	Predicted E3 ubiquitin ligase
c74402_g1	2145	326521524	BAK00338.1	246	2.22198e-21	predicted protein [Hordeum vulgare subsp. vulgare]	641647808	XM_003240209.2	1606	0	PREDICTED: Acyrthosiphon pisum uncharacterized LOC100167987 (LOC100167987), mRNA	K09565	PPIF	peptidyl-prolyl isomerase F (cyclophilin D)	http://www.genome.jp/dbget-bin/www_bget?ko:K09565	P91791	238	3.94351e-21	Peptidyl-prolyl cis-trans isomerase OS=Hemicentrotus pulcherrimus PE=2 SV=1	PF00160//PF00643//PF14634	Cyclophilin type peptidyl-prolyl cis-trans isomerase/CLD//B-box zinc finger//zinc-RING finger domain	GO:0006457	protein folding	GO:0005515//GO:0008270//GO:0003755	protein binding//zinc ion binding//peptidyl-prolyl cis-trans isomerase activity	GO:0005622	intracellular	KOG0865	Cyclophilin type peptidyl-prolyl cis-trans isomerase
c126948_g2	2449	672159752	XP_008799642.1	627	1.2855e-66	PREDICTED: uncharacterized protein LOC103714235 isoform X1 [Phoenix dactylifera]>gi|672159754|ref|XP_008799643.1| PREDICTED: uncharacterized protein LOC103714235 isoform X1 [Phoenix dactylifera]	326521163	AK365582.1	46	2.96954e-12	Hordeum vulgare subsp. vulgare mRNA for predicted protein, partial cds, clone: NIASHv2035D22	--	--	--	--	--	--	--	--	--	--	--	--	--	--	--	--	--	--
c52998_g1	1118	--	--	--	--	--	641660968	XM_001944287.3	633	0	PREDICTED: Acyrthosiphon pisum 39S ribosomal protein L9, mitochondrial (LOC100159528), mRNA	K02939	RP-L9, MRPL9, rplI	large subunit ribosomal protein L9	http://www.genome.jp/dbget-bin/www_bget?ko:K02939	Q9VF89	435	3.43095e-49	39S ribosomal protein L9, mitochondrial OS=Drosophila melanogaster GN=mRpL9 PE=2 SV=1	--	--	--	--	--	--	--	--	KOG4607	Mitochondrial ribosomal protein L9
c123280_g2	1854	743761767	XP_010904666.1	560	2.91908e-62	PREDICTED: equilibrative nucleotide transporter 3-like [Elaeis guineensis]>gi|743761769|ref|XP_010904673.1| PREDICTED: equilibrative nucleotide transporter 3-like [Elaeis guineensis]>gi|743761771|ref|XP_010904683.1| PREDICTED: equilibrative nucleotide transporter 3-like [Elaeis guineensis]>gi|743761773|ref|XP_010904689.1| PREDICTED: equilibrative nucleotide transporter 3-like [Elaeis guineensis]	663673440	HG975441.1	41	1.3467e-09	Solanum pennellii chromosome ch02, complete genome	K15014	SLC29A1_2_3, ENT1_2_3	solute carrier family 29 (equilibrative nucleoside transporter), member 1/2/3	http://www.genome.jp/dbget-bin/www_bget?ko:K15014	Q9M0Y3	445	4.62629e-47	Equilibrative nucleotide transporter 3 OS=Arabidopsis thaliana GN=ENT3 PE=1 SV=1	PF01426	BAH domain	--	--	GO:0003682	chromatin binding	GO:0000785	chromatin	--	--
c105702_g1	1921	729346368	XP_010541892.1	396	4.14614e-39	PREDICTED: cytochrome P450 734A1-like [Tarenaya hassleriana]	641660870	XM_008183426.1	831	0	PREDICTED: Acyrthosiphon pisum cytochrome P450 4C1-like (LOC100160629), transcript variant X2, mRNA	K07427	CYP4V	cytochrome P450, family 4, subfamily V	http://www.genome.jp/dbget-bin/www_bget?ko:K07427	P29981	863	6.34899e-106	Cytochrome P450 4C1 OS=Blaberus discoidalis GN=CYP4C1 PE=2 SV=1	PF00067	Cytochrome P450	GO:0055114	oxidation-reduction process	GO:0016705//GO:0005506//GO:0020037	oxidoreductase activity, acting on paired donors, with incorporation or reduction of molecular oxygen//iron ion binding//heme binding	--	--	KOG0157	Cytochrome P450 CYP4/CYP19/CYP26 subfamilies
c76265_g1	2311	--	--	--	--	--	641675804	XM_001947048.3	801	0	PREDICTED: Acyrthosiphon pisum extracellular serine/threonine protein kinase FAM20C (LOC100166577), mRNA	--	--	--	--	A4VCL2	1380	3.51553e-175	Extracellular serine/threonine protein CG31145 OS=Drosophila melanogaster GN=CG31145 PE=2 SV=1	PF00454//PF08676//PF00116	Phosphatidylinositol 3- and 4-kinase//MutL C terminal dimerisation domain//Cytochrome C oxidase subunit II, periplasmic domain	GO:0006298//GO:0006123//GO:0015992	mismatch repair//mitochondrial electron transport, cytochrome c to oxygen//proton transport	GO:0016773//GO:0004129//GO:0005524//GO:0005507	phosphotransferase activity, alcohol group as acceptor//cytochrome-c oxidase activity//ATP binding//copper ion binding	GO:0016020//GO:0045277	membrane//respiratory chain complex IV	KOG3829	Uncharacterized conserved protein
c123331_g1	4029	672108605	XP_008785915.1	853	1.41966e-99	PREDICTED: palmitoyl-acyl carrier protein thioesterase, chloroplastic-like [Phoenix dactylifera]>gi|672108607|ref|XP_008785922.1| PREDICTED: palmitoyl-acyl carrier protein thioesterase, chloroplastic-like [Phoenix dactylifera]	672177805	XM_008810788.1	208	4.32326e-102	PREDICTED: Phoenix dactylifera palmitoyl-acyl carrier protein thioesterase, chloroplastic-like (LOC103720846), transcript variant X2, mRNA	K10781	FATB	fatty acyl-ACP thioesterase B	http://www.genome.jp/dbget-bin/www_bget?ko:K10781	Q9SQI3	726	2.85352e-83	Palmitoyl-acyl carrier protein thioesterase, chloroplastic OS=Gossypium hirsutum GN=FATB1 PE=1 SV=1	PF01643	Acyl-ACP thioesterase	GO:0006633	fatty acid biosynthetic process	GO:0016790	thiolester hydrolase activity	--	--	--	--
c110363_g1	442	--	--	--	--	--	--	--	--	--	--	--	--	--	--	--	--	--	--	--	--	--	--	--	--	--	--	--	--
c95210_g1	1978	--	--	--	--	--	641669200	XM_001945971.3	1317	0	PREDICTED: Acyrthosiphon pisum polyamine-modulated factor 1-binding protein 1-like (LOC100162107), mRNA	--	--	--	--	--	--	--	--	--	--	--	--	--	--	--	--	--	--
c123913_g4	1545	695015991	XP_009394889.1	341	1.08231e-31	PREDICTED: protein VERNALIZATION INSENSITIVE 3-like isoform X1 [Musa acuminata subsp. malaccensis]>gi|695015993|ref|XP_009394890.1| PREDICTED: protein VERNALIZATION INSENSITIVE 3-like isoform X1 [Musa acuminata subsp. malaccensis]	--	--	--	--	--	--	--	--	--	Q9SUM4	236	2.16318e-19	VIN3-like protein 2 OS=Arabidopsis thaliana GN=VIL2 PE=1 SV=1	--	--	--	--	--	--	--	--	--	--
c99801_g1	1748	302858155	XP_002960029.1	616	1.1383e-71	hypothetical protein VOLCADRAFT_101541 [Volvox carteri f. nagariensis]>gi|300253510|gb|EFJ38906.1| hypothetical protein VOLCADRAFT_101541, partial [Volvox carteri f. nagariensis]	398408262	XM_003855549.1	357	0	Mycosphaerella graminicola IPO323 hypothetical protein (MYCGRDRAFT_68243) mRNA, complete cds	K01649	leuA	2-isopropylmalate synthase	http://www.genome.jp/dbget-bin/www_bget?ko:K01649	P06208	1243	7.79619e-162	2-isopropylmalate synthase OS=Saccharomyces cerevisiae (strain ATCC 204508 / S288c) GN=LEU4 PE=1 SV=1	PF03242//PF08502//PF00682	Late embryogenesis abundant protein//LeuA allosteric (dimerisation) domain//HMGL-like	GO:0009098//GO:0006090//GO:0006950//GO:0009099//GO:0009097	leucine biosynthetic process//pyruvate metabolic process//response to stress//valine biosynthetic process//isoleucine biosynthetic process	GO:0003824//GO:0003852	catalytic activity//2-isopropylmalate synthase activity	--	--	KOG2367	Alpha-isopropylmalate synthase/homocitrate synthase
c126374_g3	323	--	--	--	--	--	--	--	--	--	--	--	--	--	--	--	--	--	--	--	--	--	--	--	--	--	--	--	--
c111314_g1	1058	672159075	XP_008799290.1	328	1.71195e-33	PREDICTED: CASP-like protein MA4_106O17.52 [Phoenix dactylifera]	--	--	--	--	--	--	--	--	--	Q1EPG6	310	5.28384e-32	CASP-like protein 1D1 OS=Musa acuminata GN=MA4_106O17.52 PE=3 SV=2	PF06645	Microsomal signal peptidase 12 kDa subunit (SPC12)	GO:0006465	signal peptide processing	GO:0008233	peptidase activity	GO:0016021//GO:0005787	integral component of membrane//signal peptidase complex	--	--
c100348_g1	1432	848872912	XP_012837016.1	432	1.14938e-45	PREDICTED: probable 1-acyl-sn-glycerol-3-phosphate acyltransferase 5 [Erythranthe guttatus]>gi|848872914|ref|XP_012837017.1| PREDICTED: probable 1-acyl-sn-glycerol-3-phosphate acyltransferase 5 [Erythranthe guttatus]>gi|848872917|ref|XP_012837018.1| PREDICTED: probable 1-acyl-sn-glycerol-3-phosphate acyltransferase 5 [Erythranthe guttatus]>gi|848872919|ref|XP_012837019.1| PREDICTED: probable 1-ac…	641674398	XM_001945584.3	936	0	PREDICTED: Acyrthosiphon pisum lysocardiolipin acyltransferase 1-like (LOC100159955), transcript variant X3, mRNA	K13513	LCLAT1, AGPAT8	lysocardiolipin and lysophospholipid acyltransferase	http://www.genome.jp/dbget-bin/www_bget?ko:K13513	Q5F3X0	649	6.74947e-78	Lysocardiolipin acyltransferase 1 OS=Gallus gallus GN=LCLAT1 PE=2 SV=1	PF01553	Acyltransferase	GO:0008152	metabolic process	GO:0016746	transferase activity, transferring acyl groups	--	--	KOG1505	Lysophosphatidic acid acyltransferase LPAAT and related acyltransferases
c117235_g2	1000	672109336	XP_008789650.1	1543	0	PREDICTED: 5-methyltetrahydropteroyltriglutamate--homocysteine methyltransferase 1-like [Phoenix dactylifera]	672204587	XM_008780731.1	423	0	PREDICTED: Phoenix dactylifera 5-methyltetrahydropteroyltriglutamate--homocysteine methyltransferase 1 (LOC103698689), mRNA	K00549	metE	5-methyltetrahydropteroyltriglutamate--homocysteine methyltransferase	http://www.genome.jp/dbget-bin/www_bget?ko:K00549	Q2QLY4	1452	0	5-methyltetrahydropteroyltriglutamate--homocysteine methyltransferase 2 OS=Oryza sativa subsp. japonica GN=Os12g0624000 PE=2 SV=1	PF01717//PF08267	Cobalamin-independent synthase, Catalytic domain//Cobalamin-independent synthase, N-terminal domain	GO:0009086//GO:0008652	methionine biosynthetic process//cellular amino acid biosynthetic process	GO:0008270//GO:0003871	zinc ion binding//5-methyltetrahydropteroyltriglutamate-homocysteine S-methyltransferase activity	--	--	KOG2263	Methionine synthase II (cobalamin-independent)
c113196_g6	2710	--	--	--	--	--	--	--	--	--	--	--	--	--	--	--	--	--	--	--	--	--	--	--	--	--	--	--	--
c123929_g2	1127	672167186	XP_008803544.1	925	1.35441e-120	PREDICTED: tuliposide A-converting enzyme 2, chloroplastic-like [Phoenix dactylifera]	672167185	XM_008805322.1	174	9.41674e-84	PREDICTED: Phoenix dactylifera tuliposide A-converting enzyme 2, chloroplastic-like (LOC103717078), mRNA	--	--	--	--	I4DST9	784	3.2e-99	Tuliposide A-converting enzyme 2, chloroplastic OS=Tulipa gesneriana GN=TCEA2 PE=1 SV=1	PF12740//PF00975//PF07859	Chlorophyllase enzyme//Thioesterase domain//alpha/beta hydrolase fold	GO:0015994//GO:0015996//GO:0008152//GO:0009058	chlorophyll metabolic process//chlorophyll catabolic process//metabolic process//biosynthetic process	GO:0016787//GO:0047746//GO:0016788	hydrolase activity//chlorophyllase activity//hydrolase activity, acting on ester bonds	--	--	KOG1515	Arylacetamide deacetylase
c129113_g4	4684	731345613	XP_010684010.1	114	2.66501e-11	PREDICTED: uncharacterized protein LOC104898613 [Beta vulgaris subsp. vulgaris]	--	--	--	--	--	--	--	--	--	--	--	--	--	--	--	--	--	--	--	--	--	--	--
c127741_g1	3296	743806963	XP_010927904.1	696	3.07832e-74	PREDICTED: chromatin assembly factor 1 subunit FAS1 isoform X2 [Elaeis guineensis]	695074155	XM_009385993.1	111	2.94939e-48	PREDICTED: Musa acuminata subsp. malaccensis chromatin assembly factor 1 subunit FAS1-like (LOC103971858), mRNA	K10750	CHAF1A	chromatin assembly factor 1 subunit A	http://www.genome.jp/dbget-bin/www_bget?ko:K10750	B2ZX90	387	2.10352e-54	Chromatin assembly factor 1 subunit FSM OS=Oryza sativa subsp. japonica GN=FSM PE=2 SV=1	--	--	--	--	--	--	--	--	KOG4364	Chromatin assembly factor-I
c100753_g1	3266	326500910	BAJ95121.1	842	1.09001e-93	predicted protein [Hordeum vulgare subsp. vulgare]	641675722	XM_001945272.3	2059	0	PREDICTED: Acyrthosiphon pisum serine/threonine-protein kinase SIK1-like (LOC100167523), mRNA	K16311	SIK	serine/threonine-protein kinase SIK	http://www.genome.jp/dbget-bin/www_bget?ko:K16311	Q9H0K1	1196	7.77663e-145	Serine/threonine-protein kinase SIK2 OS=Homo sapiens GN=SIK2 PE=1 SV=1	PF06293//PF07714//PF00069	Lipopolysaccharide kinase (Kdo/WaaP) family//Protein tyrosine kinase//Protein kinase domain	GO:0009103//GO:0006468	lipopolysaccharide biosynthetic process//protein phosphorylation	GO:0016773//GO:0005524//GO:0004672	phosphotransferase activity, alcohol group as acceptor//ATP binding//protein kinase activity	GO:0016020	membrane	KOG0586	Serine/threonine protein kinase
c124460_g5	1359	743847032	XP_010938997.1	266	5.96734e-25	PREDICTED: NADH dehydrogenase [ubiquinone] iron-sulfur protein 4, mitochondrial [Elaeis guineensis]	743761592	XM_010944723.1	54	5.81654e-17	PREDICTED: Elaeis guineensis NADH-ubiquinone oxidoreductase subunit 8-like (LOC105060868), mRNA	K03937	NDUFS4	NADH dehydrogenase (ubiquinone) Fe-S protein 4	http://www.genome.jp/dbget-bin/www_bget?ko:K03937	Q9FJW4	208	7.27007e-18	NADH dehydrogenase [ubiquinone] iron-sulfur protein 4, mitochondrial OS=Arabidopsis thaliana GN=FRO1 PE=2 SV=1	--	--	--	--	--	--	--	--	KOG3256	NADH:ubiquinone oxidoreductase, NDUFS8/23 kDa subunit
c122488_g1	2543	672182362	XP_008811426.1	1680	0	PREDICTED: LOW QUALITY PROTEIN: filament-like plant protein 4 [Phoenix dactylifera]	641663271	XM_008184354.1	523	0	PREDICTED: Acyrthosiphon pisum GPI ethanolamine phosphate transferase 1 (LOC100169073), mRNA	--	--	--	--	Q9C698	1193	8.33709e-146	Filament-like plant protein 6 OS=Arabidopsis thaliana GN=FPP6 PE=1 SV=1	PF08702//PF01663//PF14073//PF09252	Fibrinogen alpha/beta chain family//Type I phosphodiesterase / nucleotide pyrophosphatase//Centrosome localisation domain of Cep57//Allergen Fel d I-B chain	GO:0051258//GO:0030168//GO:0007165	protein polymerization//platelet activation//signal transduction	GO:0042802//GO:0043015//GO:0030674//GO:0005102//GO:0003824	identical protein binding//gamma-tubulin binding//protein binding, bridging//receptor binding//catalytic activity	GO:0005577//GO:0005615//GO:0045298	fibrinogen complex//extracellular space//tubulin complex	KOG2124	Glycosylphosphatidylinositol anchor synthesis protein
c120669_g1	1564	743798734	XP_010925311.1	872	5.2592e-109	PREDICTED: 3'-N-debenzoyl-2'-deoxytaxol N-benzoyltransferase-like [Elaeis guineensis]	--	--	--	--	--	--	--	--	--	Q8LL69	410	1.51537e-42	3'-N-debenzoyl-2'-deoxytaxol N-benzoyltransferase OS=Taxus canadensis GN=TAX10 PE=1 SV=1	PF10417//PF02458	C-terminal domain of 1-Cys peroxiredoxin//Transferase family	GO:0055114	oxidation-reduction process	GO:0051920//GO:0016747	peroxiredoxin activity//transferase activity, transferring acyl groups other than amino-acyl groups	--	--	--	--
c105413_g1	822	672173008	XP_008806619.1	166	6.13225e-12	PREDICTED: uncharacterized protein LOC103719250 [Phoenix dactylifera]	--	--	--	--	--	--	--	--	--	--	--	--	--	--	--	--	--	--	--	--	--	--	--
c112174_g1	1433	743892710	XP_010911620.1	952	3.76605e-123	PREDICTED: isoflavone reductase-like protein [Elaeis guineensis]	169639231	EU360971.1	53	2.20892e-16	Linum strictum subsp. corymbulosum pterocarpan reductase-like protein mRNA, complete cds	--	--	--	--	E1U332	879	3.52129e-113	Isoflavone reductase-like protein OS=Olea europaea PE=1 SV=1	PF01073//PF02719//PF02254//PF03435//PF00106//PF01370//PF01113//PF01118//PF04321	3-beta hydroxysteroid dehydrogenase/isomerase family//Polysaccharide biosynthesis protein//TrkA-N domain//Saccharopine dehydrogenase//short chain dehydrogenase//NAD dependent epimerase/dehydratase family//Dihydrodipicolinate reductase, N-terminus//Semialdehyde dehydrogenase, NAD binding domain//RmlD substrate binding domain	GO:0008207//GO:0009117//GO:0009085//GO:0006813//GO:0030639//GO:0045226//GO:0008152//GO:0055114//GO:0044237//GO:0009225//GO:0009089//GO:0006694//GO:0019872//GO:0008209//GO:0009058//GO:0008210	C21-steroid hormone metabolic process//nucleotide metabolic process//lysine biosynthetic process//potassium ion transport//polyketide biosynthetic process//extracellular polysaccharide biosynthetic process//metabolic process//oxidation-reduction process//cellular metabolic process//nucleotide-sugar metabolic process//lysine biosynthetic process via diaminopimelate//steroid biosynthetic process//s…	GO:0003854//GO:0050662//GO:0016616//GO:0008839//GO:0016491//GO:0016620//GO:0051287//GO:0008831//GO:0003824	3-beta-hydroxy-delta5-steroid dehydrogenase activity//coenzyme binding//oxidoreductase activity, acting on the CH-OH group of donors, NAD or NADP as acceptor//4-hydroxy-tetrahydrodipicolinate reductase//oxidoreductase activity//oxidoreductase activity, acting on the aldehyde or oxo group of donors, NAD or NADP as acceptor//NAD binding//dTDP-4-dehydrorhamnose reductase activity//catalytic activity	--	--	--	--
c125426_g1	1511	--	--	--	--	--	--	--	--	--	--	--	--	--	--	--	--	--	--	--	--	--	--	--	--	--	--	--	--
c104688_g1	336	743754878	XP_010922121.1	211	8.82545e-18	PREDICTED: WD repeat-containing protein 11 [Elaeis guineensis]	--	--	--	--	--	--	--	--	--	--	--	--	--	--	--	--	--	--	--	--	--	--	--
c127042_g3	667	743867052	XP_010905215.1	196	7.31115e-15	PREDICTED: probable linoleate 9S-lipoxygenase 4 [Elaeis guineensis]	--	--	--	--	--	K15718	LOX1_5	linoleate 9S-lipoxygenase	http://www.genome.jp/dbget-bin/www_bget?ko:K15718	Q53RB0	155	1.16879e-10	Probable linoleate 9S-lipoxygenase 4 OS=Oryza sativa subsp. japonica GN=Os03g0700700 PE=2 SV=1	--	--	--	--	--	--	--	--	--	--
c108583_g1	2676	855313757	XP_012898281.1	1765	0	uncharacterized protein [Blastocystis hominis]>gi|300176568|emb|CBK24233.2| unnamed protein product [Blastocystis hominis]	641674120	XM_008188357.1	1757	0	PREDICTED: Acyrthosiphon pisum DNA ligase 1 (LOC100167056), partial mRNA	K10747	LIG1	DNA ligase 1	http://www.genome.jp/dbget-bin/www_bget?ko:K10747	P51892	2302	0	DNA ligase 1 OS=Xenopus laevis GN=lig1 PE=2 SV=1	PF09726//PF01331//PF01068//PF04355//PF04675//PF09119//PF04679	Transmembrane protein//mRNA capping enzyme, catalytic domain//ATP dependent DNA ligase domain//SmpA / OmlA family//DNA ligase N terminus//SicP binding//ATP dependent DNA ligase C terminal region	GO:0006310//GO:0006397//GO:0006974//GO:0006370//GO:0006281//GO:0006260//GO:0006259	DNA recombination//mRNA processing//cellular response to DNA damage stimulus//7-methylguanosine mRNA capping//DNA repair//DNA replication//DNA metabolic process	GO:1901363//GO:0016874//GO:0003910//GO:0003677//GO:0005524//GO:0097159//GO:0004484	heterocyclic compound binding//ligase activity//DNA ligase (ATP) activity//DNA binding//ATP binding//organic cyclic compound binding//mRNA guanylyltransferase activity	GO:0019867//GO:0005615//GO:0016021	outer membrane//extracellular space//integral component of membrane	KOG0967	ATP-dependent DNA ligase I
c25848_g1	952	--	--	--	--	--	--	--	--	--	--	--	--	--	--	--	--	--	--	--	--	--	--	--	--	--	--	--	--
c108841_g1	2635	672186586	XP_008813119.1	1940	0	PREDICTED: BTB/POZ domain-containing protein At3g44820 isoform X1 [Phoenix dactylifera]	672186585	XM_008814897.1	488	0	PREDICTED: Phoenix dactylifera BTB/POZ domain-containing protein At3g44820 (LOC103723840), transcript variant X1, mRNA	--	--	--	--	Q9FYC8	1473	0	BTB/POZ domain-containing protein At3g44820 OS=Arabidopsis thaliana GN=At3g44820 PE=2 SV=2	--	--	--	--	--	--	--	--	--	--
c118231_g1	871	695018701	XP_009396324.1	434	3.63056e-50	PREDICTED: uncharacterized protein LOC103981346 [Musa acuminata subsp. malaccensis]	--	--	--	--	--	--	--	--	--	--	--	--	--	PF03073//PF06635	TspO/MBR family//Nodulation protein NolV	GO:0009877	nodulation	--	--	GO:0016021	integral component of membrane	--	--
c119609_g6	2751	--	--	--	--	--	--	--	--	--	--	--	--	--	--	--	--	--	--	--	--	--	--	--	--	--	--	--	--
c36648_g1	395	672116457	XP_008781394.1	440	7.21783e-53	PREDICTED: vacuolar iron transporter homolog 4-like [Phoenix dactylifera]	--	--	--	--	--	--	--	--	--	Q9M2C0	403	2.90058e-48	Vacuolar iron transporter homolog 4 OS=Arabidopsis thaliana GN=At3g43660 PE=2 SV=1	--	--	--	--	--	--	--	--	KOG4473	Uncharacterized membrane protein
c113959_g1	1815	743759846	XP_010934110.1	158	2.26837e-10	PREDICTED: uncharacterized protein LOC105054307 [Elaeis guineensis]	--	--	--	--	--	--	--	--	--	--	--	--	--	--	--	--	--	--	--	--	--	--	--
c110529_g1	1390	--	--	--	--	--	--	--	--	--	--	--	--	--	--	--	--	--	--	--	--	--	--	--	--	--	--	--	--
c129290_g1	1556	672207984	XP_008779984.1	1227	7.2975e-162	PREDICTED: benzyl alcohol O-benzoyltransferase-like [Phoenix dactylifera]	--	--	--	--	--	--	--	--	--	Q8GT20	1088	8.8985e-142	Benzyl alcohol O-benzoyltransferase OS=Nicotiana tabacum GN=HSR201 PE=1 SV=1	PF02458	Transferase family	--	--	GO:0016747	transferase activity, transferring acyl groups other than amino-acyl groups	--	--	--	--
c107182_g1	1831	743814968	XP_010930201.1	480	6.09917e-50	PREDICTED: uncharacterized protein LOC105051447 [Elaeis guineensis]	--	--	--	--	--	--	--	--	--	--	--	--	--	--	--	--	--	--	--	--	--	--	--
c87831_g1	1847	855315399	XP_012898833.1	1369	1.20063e-180	uncharacterized protein [Blastocystis hominis]>gi|300123513|emb|CBK24785.2| unnamed protein product [Blastocystis hominis]	641650941	XM_001945402.3	1294	0	PREDICTED: Acyrthosiphon pisum tyrosine--tRNA ligase, cytoplasmic (LOC100163888), mRNA	K01866	YARS, tyrS	tyrosyl-tRNA synthetase	http://www.genome.jp/dbget-bin/www_bget?ko:K01866	Q6TGS6	1898	0	Tyrosine--tRNA ligase, cytoplasmic OS=Danio rerio GN=yars PE=2 SV=2	PF00579//PF01588	tRNA synthetases class I (W and Y)//Putative tRNA binding domain	GO:0006418	tRNA aminoacylation for protein translation	GO:0005524//GO:0097159//GO:0004812//GO:0000166//GO:0000049//GO:1901363	ATP binding//organic cyclic compound binding//aminoacyl-tRNA ligase activity//nucleotide binding//tRNA binding//heterocyclic compound binding	--	--	KOG2144	Tyrosyl-tRNA synthetase, cytoplasmic
c118126_g1	1340	743785524	XP_010921929.1	1186	1.45251e-158	PREDICTED: uncharacterized protein At2g37660, chloroplastic [Elaeis guineensis]	743785523	XM_010923627.1	363	0	PREDICTED: Elaeis guineensis uncharacterized protein At2g37660, chloroplastic (LOC105045368), mRNA	--	--	--	--	O80934	196	2.96752e-15	Uncharacterized protein At2g37660, chloroplastic OS=Arabidopsis thaliana GN=At2g37660 PE=2 SV=2	PF01370//PF00106//PF01073//PF02254//PF00056	NAD dependent epimerase/dehydratase family//short chain dehydrogenase//3-beta hydroxysteroid dehydrogenase/isomerase family//TrkA-N domain//lactate/malate dehydrogenase, NAD binding domain	GO:0006694//GO:0006813//GO:0044237//GO:0055114//GO:0008207//GO:0008152//GO:0008210//GO:0008209	steroid biosynthetic process//potassium ion transport//cellular metabolic process//oxidation-reduction process//C21-steroid hormone metabolic process//metabolic process//estrogen metabolic process//androgen metabolic process	GO:0050662//GO:0003824//GO:0016616//GO:0003854//GO:0016491	coenzyme binding//catalytic activity//oxidoreductase activity, acting on the CH-OH group of donors, NAD or NADP as acceptor//3-beta-hydroxy-delta5-steroid dehydrogenase activity//oxidoreductase activity	--	--	--	--
c129408_g1	2222	--	--	--	--	--	--	--	--	--	--	--	--	--	--	--	--	--	--	--	--	--	--	--	--	--	--	--	--
c116436_g2	558	326498111	BAJ94918.1	564	1.18797e-70	predicted protein [Hordeum vulgare subsp. vulgare]	628053539	XM_007695957.1	488	0	Cochliobolus sativus ND90Pr hypothetical protein mRNA	K02995	RP-S8e, RPS8	small subunit ribosomal protein S8e	http://www.genome.jp/dbget-bin/www_bget?ko:K02995	P0CX40	503	2.52811e-62	40S ribosomal protein S8-B OS=Saccharomyces cerevisiae (strain ATCC 204508 / S288c) GN=RPS8B PE=1 SV=1	--	--	--	--	--	--	--	--	KOG3283	40S ribosomal protein S8
c125973_g3	1194	743822732	XP_010932350.1	773	1.39468e-91	PREDICTED: phosphoinositide phosphatase SAC2-like isoform X1 [Elaeis guineensis]	672108042	XM_008784855.1	174	9.98223e-84	PREDICTED: Phoenix dactylifera phosphoinositide phosphatase SAC2 (LOC103702399), transcript variant X4, mRNA	--	--	--	--	Q7XZU1	589	2.0918e-66	Phosphoinositide phosphatase SAC4 OS=Arabidopsis thaliana GN=SAC4 PE=2 SV=1	--	--	--	--	--	--	--	--	KOG1889	Putative phosphoinositide phosphatase
c124656_g2	1510	--	--	--	--	--	--	--	--	--	--	--	--	--	--	--	--	--	--	--	--	--	--	--	--	--	--	--	--
c114150_g2	1321	672113806	XP_008812712.1	1317	1.21501e-177	PREDICTED: protein LOW PSII ACCUMULATION 3, chloroplastic isoform X1 [Phoenix dactylifera]	743851897	XM_010941951.1	378	0	PREDICTED: Elaeis guineensis protein LOW PSII ACCUMULATION 3, chloroplastic (LOC105058889), mRNA	--	--	--	--	Q8H0W0	1106	3.92219e-147	Protein LOW PSII ACCUMULATION 3, chloroplastic OS=Arabidopsis thaliana GN=LPA3 PE=1 SV=1	--	--	--	--	--	--	--	--	--	--
c109838_g1	1005	357152784	XP_003576235.1	703	1.14466e-89	PREDICTED: ADP-ribosylation factor-like protein 2 [Brachypodium distachyon]>gi|721672289|ref|XP_010236976.1| PREDICTED: ADP-ribosylation factor-like protein 2 [Brachypodium distachyon]>gi|721672295|ref|XP_010236977.1| PREDICTED: ADP-ribosylation factor-like protein 2 [Brachypodium distachyon]>gi|721672298|ref|XP_010236978.1| PREDICTED: ADP-ribosylation factor-like protein 2 [Brachypodium distachy…	695061197	XM_009420749.1	238	2.21358e-119	PREDICTED: Musa acuminata subsp. malaccensis ADP-ribosylation factor-like protein 2 (LOC103999093), mRNA	K07943	ARL2	ADP-ribosylation factor-like protein 2	http://www.genome.jp/dbget-bin/www_bget?ko:K07943	Q9ZPX1	675	3.10768e-86	ADP-ribosylation factor-like protein 2 OS=Arabidopsis thaliana GN=ARL2 PE=2 SV=1	PF00025	ADP-ribosylation factor family	--	--	GO:0005525	GTP binding	--	--	KOG0073	GTP-binding ADP-ribosylation factor-like protein ARL2
c116828_g1	1811	743760516	XP_010937268.1	729	1.38744e-87	PREDICTED: uncharacterized protein LOC105056672 [Elaeis guineensis]	--	--	--	--	--	--	--	--	--	--	--	--	--	--	--	--	--	--	--	--	--	--	--
c121689_g7	1285	--	--	--	--	--	--	--	--	--	--	--	--	--	--	--	--	--	--	--	--	--	--	--	--	--	--	--	--
c111185_g1	4396	--	--	--	--	--	641667846	XM_001942901.3	2346	0	PREDICTED: Acyrthosiphon pisum cell wall protein DAN4 (LOC100159478), mRNA	--	--	--	--	--	--	--	--	PF01607	Chitin binding Peritrophin-A domain	GO:0006030	chitin metabolic process	GO:0008061	chitin binding	GO:0005576	extracellular region	--	--
c103892_g1	2195	302809172	XP_002986279.1	1124	8.81504e-135	ATP-binding cassette transporter [Selaginella moellendorffii]>gi|300145815|gb|EFJ12488.1| ATP-binding cassette transporter [Selaginella moellendorffii]	641651904	XM_008179951.1	1355	0	PREDICTED: Acyrthosiphon pisum ATP-binding cassette sub-family B member 5-like (LOC100168150), transcript variant X4, mRNA	K05659	ABCB4	ATP-binding cassette, subfamily B (MDR/TAP), member 4	http://www.genome.jp/dbget-bin/www_bget?ko:K05659	P06795	1293	1.00848e-159	Multidrug resistance protein 1B OS=Mus musculus GN=Abcb1b PE=1 SV=1	PF02203//PF03193//PF00005//PF00664//PF09604	Tar ligand binding domain homologue//Protein of unknown function, DUF258//ABC transporter//ABC transporter transmembrane region//F subunit of K+-transporting ATPase (Potass_KdpF)	GO:0006935//GO:0006810//GO:0055085//GO:0043462//GO:0007165//GO:0006813	chemotaxis//transport//transmembrane transport//regulation of ATPase activity//signal transduction//potassium ion transport	GO:0005525//GO:0004888//GO:0003924//GO:0005524//GO:0042626//GO:0016887//GO:0008556	GTP binding//transmembrane signaling receptor activity//GTPase activity//ATP binding//ATPase activity, coupled to transmembrane movement of substances//ATPase activity//potassium-transporting ATPase activity	GO:0005886//GO:0016021//GO:0016020	plasma membrane//integral component of membrane//membrane	KOG0055	Multidrug/pheromone exporter, ABC superfamily
c119768_g1	1314	743775224	XP_010917990.1	700	8.79358e-87	PREDICTED: clp protease-related protein At4g12060, chloroplastic-like [Elaeis guineensis]	242036326	XM_002465513.1	62	2.00665e-21	Sorghum bicolor hypothetical protein, mRNA	--	--	--	--	Q8GW78	513	5.71367e-60	Clp protease-related protein At4g12060, chloroplastic OS=Arabidopsis thaliana GN=At4g12060 PE=1 SV=1	PF02861	Clp amino terminal domain	GO:0019538	protein metabolic process	--	--	--	--	--	--
c126744_g1	1925	743808044	XP_010928243.1	1634	0	PREDICTED: glucan endo-1,3-beta-glucosidase 10-like [Elaeis guineensis]	703153231	XM_010112325.1	108	7.95799e-47	Morus notabilis Glucan endo-1,3-beta-glucosidase 13 partial mRNA	--	--	--	--	Q9FJU9	890	7.44199e-110	Glucan endo-1,3-beta-glucosidase 13 OS=Arabidopsis thaliana GN=At5g56590 PE=1 SV=1	PF00332	Glycosyl hydrolases family 17	GO:0005975	carbohydrate metabolic process	GO:0004553	hydrolase activity, hydrolyzing O-glycosyl compounds	--	--	--	--
c2773_g1	1167	194477172	YP_002049351.1	324	7.37985e-31	UDP-N-acetylmuramoylalanyl-D-glutamate--2,6- diaminopimelate ligase [Paulinella chromatophora]>gi|171192179|gb|ACB43141.1| UDP-N-acetylmuramoylalanyl-D-glutamate--2,6- diaminopimelate ligase [Paulinella chromatophora]	167614187	EU274659.1	600	0	Buchnera aphidicola cell wall biosynthesis/cell division gene cluster, complete sequence	K01929	murF	UDP-N-acetylmuramoyl-tripeptide--D-alanyl-D-alanine ligase	http://www.genome.jp/dbget-bin/www_bget?ko:K01929	P57315	704	2.93095e-86	UDP-N-acetylmuramoyl-tripeptide--D-alanyl-D-alanine ligase OS=Buchnera aphidicola subsp. Acyrthosiphon pisum (strain APS) GN=murF PE=3 SV=1	PF01225//PF08245//PF00994//PF02875	Mur ligase family, catalytic domain//Mur ligase middle domain//Probable molybdopterin binding domain//Mur ligase family, glutamate ligase domain	GO:0006777//GO:0009058//GO:0044763	Mo-molybdopterin cofactor biosynthetic process//biosynthetic process//single-organism cellular process	GO:0016874//GO:0005524	ligase activity//ATP binding	--	--	--	--
c114228_g1	936	--	--	--	--	--	--	--	--	--	--	--	--	--	--	--	--	--	--	--	--	--	--	--	--	--	--	--	--
c112903_g1	855	743847893	XP_010939218.1	551	7.70589e-67	PREDICTED: uncharacterized protein LOC105058119 [Elaeis guineensis]	--	--	--	--	--	--	--	--	--	--	--	--	--	PF00418//PF00582	Tau and MAP protein, tubulin-binding repeat//Universal stress protein family	GO:0006950	response to stress	GO:0015631	tubulin binding	GO:0045298	tubulin complex	--	--
c123738_g2	2599	400269882	AFP74894.1	205	7.5806e-34	soluble inorganic pyrophosphatase [Hevea brasiliensis]	695034221	XM_009406339.1	47	8.76946e-13	PREDICTED: Musa acuminata subsp. malaccensis soluble inorganic pyrophosphatase-like (LOC103987887), transcript variant X2, mRNA	K01507	ppa	inorganic pyrophosphatase	http://www.genome.jp/dbget-bin/www_bget?ko:K01507	Q43187	212	4.33412e-24	Soluble inorganic pyrophosphatase OS=Solanum tuberosum GN=PPA PE=2 SV=1	--	--	--	--	--	--	--	--	--	--
c100612_g1	1968	326522915	BAJ88503.1	792	6.51802e-95	predicted protein [Hordeum vulgare subsp. vulgare]	641655423	XM_001944564.3	1038	0	PREDICTED: Acyrthosiphon pisum probable cytochrome P450 6a14 (LOC100162594), mRNA	K14999	CYP6	cytochrome P450, family 6	http://www.genome.jp/dbget-bin/www_bget?ko:K14999	Q9V4U7	943	1.53589e-117	Probable cytochrome P450 6a14 OS=Drosophila melanogaster GN=Cyp6a14 PE=3 SV=2	PF00067	Cytochrome P450	GO:0055114	oxidation-reduction process	GO:0016705//GO:0005506//GO:0020037	oxidoreductase activity, acting on paired donors, with incorporation or reduction of molecular oxygen//iron ion binding//heme binding	--	--	KOG0158	Cytochrome P450 CYP3/CYP5/CYP6/CYP9 subfamilies
c121728_g3	424	--	--	--	--	--	--	--	--	--	--	--	--	--	--	--	--	--	--	--	--	--	--	--	--	--	--	--	--
c110142_g1	1313	743785418	XP_010921900.1	1456	0	PREDICTED: probable inactive purple acid phosphatase 16 isoform X1 [Elaeis guineensis]	743785421	XM_010923600.1	307	1.28051e-157	PREDICTED: Elaeis guineensis probable inactive purple acid phosphatase 16 (LOC105045352), transcript variant X2, mRNA	--	--	--	--	Q9SR79	1279	3.54399e-173	Probable inactive purple acid phosphatase 16 OS=Arabidopsis thaliana GN=PAP16 PE=2 SV=1	PF00149//PF12289//PF02173	Calcineurin-like phosphoesterase//Rotavirus VP1 structural protein//pKID domain	GO:0006355//GO:0006144	regulation of transcription, DNA-templated//purine nucleobase metabolic process	GO:0005515//GO:0003968//GO:0016787	protein binding//RNA-directed RNA polymerase activity//hydrolase activity	GO:0031379	RNA-directed RNA polymerase complex	KOG1432	Predicted DNA repair exonuclease SIA1
c211454_g1	1314	545365728	XP_005647813.1	1166	2.05305e-154	D-3-phosphoglycerate dehydrogenase [Coccomyxa subellipsoidea C-169]>gi|384249788|gb|EIE23269.1| D-3-phosphoglycerate dehydrogenase [Coccomyxa subellipsoidea C-169]	189190001	XM_001931305.1	704	0	Pyrenophora tritici-repentis Pt-1C-BFP D-3-phosphoglycerate dehydrogenase, mRNA	K00058	serA, PHGDH	D-3-phosphoglycerate dehydrogenase	http://www.genome.jp/dbget-bin/www_bget?ko:K00058	P40510	1553	0	D-3-phosphoglycerate dehydrogenase 2 OS=Saccharomyces cerevisiae (strain ATCC 204508 / S288c) GN=SER33 PE=1 SV=1	PF03446//PF00389//PF02826//PF07991	NAD binding domain of 6-phosphogluconate dehydrogenase//D-isomer specific 2-hydroxyacid dehydrogenase, catalytic domain//D-isomer specific 2-hydroxyacid dehydrogenase, NAD binding domain//Acetohydroxy acid isomeroreductase, catalytic domain	GO:0008152//GO:0009099//GO:0015940//GO:0006098//GO:0009098//GO:0008652//GO:0009097//GO:0019521//GO:0055114	metabolic process//valine biosynthetic process//pantothenate biosynthetic process//pentose-phosphate shunt//leucine biosynthetic process//cellular amino acid biosynthetic process//isoleucine biosynthetic process//D-gluconate metabolic process//oxidation-reduction process	GO:0051287//GO:0000166//GO:0016616//GO:0004616//GO:0048037//GO:0004455	NAD binding//nucleotide binding//oxidoreductase activity, acting on the CH-OH group of donors, NAD or NADP as acceptor//phosphogluconate dehydrogenase (decarboxylating) activity//cofactor binding//ketol-acid reductoisomerase activity	--	--	KOG0068	D-3-phosphoglycerate dehydrogenase, D-isomer-specific 2-hydroxy acid dehydrogenase superfamily
c126847_g4	4017	--	--	--	--	--	--	--	--	--	--	--	--	--	--	--	--	--	--	--	--	--	--	--	--	--	--	--	--
c109503_g1	1708	673044545	XP_008876233.1	225	4.67902e-18	hypothetical protein H310_11354 [Aphanomyces invadans]>gi|574468039|gb|ETV95059.1| hypothetical protein H310_11354 [Aphanomyces invadans]	641661431	XM_008183660.1	1011	0	PREDICTED: Acyrthosiphon pisum monoacylglycerol lipase ABHD12-like (LOC100575029), transcript variant X3, mRNA	K13704	ABHD12	abhydrolase domain-containing protein 12	http://www.genome.jp/dbget-bin/www_bget?ko:K13704	B4F753	579	1.23821e-66	Monoacylglycerol lipase ABHD12 OS=Xenopus tropicalis GN=abhd12 PE=2 SV=1	PF03376//PF07859//PF02230//PF04083//PF00326	Adenovirus E3B protein//alpha/beta hydrolase fold//Phospholipase/Carboxylesterase//Partial alpha/beta-hydrolase lipase region//Prolyl oligopeptidase family	GO:0008152//GO:0006508//GO:0006629	metabolic process//proteolysis//lipid metabolic process	GO:0008236//GO:0016787	serine-type peptidase activity//hydrolase activity	GO:0016020	membrane	KOG1552	Predicted alpha/beta hydrolase
c109191_g2	1572	551605291	XP_005784055.1	450	2.25793e-48	kelch domain-containing protein [Emiliania huxleyi CCMP1516]>gi|485637102|gb|EOD31626.1| kelch domain-containing protein [Emiliania huxleyi CCMP1516]	641675356	XM_003247169.2	988	0	PREDICTED: Acyrthosiphon pisum influenza virus NS1A-binding protein-like (LOC100159317), transcript variant X2, mRNA	K15046	NS1BP	influenza virus NS1A-binding protein	http://www.genome.jp/dbget-bin/www_bget?ko:K15046	Q920Q8	746	1.1115e-88	Influenza virus NS1A-binding protein homolog OS=Mus musculus GN=Ivns1abp PE=1 SV=2	PF01344//PF07443//PF07646	Kelch motif//HepA-related protein (HARP)//Kelch motif	GO:0016568	chromatin modification	GO:0005515//GO:0004386	protein binding//helicase activity	GO:0005634	nucleus	KOG4441	Proteins containing BTB/POZ and Kelch domains, involved in regulatory/signal transduction processes
c112075_g5	528	743821333	XP_010932007.1	480	6.12036e-53	PREDICTED: LOW QUALITY PROTEIN: condensin-2 complex subunit D3 [Elaeis guineensis]	--	--	--	--	--	K11491	NCAPD3	condensin-2 complex subunit D3	http://www.genome.jp/dbget-bin/www_bget?ko:K11491	--	--	--	--	--	--	--	--	--	--	--	--	--	--
c126600_g1	349	672138993	XP_008793269.1	252	1.29612e-25	PREDICTED: 17.3 kDa class II heat shock protein-like [Phoenix dactylifera]	--	--	--	--	--	K13993	HSP20	HSP20 family protein	http://www.genome.jp/dbget-bin/www_bget?ko:K13993	P19242	202	4.45285e-19	17.1 kDa class II heat shock protein OS=Pisum sativum GN=HSP17.7 PE=2 SV=1	--	--	--	--	--	--	--	--	--	--
c110175_g1	1622	743771302	XP_010915939.1	1270	2.02347e-169	PREDICTED: cytochrome b561 and DOMON domain-containing protein At3g61750 isoform X1 [Elaeis guineensis]	--	--	--	--	--	--	--	--	--	Q9M363	873	4.01342e-110	Cytochrome b561 and DOMON domain-containing protein At3g61750 OS=Arabidopsis thaliana GN=At3g61750 PE=3 SV=1	PF05767//PF01197//PF03188	Poxvirus virion envelope protein A14//Ribosomal protein L31//Eukaryotic cytochrome b561	GO:0006412//GO:0042254	translation//ribosome biogenesis	GO:0003735	structural constituent of ribosome	GO:0016021//GO:0005840//GO:0005622//GO:0019031	integral component of membrane//ribosome//intracellular//viral envelope	KOG4293	Predicted membrane protein, contains DoH and Cytochrome b-561/ferric reductase transmembrane domains
c112869_g1	809	326491995	BAJ98222.1	662	5.36895e-85	predicted protein [Hordeum vulgare subsp. vulgare]>gi|662508063|gb|KEQ65670.1| ribosomal protein L14b/L23e [Aureobasidium melanogenum CBS 110374]>gi|662515455|gb|KEQ73021.1| ribosomal protein L14b/L23e [Aureobasidium namibiae CBS 147.97]>gi|662522981|gb|KEQ80377.1| ribosomal protein L14b/L23e [Aureobasidium pullulans EXF-150]>gi|662539134|gb|KEQ96438.1| hypothetical protein AUEXF2481DRAFT_3936 [A…	189208224	XM_001940411.1	286	3.66543e-146	Pyrenophora tritici-repentis Pt-1C-BFP 60S ribosomal protein L23, partial mRNA	K02894	RP-L23e, RPL23	large subunit ribosomal protein L23e	http://www.genome.jp/dbget-bin/www_bget?ko:K02894	P0CX42	589	5.95277e-75	60S ribosomal protein L23-B OS=Saccharomyces cerevisiae (strain ATCC 204508 / S288c) GN=RPL23B PE=1 SV=1	PF00238	Ribosomal protein L14p/L23e	GO:0042254//GO:0006412	ribosome biogenesis//translation	GO:0003735	structural constituent of ribosome	GO:0005840	ribosome	KOG0901	60S ribosomal protein L14/L17/L23
c97345_g1	2909	695412166	XP_009525671.1	1153	5.40554e-141	hypothetical protein PHYSODRAFT_314340 [Phytophthora sojae]>gi|348676796|gb|EGZ16613.1| hypothetical protein PHYSODRAFT_314340 [Phytophthora sojae]	641668023	XM_008186076.1	2196	0	PREDICTED: Acyrthosiphon pisum cGMP-dependent protein kinase foraging (LOC100168151), transcript variant X3, mRNA	K07376	PRKG	protein kinase, cGMP-dependent	http://www.genome.jp/dbget-bin/www_bget?ko:K07376	Q03043	2518	0	cGMP-dependent protein kinase, isozyme 2 forms cD4/T1/T3A/T3B OS=Drosophila melanogaster GN=for PE=1 SV=3	PF07714//PF00433//PF00069//PF01581	Protein tyrosine kinase//Protein kinase C terminal domain//Protein kinase domain//FMRFamide related peptide family	GO:0009069//GO:0007218//GO:0016310//GO:0006468	serine family amino acid metabolic process//neuropeptide signaling pathway//phosphorylation//protein phosphorylation	GO:0004672//GO:0004674//GO:0016772//GO:0005524	protein kinase activity//protein serine/threonine kinase activity//transferase activity, transferring phosphorus-containing groups//ATP binding	--	--	KOG0614	cGMP-dependent protein kinase
c116494_g3	1305	--	--	--	--	--	--	--	--	--	--	--	--	--	--	--	--	--	--	--	--	--	--	--	--	--	--	--	--
c128600_g4	2623	218157747	ACK58632.1	904	2.13967e-111	coat protein [Carica papaya]	308549669	HM222521.1	2430	0	Lily mottle virus strain LMoV-DL, complete genome	--	--	--	--	P89509	2811	0	Genome polyprotein OS=Turnip mosaic virus (strain Japanese) PE=1 SV=1	PF00680//PF00767	RNA dependent RNA polymerase//Potyvirus coat protein	GO:0006351//GO:0006144	transcription, DNA-templated//purine nucleobase metabolic process	GO:0003723//GO:0003968	RNA binding//RNA-directed RNA polymerase activity	GO:0031379//GO:0019028	RNA-directed RNA polymerase complex//viral capsid	--	--
c124414_g2	1465	--	--	--	--	--	--	--	--	--	--	--	--	--	--	--	--	--	--	--	--	--	--	--	--	--	--	--	--
c110083_g1	3283	545366192	XP_005648013.1	974	4.37928e-116	DEAD-domain-containing protein [Coccomyxa subellipsoidea C-169]>gi|384249989|gb|EIE23469.1| DEAD-domain-containing protein [Coccomyxa subellipsoidea C-169]	641650584	XM_001948614.3	1264	0	PREDICTED: Acyrthosiphon pisum ATP-dependent RNA helicase vasa, isoform A-like (LOC100159418), mRNA	K13982	DDX4, VASA	probable ATP-dependent RNA helicase DDX4	http://www.genome.jp/dbget-bin/www_bget?ko:K13982	P09052	1168	6.68388e-144	ATP-dependent RNA helicase vasa, isoform A OS=Drosophila melanogaster GN=vas PE=1 SV=3	PF06862//PF00271//PF04851//PF00270	Protein of unknown function (DUF1253)//Helicase conserved C-terminal domain//Type III restriction enzyme, res subunit//DEAD/DEAH box helicase	--	--	GO:0008026//GO:0005524//GO:0004386//GO:0003677//GO:0016787//GO:0003676	ATP-dependent helicase activity//ATP binding//helicase activity//DNA binding//hydrolase activity//nucleic acid binding	GO:0005634	nucleus	KOG0335	ATP-dependent RNA helicase
c126306_g5	1128	672114119	XP_008775475.1	903	4.48251e-118	PREDICTED: uncharacterized protein LOC103695830 [Phoenix dactylifera]	802621117	XM_012220457.1	151	5.75343e-71	PREDICTED: Jatropha curcas cell division cycle-associated 7-like protein (LOC105637061), transcript variant X2, mRNA	--	--	--	--	Q96GN5	169	1.07227e-11	Cell division cycle-associated 7-like protein OS=Homo sapiens GN=CDCA7L PE=1 SV=2	--	--	--	--	--	--	--	--	--	--
c126080_g1	1561	743845459	XP_010938586.1	1045	1.79967e-136	PREDICTED: annexin D4 [Elaeis guineensis]	--	--	--	--	--	--	--	--	--	Q9ZVJ6	729	4.71638e-90	Annexin D4 OS=Arabidopsis thaliana GN=ANN4 PE=2 SV=1	PF00191	Annexin	--	--	GO:0005509//GO:0005544	calcium ion binding//calcium-dependent phospholipid binding	--	--	KOG0819	Annexin
c12072_g1	333	--	--	--	--	--	--	--	--	--	--	--	--	--	--	--	--	--	--	PF08050	Tetracycline resistance leader peptide	GO:0046677	response to antibiotic	--	--	--	--	--	--
c97781_g1	665	--	--	--	--	--	--	--	--	--	--	--	--	--	--	--	--	--	--	--	--	--	--	--	--	--	--	--	--
c36645_g1	774	--	--	--	--	--	--	--	--	--	--	--	--	--	--	--	--	--	--	PF03153	Transcription factor IIA, alpha/beta subunit	GO:0006367	transcription initiation from RNA polymerase II promoter	--	--	GO:0005672	transcription factor TFIIA complex	--	--
c73986_g1	791	--	--	--	--	--	641666616	XM_001949577.3	451	0	PREDICTED: Acyrthosiphon pisum uncharacterized LOC100159423 (LOC100159423), mRNA	--	--	--	--	--	--	--	--	PF06624	Ribosome associated membrane protein RAMP4	--	--	--	--	GO:0005783	endoplasmic reticulum	--	--
c129164_g1	1049	566560733	AHC68874.1	687	2.19595e-87	pathogen-related protein 10 [Lilium regale]	566560732	KF690636.1	304	4.73309e-156	Lilium regale pathogen-related protein 10 (PR10) mRNA, complete cds	--	--	--	--	Q05736	403	6.79288e-46	Pathogenesis-related protein 1 OS=Asparagus officinalis GN=PR1 PE=2 SV=1	PF00407	Pathogenesis-related protein Bet v I family	GO:0006952//GO:0009607	defense response//response to biotic stimulus	--	--	--	--	--	--
c74574_g1	1793	672158107	XP_008798782.1	2207	0	PREDICTED: WD repeat-containing protein WRAP73 [Phoenix dactylifera]	672158106	XM_008800560.1	646	0	PREDICTED: Phoenix dactylifera WD repeat-containing protein WRAP73 (LOC103713581), mRNA	--	--	--	--	Q9P2S5	1148	1.0873e-149	WD repeat-containing protein WRAP73 OS=Homo sapiens GN=WRAP73 PE=2 SV=1	PF00400	WD domain, G-beta repeat	--	--	GO:0005515	protein binding	--	--	KOG4497	Uncharacterized conserved protein WDR8, contains WD repeats
c129134_g1	3922	115476244	NP_001061718.1	1650	0	Os08g0389500 [Oryza sativa Japonica Group]>gi|113623687|dbj|BAF23632.1| Os08g0389500 [Oryza sativa Japonica Group]	669026884	HG670306.1	57	3.66819e-18	Triticum aestivum chromosome 3B, genomic scaffold, cultivar Chinese Spring	--	--	--	--	P10978	971	2.31207e-108	Retrovirus-related Pol polyprotein from transposon TNT 1-94 OS=Nicotiana tabacum PE=2 SV=1	PF00665//PF00098	Integrase core domain//Zinc knuckle	GO:0015074	DNA integration	GO:0008270//GO:0003676//GO:0043169	zinc ion binding//nucleic acid binding//cation binding	GO:0009536	plastid	KOG0017	FOG: Transposon-encoded proteins with TYA, reverse transcriptase, integrase domains in various combinations
c112322_g1	999	--	--	--	--	--	--	--	--	--	--	--	--	--	--	--	--	--	--	--	--	--	--	--	--	--	--	--	--
c107771_g1	2403	--	--	--	--	--	--	--	--	--	--	--	--	--	--	--	--	--	--	--	--	--	--	--	--	--	--	--	--
c119009_g1	1825	743767415	XP_010913970.1	563	6.78145e-63	PREDICTED: protein IQ-DOMAIN 1 [Elaeis guineensis]	--	--	--	--	--	--	--	--	--	Q9SF32	104	9.05428e-08	Protein IQ-DOMAIN 1 OS=Arabidopsis thaliana GN=IQD1 PE=1 SV=1	PF00612	IQ calmodulin-binding motif	--	--	GO:0005515	protein binding	--	--	--	--
c129925_g1	3069	720089438	XP_010244767.1	200	1.14411e-13	PREDICTED: neurochondrin isoform X1 [Nelumbo nucifera]>gi|720089441|ref|XP_010244768.1| PREDICTED: neurochondrin isoform X1 [Nelumbo nucifera]>gi|720089444|ref|XP_010244769.1| PREDICTED: neurochondrin isoform X1 [Nelumbo nucifera]	641647944	XM_008182109.1	1788	0	PREDICTED: Acyrthosiphon pisum neurochondrin homolog (LOC100159719), mRNA	--	--	--	--	Q9VI25	1807	0	Neurochondrin homolog OS=Drosophila melanogaster GN=Neurochondrin PE=2 SV=1	--	--	--	--	--	--	--	--	KOG2611	Neurochondrin/leucine-rich protein (Neurochondrin)
c111268_g1	839	743889446	XP_010910853.1	320	5.38389e-33	PREDICTED: uncharacterized protein LOC105036818 [Elaeis guineensis]	--	--	--	--	--	--	--	--	--	--	--	--	--	--	--	--	--	--	--	--	--	--	--
c118203_g1	1550	731910919	AIZ68163.1	1376	0	tetratricopeptide repeat protein 1-like protein [Ornithogalum longebracteatum]	743889194	XM_010912492.1	392	0	PREDICTED: Elaeis guineensis stress-induced-phosphoprotein 1-like (LOC105036758), mRNA	--	--	--	--	Q5XEP2	217	3.44098e-17	Hsp70-Hsp90 organizing protein 2 OS=Arabidopsis thaliana GN=HOP2 PE=1 SV=1	PF00515//PF13176//PF13174//PF13181	Tetratricopeptide repeat//Tetratricopeptide repeat//Tetratricopeptide repeat//Tetratricopeptide repeat	--	--	GO:0005515	protein binding	--	--	KOG0548	Molecular co-chaperone STI1
c92896_g1	1095	695025500	XP_009400004.1	1306	5.71545e-176	PREDICTED: alanine--glyoxylate aminotransferase 2 homolog 3, mitochondrial-like [Musa acuminata subsp. malaccensis]	--	--	--	--	--	K00827	AGXT2	alanine-glyoxylate transaminase / (R)-3-amino-2-methylpropionate-pyruvate transaminase	http://www.genome.jp/dbget-bin/www_bget?ko:K00827	Q9SR86	1206	1.11509e-161	Alanine--glyoxylate aminotransferase 2 homolog 3, mitochondrial OS=Arabidopsis thaliana GN=At3g08860 PE=2 SV=1	PF00202	Aminotransferase class-III	--	--	GO:0008483//GO:0030170	transaminase activity//pyridoxal phosphate binding	--	--	KOG1404	Alanine-glyoxylate aminotransferase AGT2
c109927_g2	427	672207984	XP_008779984.1	470	1.84966e-54	PREDICTED: benzyl alcohol O-benzoyltransferase-like [Phoenix dactylifera]	--	--	--	--	--	--	--	--	--	Q8GT20	412	7.87175e-47	Benzyl alcohol O-benzoyltransferase OS=Nicotiana tabacum GN=HSR201 PE=1 SV=1	PF02458	Transferase family	--	--	GO:0016747	transferase activity, transferring acyl groups other than amino-acyl groups	--	--	--	--
c74913_g1	3064	--	--	--	--	--	641656474	XM_003242382.2	2102	0	PREDICTED: Acyrthosiphon pisum insulin receptor substrate 1 (LOC100569479), transcript variant X3, mRNA	K16172	IRS1	insulin receptor substrate 1	http://www.genome.jp/dbget-bin/www_bget?ko:K16172	P35569	418	3.73145e-40	Insulin receptor substrate 1 OS=Mus musculus GN=Irs1 PE=1 SV=1	PF02174	PTB domain (IRS-1 type)	GO:0007165	signal transduction	GO:0005158	insulin receptor binding	GO:0005899	insulin receptor complex	--	--
c119928_g1	1073	--	--	--	--	--	--	--	--	--	--	--	--	--	--	--	--	--	--	--	--	--	--	--	--	--	--	--	--
c125943_g2	1000	743777227	XP_010919036.1	455	1.2838e-52	PREDICTED: protein CURVATURE THYLAKOID 1B, chloroplastic [Elaeis guineensis]	802694138	XM_012227700.1	94	2.46611e-39	PREDICTED: Jatropha curcas protein CURVATURE THYLAKOID 1B, chloroplastic (LOC105642765), mRNA	--	--	--	--	Q8LCA1	356	5.41624e-39	Protein CURVATURE THYLAKOID 1B, chloroplastic OS=Arabidopsis thaliana GN=CURT1B PE=1 SV=2	--	--	--	--	--	--	--	--	--	--
c114577_g1	1067	672110477	XP_008795653.1	836	4.15162e-105	PREDICTED: type I inositol 1,4,5-trisphosphate 5-phosphatase CVP2-like [Phoenix dactylifera]	672110476	XM_008797431.1	150	1.95392e-70	PREDICTED: Phoenix dactylifera type I inositol 1,4,5-trisphosphate 5-phosphatase CVP2-like (LOC103711323), mRNA	K01099	E3.1.3.36	phosphatidylinositol-bisphosphatase	http://www.genome.jp/dbget-bin/www_bget?ko:K01099	Q0WT19	711	1.85258e-87	Type I inositol polyphosphate 5-phosphatase 8 OS=Arabidopsis thaliana GN=IP5P8 PE=2 SV=1	--	--	--	--	--	--	--	--	KOG0565	Inositol polyphosphate 5-phosphatase and related proteins
c91417_g1	3530	546324756	XP_005718460.1	597	9.19385e-64	Animal heme peroxidase homologue [Chondrus crispus]>gi|515797849|emb|CDF77596.1| Animal heme peroxidase homologue [Chondrus crispus]	641662335	XM_008183985.1	1794	0	PREDICTED: Acyrthosiphon pisum uncharacterized LOC100169622 (LOC100169622), partial mRNA	--	--	--	--	A4IGL7	852	9.41677e-97	Peroxidasin OS=Xenopus tropicalis GN=pxdn PE=2 SV=1	PF00093//PF03098	von Willebrand factor type C domain//Animal haem peroxidase	GO:0055114//GO:0006804//GO:0006979	oxidation-reduction process//obsolete peroxidase reaction//response to oxidative stress	GO:0020037//GO:0004601//GO:0005515	heme binding//peroxidase activity//protein binding	--	--	KOG2408	Peroxidase/oxygenase
c89510_g1	856	695045389	XP_009410486.1	697	4.90424e-89	PREDICTED: 50S ribosomal protein L17, chloroplastic [Musa acuminata subsp. malaccensis]	743789091	XM_010924529.1	174	7.08194e-84	PREDICTED: Elaeis guineensis 50S ribosomal protein L17, chloroplastic-like (LOC105046043), transcript variant X5, mRNA	K02879	RP-L17, MRPL17, rplQ	large subunit ribosomal protein L17	http://www.genome.jp/dbget-bin/www_bget?ko:K02879	Q9M385	663	9.20223e-85	50S ribosomal protein L17, chloroplastic OS=Arabidopsis thaliana GN=RPL17 PE=2 SV=1	PF01196	Ribosomal protein L17	GO:0006412//GO:0042254	translation//ribosome biogenesis	GO:0003735	structural constituent of ribosome	GO:0005840//GO:0005622	ribosome//intracellular	KOG3280	Mitochondrial/chloroplast ribosomal protein L17
c121283_g1	2293	--	--	--	--	--	--	--	--	--	--	--	--	--	--	--	--	--	--	PF04319	NifZ domain	GO:0009399	nitrogen fixation	--	--	--	--	--	--
c103963_g1	1384	695057365	XP_009416952.1	1318	1.30379e-177	PREDICTED: tRNA pseudouridine synthase-like 1 isoform X1 [Musa acuminata subsp. malaccensis]>gi|695057367|ref|XP_009416953.1| PREDICTED: tRNA pseudouridine synthase-like 1 isoform X1 [Musa acuminata subsp. malaccensis]>gi|695057370|ref|XP_009416954.1| PREDICTED: tRNA pseudouridine synthase-like 1 isoform X1 [Musa acuminata subsp. malaccensis]	672126106	XM_008788270.1	320	8.02053e-165	PREDICTED: Phoenix dactylifera tRNA pseudouridine synthase-like 1 (LOC103704818), transcript variant X2, mRNA	K06173	truA, PUS1	tRNA pseudouridine38-40 synthase	http://www.genome.jp/dbget-bin/www_bget?ko:K06173	B9JQX0	428	3.84892e-47	tRNA pseudouridine synthase A OS=Agrobacterium vitis (strain S4 / ATCC BAA-846) GN=truA PE=3 SV=1	PF01416	tRNA pseudouridine synthase	GO:0009451//GO:0001522	RNA modification//pseudouridine synthesis	GO:0009982//GO:0003723	pseudouridine synthase activity//RNA binding	--	--	KOG4393	Predicted pseudouridylate synthase
c96795_g1	3036	612395949	XP_007513494.1	401	3.05833e-41	PREDICTED: similar to Zinc finger protein 271 (Zinc finger protein 7) (HZF7) (Zinc finger protein ZNFphex133) (Epstein-Barr virus-induced zinc finger protein) (ZNF-EB) (CT-ZFP48) (Zinc finger protein [Bathycoccus prasinos]>gi|412991174|emb|CCO16019.1| PREDICTED: similar to Zinc finger protein 271 (Zinc finger protein 7) (HZF7) (Zinc finger protein ZNFphex133) (Epstein-Barr virus-induced zinc fing…	641649118	XM_008186602.1	1266	0	PREDICTED: Acyrthosiphon pisum PR domain zinc finger protein 1 (LOC100159482), mRNA	--	--	--	--	Q60636	612	4.27628e-65	PR domain zinc finger protein 1 OS=Mus musculus GN=Prdm1 PE=1 SV=1	PF11722//PF00096//PF00856	CCCH zinc finger in TRM13 protein//Zinc finger, C2H2 type//SET domain	--	--	GO:0008168//GO:0046872//GO:0005515	methyltransferase activity//metal ion binding//protein binding	--	--	KOG2461	Transcription factor BLIMP-1/PRDI-BF1, contains C2H2-type Zn-finger and SET domains
c108092_g2	582	695018073	XP_009395983.1	183	1.38454e-13	PREDICTED: uncharacterized protein LOC103981108 [Musa acuminata subsp. malaccensis]	--	--	--	--	--	--	--	--	--	--	--	--	--	--	--	--	--	--	--	--	--	--	--
c121308_g3	2192	743767353	XP_010913937.1	909	1.96163e-112	PREDICTED: transcription factor bHLH48-like isoform X2 [Elaeis guineensis]	695023226	XM_009400497.1	124	1.15835e-55	PREDICTED: Musa acuminata subsp. malaccensis transcription factor bHLH48-like (LOC103983271), mRNA	--	--	--	--	Q8VZ02	477	6.12781e-52	Transcription factor bHLH48 OS=Arabidopsis thaliana GN=BHLH48 PE=2 SV=1	PF00010	Helix-loop-helix DNA-binding domain	--	--	GO:0046983	protein dimerization activity	--	--	--	--
c39273_g1	960	--	--	--	--	--	--	--	--	--	--	--	--	--	--	--	--	--	--	--	--	--	--	--	--	--	--	--	--
c115985_g3	1677	546309245	XP_005713971.1	492	8.73194e-52	unnamed protein product [Chondrus crispus]>gi|507110384|emb|CDF34152.1| unnamed protein product [Chondrus crispus]	641653618	XM_001948226.3	1159	0	PREDICTED: Acyrthosiphon pisum E3 ubiquitin-protein ligase RFWD2-like (LOC100163767), transcript variant X2, mRNA	K11142	LAP3	cytosol aminopeptidase	http://www.genome.jp/dbget-bin/www_bget?ko:K11142	P00727	1048	2.24329e-134	Cytosol aminopeptidase OS=Bos taurus GN=LAP3 PE=1 SV=3	PF13180//PF02789//PF00595//PF06963//PF00883	PDZ domain//Cytosol aminopeptidase family, N-terminal domain//PDZ domain (Also known as DHR or GLGF)//Ferroportin1 (FPN1)//Cytosol aminopeptidase family, catalytic domain	GO:0034755//GO:0006826//GO:0006508	iron ion transmembrane transport//iron ion transport//proteolysis	GO:0005515//GO:0004177//GO:0005381	protein binding//aminopeptidase activity//iron ion transmembrane transporter activity	GO:0016021//GO:0005622	integral component of membrane//intracellular	KOG2597	Predicted aminopeptidase of the M17 family
c127858_g1	940	28400798	CAD67479.1	1275	1.81205e-174	peroxidase [Asparagus officinalis]	743782277	XM_010922799.1	242	1.23429e-121	PREDICTED: Elaeis guineensis peroxidase 4-like (LOC105044789), mRNA	K00430	E1.11.1.7	peroxidase	http://www.genome.jp/dbget-bin/www_bget?ko:K00430	A7NY33	1158	1.14704e-157	Peroxidase 4 OS=Vitis vinifera GN=GSVIVT00023967001 PE=1 SV=1	PF00141	Peroxidase	GO:0006979//GO:0006804//GO:0055114	response to oxidative stress//obsolete peroxidase reaction//oxidation-reduction process	GO:0004601//GO:0020037	peroxidase activity//heme binding	--	--	--	--
c106820_g1	419	--	--	--	--	--	--	--	--	--	--	--	--	--	--	--	--	--	--	--	--	--	--	--	--	--	--	--	--
c122405_g1	3763	672166343	XP_008803100.1	1349	3.79642e-169	PREDICTED: pentatricopeptide repeat-containing protein At1g63400-like [Phoenix dactylifera]>gi|672166345|ref|XP_008803102.1| PREDICTED: pentatricopeptide repeat-containing protein At1g63400-like [Phoenix dactylifera]>gi|672166347|ref|XP_008803103.1| PREDICTED: pentatricopeptide repeat-containing protein At1g63400-like [Phoenix dactylifera]>gi|672166349|ref|XP_008803104.1| PREDICTED: pentatricopep…	--	--	--	--	--	--	--	--	--	Q53MB8	805	2.08239e-96	Thaumatin-like protein OS=Oryza sativa subsp. japonica GN=Os11g0706600 PE=2 SV=1	PF00146//PF09106//PF00947	NADH dehydrogenase//Elongation factor SelB, winged helix//Picornavirus core protein 2A	GO:0016032//GO:0055114//GO:0006448//GO:0006508//GO:0001514	viral process//oxidation-reduction process//regulation of translational elongation//proteolysis//selenocysteine incorporation	GO:0003746//GO:0003723//GO:0008233//GO:0005525	translation elongation factor activity//RNA binding//peptidase activity//GTP binding	GO:0005840//GO:0005737//GO:0016020	ribosome//cytoplasm//membrane	--	--
c114950_g3	1449	255537876	XP_002510003.1	1378	0	multidrug resistance pump, putative [Ricinus communis]>gi|223550704|gb|EEF52190.1| multidrug resistance pump, putative [Ricinus communis]	848876740	XM_012983371.1	195	2.58082e-95	PREDICTED: Erythranthe guttatus MATE efflux family protein 5-like (LOC105959304), transcript variant X2, mRNA	K03327	TC.MATE, SLC47A, norM, mdtK, dinF	multidrug resistance protein, MATE family	http://www.genome.jp/dbget-bin/www_bget?ko:K03327	Q5RFD2	384	9.15485e-39	Multidrug and toxin extrusion protein 1 OS=Pongo abelii GN=SLC47A1 PE=2 SV=1	PF01554	MatE	GO:0055085//GO:0015893//GO:0006855//GO:0006810	transmembrane transport//drug transport//drug transmembrane transport//transport	GO:0015238//GO:0015297	drug transmembrane transporter activity//antiporter activity	GO:0016020	membrane	KOG1347	Uncharacterized membrane protein, predicted efflux pump
c108552_g1	2190	--	--	--	--	--	641669782	XM_008186718.1	1510	0	PREDICTED: Acyrthosiphon pisum regulator of G-protein signaling 7-like (LOC100161713), transcript variant X1, mRNA	K16449	RGS	regulator of G-protein signaling	http://www.genome.jp/dbget-bin/www_bget?ko:K16449	Q9Z2H2	1280	1.57593e-167	Regulator of G-protein signaling 6 OS=Mus musculus GN=Rgs6 PE=1 SV=2	PF00631//PF00610//PF00615	GGL domain//Domain found in Dishevelled, Egl-10, and Pleckstrin (DEP)//Regulator of G protein signaling domain	GO:0035556//GO:0038032//GO:0007165//GO:0007186	intracellular signal transduction//termination of G-protein coupled receptor signaling pathway//signal transduction//G-protein coupled receptor signaling pathway	GO:0004871	signal transducer activity	GO:0005834	heterotrimeric G-protein complex	KOG3589	G protein signaling regulators
c95611_g1	5009	747071339	XP_011082534.1	489	5.67619e-47	PREDICTED: piezo-type mechanosensitive ion channel homolog isoform X2 [Sesamum indicum]>gi|747071341|ref|XP_011082535.1| PREDICTED: piezo-type mechanosensitive ion channel homolog isoform X2 [Sesamum indicum]	641665812	XM_008185287.1	2302	0	PREDICTED: Acyrthosiphon pisum piezo-type mechanosensitive ion channel component 2-like (LOC100161222), mRNA	--	--	--	--	M9MSG8	1608	0	Piezo-type mechanosensitive ion channel component OS=Drosophila melanogaster GN=Piezo PE=2 SV=1	PF12166	Protein of unknown function (DUF3595)	GO:0006811	ion transport	GO:0008381	mechanically-gated ion channel activity	GO:0016021	integral component of membrane	KOG1893	Uncharacterized conserved protein
c106852_g1	1755	546314989	XP_005715738.1	788	3.30776e-92	unnamed protein product [Chondrus crispus]>gi|507112227|emb|CDF35919.1| unnamed protein product [Chondrus crispus]	641679063	XM_001942895.3	1047	0	PREDICTED: Acyrthosiphon pisum NAD kinase-like (LOC100165720), transcript variant X9, mRNA	K00858	ppnK, NADK	NAD+ kinase	http://www.genome.jp/dbget-bin/www_bget?ko:K00858	P58058	1208	3.47259e-159	NAD kinase OS=Mus musculus GN=Nadk PE=1 SV=2	PF01513	ATP-NAD kinase	GO:0008152//GO:0006741//GO:0006769//GO:0046497	metabolic process//NADP biosynthetic process//nicotinamide metabolic process//nicotinate nucleotide metabolic process	GO:0003951	NAD+ kinase activity	--	--	KOG2178	Predicted sugar kinase
c127427_g5	3540	62701868	AAX92941.1	319	3.82683e-61	retrotransposon protein, putative, Ty1-copia sub-class [Oryza sativa Japonica Group]>gi|77548751|gb|ABA91548.1| retrotransposon protein, putative, Ty1-copia subclass [Oryza sativa Japonica Group]	--	--	--	--	--	K12619	XRN2, RAT1	5'-3' exoribonuclease 2	http://www.genome.jp/dbget-bin/www_bget?ko:K12619	P10978	248	7.74319e-20	Retrovirus-related Pol polyprotein from transposon TNT 1-94 OS=Nicotiana tabacum PE=2 SV=1	PF00778//PF06929//PF00665	DIX domain//Rotavirus VP3 protein//Integrase core domain	GO:0007275//GO:0007165//GO:0016032//GO:0015074	multicellular organismal development//signal transduction//viral process//DNA integration	GO:0004871//GO:0005525	signal transducer activity//GTP binding	GO:0005622//GO:0019013	intracellular//viral nucleocapsid	--	--
c115091_g2	2236	--	--	--	--	--	--	--	--	--	--	--	--	--	--	--	--	--	--	--	--	--	--	--	--	--	--	--	--
c123037_g3	942	590693681	XP_007044401.1	694	7.55956e-88	Glutathione S-transferase family protein [Theobroma cacao]>gi|508708336|gb|EOY00233.1| Glutathione S-transferase family protein [Theobroma cacao]	514818297	XM_004983797.1	44	1.44533e-11	PREDICTED: Setaria italica probable glutathione S-transferase GSTU6 (LOC101762564), mRNA	K00799	GST, gst	glutathione S-transferase	http://www.genome.jp/dbget-bin/www_bget?ko:K00799	Q9FUS8	580	9.66011e-72	Glutathione S-transferase U17 OS=Arabidopsis thaliana GN=GSTU17 PE=2 SV=1	PF13409//PF13417//PF02798	Glutathione S-transferase, N-terminal domain//Glutathione S-transferase, N-terminal domain//Glutathione S-transferase, N-terminal domain	--	--	GO:0005515	protein binding	--	--	KOG0406	Glutathione S-transferase
c128814_g2	1331	672108095	XP_008783332.1	789	1.73734e-114	PREDICTED: alanine aminotransferase 2 [Phoenix dactylifera]	672161402	XM_008802295.1	143	1.90789e-66	PREDICTED: Phoenix dactylifera alanine aminotransferase 2-like (LOC103714861), mRNA	K00814	GPT, ALT	alanine transaminase	http://www.genome.jp/dbget-bin/www_bget?ko:K00814	P34106	769	3.77747e-110	Alanine aminotransferase 2 OS=Panicum miliaceum PE=1 SV=1	PF00155	Aminotransferase class I and II	GO:0009058	biosynthetic process	GO:0030170	pyridoxal phosphate binding	--	--	KOG0258	Alanine aminotransferase
c77014_g1	2812	669151846	XP_008611485.1	831	3.49649e-92	hypothetical protein SDRG_07430 [Saprolegnia diclina VS20]>gi|530736959|gb|EQC35201.1| hypothetical protein SDRG_07430 [Saprolegnia diclina VS20]	641678373	XM_008189912.1	2331	0	PREDICTED: Acyrthosiphon pisum C2 domain-containing protein 5 (LOC100159747), transcript variant X3, mRNA	--	--	--	--	Q86YS7	1201	1.96699e-146	C2 domain-containing protein 5 OS=Homo sapiens GN=C2CD5 PE=1 SV=1	PF00895	ATP synthase protein 8	GO:0015992//GO:0015986	proton transport//ATP synthesis coupled proton transport	GO:0015078	hydrogen ion transmembrane transporter activity	GO:0000276	mitochondrial proton-transporting ATP synthase complex, coupling factor F(o)	--	--
c120158_g1	2046	743802959	XP_010926793.1	446	3.11097e-45	PREDICTED: glutamic acid-rich protein-like isoform X2 [Elaeis guineensis]	--	--	--	--	--	K17046	DEK	protein DEK	http://www.genome.jp/dbget-bin/www_bget?ko:K17046	P35659	130	1.3644e-06	Protein DEK OS=Homo sapiens GN=DEK PE=1 SV=1	PF09004	Domain of unknown function (DUF1891)	GO:0055114	oxidation-reduction process	GO:0016706//GO:0008168	oxidoreductase activity, acting on paired donors, with incorporation or reduction of molecular oxygen, 2-oxoglutarate as one donor, and incorporation of one atom each of oxygen into both donors//methyltransferase activity	--	--	KOG2266	Chromatin-associated protein Dek and related proteins, contains SAP DNA binding domain
c110487_g3	923	--	--	--	--	--	641662018	XM_008183877.1	235	9.42907e-118	PREDICTED: Acyrthosiphon pisum protein held out wings (LOC100158806), transcript variant X2, mRNA	--	--	--	--	--	--	--	--	--	--	--	--	--	--	--	--	--	--
c102208_g2	1420	226507236	NP_001151979.1	197	4.62205e-15	calcineurin B-like protein 4 [Zea mays]>gi|195651483|gb|ACG45209.1| calcineurin B-like protein 4 [Zea mays]	350535211	NM_001246063.1	577	0	Acyrthosiphon pisum neuronal calcium sensor 2-like (LOC100164690), mRNA >gnl|BL_ORD_ID|6894983 Acyrthosiphon pisum ACYPI005680 mRNA, clone: 298G11, complete cds, full-insert cDNA sequence based on the ESTs (5'-EST:FF309795, 3'-EST:FF311701)	--	--	--	--	P36609	629	1.84548e-77	Neuronal calcium sensor 2 OS=Caenorhabditis elegans GN=ncs-2 PE=2 SV=2	PF00036//PF13499//PF10591//PF13405//PF13202	EF hand//EF-hand domain pair//Secreted protein acidic and rich in cysteine Ca binding region//EF-hand domain//EF hand	GO:0050896//GO:0007165	response to stimulus//signal transduction	GO:0005509	calcium ion binding	GO:0005578	proteinaceous extracellular matrix	KOG0044	Ca2+ sensor (EF-Hand superfamily)
c104944_g1	736	743779816	XP_010920349.1	330	1.28667e-34	PREDICTED: uncharacterized protein LOC105044222 [Elaeis guineensis]	--	--	--	--	--	--	--	--	--	--	--	--	--	--	--	--	--	--	--	--	--	--	--
c1096_g1	502	672127741	XP_008787343.1	257	1.22848e-26	PREDICTED: uncharacterized protein LOC103705415 [Phoenix dactylifera]	32993129	AK107920.1	56	1.59378e-18	Oryza sativa Japonica Group cDNA clone:002-134-H03, full insert sequence	--	--	--	--	--	--	--	--	--	--	--	--	--	--	--	--	--	--
c123764_g7	1674	672195801	XP_008776639.1	194	4.99664e-21	PREDICTED: scarecrow-like protein 3 [Phoenix dactylifera]	--	--	--	--	--	--	--	--	--	Q9LPR8	143	2.78865e-13	Scarecrow-like protein 3 OS=Arabidopsis thaliana GN=SCL3 PE=2 SV=1	--	--	--	--	--	--	--	--	--	--
c82724_g1	1079	551577199	XP_005774239.1	474	6.6926e-55	ras family GTPase [Emiliania huxleyi CCMP1516]>gi|551591252|ref|XP_005779898.1| ras family GTPase [Emiliania huxleyi CCMP1516]>gi|485626017|gb|EOD21810.1| ras family GTPase [Emiliania huxleyi CCMP1516]>gi|485632464|gb|EOD27469.1| ras family GTPase [Emiliania huxleyi CCMP1516]	641653152	XM_008180460.1	609	0	PREDICTED: Acyrthosiphon pisum ras-like protein 2 (LOC100164579), transcript variant X3, mRNA	K07830	RRAS2, TC21	Ras-related protein R-Ras2	http://www.genome.jp/dbget-bin/www_bget?ko:K07830	P04388	697	4.96309e-89	Ras-like protein 2 OS=Drosophila melanogaster GN=Ras64B PE=1 SV=2	PF01926//PF08477//PF03347//PF04670//PF00009//PF00071//PF03029//PF02421//PF00025	50S ribosome-binding GTPase//Miro-like protein//Vibrio thermostable direct hemolysin//Gtr1/RagA G protein conserved region//Elongation factor Tu GTP binding domain//Ras family//Conserved hypothetical ATP binding protein//Ferrous iron transport protein B//ADP-ribosylation factor family	GO:0015684//GO:0007264//GO:0019836	ferrous iron transport//small GTPase mediated signal transduction//hemolysis by symbiont of host erythrocytes	GO:0005525//GO:0015093//GO:0003924//GO:0000166	GTP binding//ferrous iron transmembrane transporter activity//GTPase activity//nucleotide binding	GO:0005634//GO:0016021//GO:0005576//GO:0005622//GO:0005737	nucleus//integral component of membrane//extracellular region//intracellular//cytoplasm	KOG0395	Ras-related GTPase
c118317_g1	3013	--	--	--	--	--	--	--	--	--	--	--	--	--	--	--	--	--	--	--	--	--	--	--	--	--	--	--	--
c97235_g1	1971	695408791	XP_009524749.1	395	1.2097e-38	hypothetical protein PHYSODRAFT_488347 [Phytophthora sojae]>gi|348682216|gb|EGZ22032.1| hypothetical protein PHYSODRAFT_488347 [Phytophthora sojae]	641660842	XR_510590.1	1363	0	PREDICTED: Acyrthosiphon pisum proton-coupled amino acid transporter 1 (LOC100164507), transcript variant X1, misc_RNA	K14209	SLC36A, PAT	solute carrier family 36 (proton-coupled amino acid transporter)	http://www.genome.jp/dbget-bin/www_bget?ko:K14209	Q4KL91	741	1.21695e-87	Proton-coupled amino acid transporter 4 OS=Xenopus laevis GN=slc36a4 PE=2 SV=1	--	--	--	--	--	--	--	--	KOG1304	Amino acid transporters
c102493_g1	2484	546317738	XP_005716513.1	754	1.10867e-89	probable mitochrondrial 2-oxoglutarate/malate carrier protein, partial [Chondrus crispus]>gi|507113049|emb|CDF36694.1| probable mitochrondrial 2-oxoglutarate/malate carrier protein, partial [Chondrus crispus]	641658810	XM_001942983.3	991	0	PREDICTED: Acyrthosiphon pisum mitochondrial 2-oxoglutarate/malate carrier protein-like (LOC100159664), mRNA	K15104	SLC25A11, OGC	solute carrier family 25 (mitochondrial oxoglutarate transporter), member 11	http://www.genome.jp/dbget-bin/www_bget?ko:K15104	Q9CR62	947	5.63179e-119	Mitochondrial 2-oxoglutarate/malate carrier protein OS=Mus musculus GN=Slc25a11 PE=1 SV=3	PF01630	Hyaluronidase	GO:0005975	carbohydrate metabolic process	GO:0004415	hyalurononglucosaminidase activity	--	--	KOG0759	Mitochondrial oxoglutarate/malate carrier proteins
c86257_g1	2129	--	--	--	--	--	--	--	--	--	--	--	--	--	--	--	--	--	--	--	--	--	--	--	--	--	--	--	--
c38223_g1	1359	635368745	CCI43050.1	708	2.92768e-81	unnamed protein product [Albugo candida]	641662404	XM_008184014.1	932	0	PREDICTED: Acyrthosiphon pisum H(+)/Cl(-) exchange transporter 7-like (LOC103309178), transcript variant X1, mRNA	K05016	CLCN7	chloride channel 7	http://www.genome.jp/dbget-bin/www_bget?ko:K05016	P51798	933	2.56429e-115	H(+)/Cl(-) exchange transporter 7 OS=Homo sapiens GN=CLCN7 PE=1 SV=2	PF00571//PF00654	CBS domain//Voltage gated chloride channel	GO:0055085//GO:0006821	transmembrane transport//chloride transport	GO:0030554//GO:0005247	adenyl nucleotide binding//voltage-gated chloride channel activity	GO:0016020	membrane	KOG0474	Cl- channel CLC-7 and related proteins (CLC superfamily)
c115987_g2	1900	672118866	XP_008782655.1	985	7.22395e-125	PREDICTED: transcription factor RF2b-like isoform X1 [Phoenix dactylifera]	743782435	XM_010922839.1	205	9.39762e-101	PREDICTED: Elaeis guineensis transcription factor RF2b-like (LOC105044817), mRNA	--	--	--	--	Q6S4P4	806	6.06424e-100	Transcription factor RF2b OS=Oryza sativa subsp. japonica GN=RF2b PE=1 SV=2	PF03131//PF06005//PF10473//PF04111//PF00170//PF07716	bZIP Maf transcription factor//Protein of unknown function (DUF904)//Leucine-rich repeats of kinetochore protein Cenp-F/LEK1//Autophagy protein Apg6//bZIP transcription factor//Basic region leucine zipper	GO:0006914//GO:0006355//GO:0000917//GO:0043093	autophagy//regulation of transcription, DNA-templated//barrier septum assembly//FtsZ-dependent cytokinesis	GO:0043565//GO:0042803//GO:0045502//GO:0003677//GO:0008134//GO:0003700	sequence-specific DNA binding//protein homodimerization activity//dynein binding//DNA binding//transcription factor binding//transcription factor activity, sequence-specific DNA binding	GO:0005737//GO:0005634//GO:0005667//GO:0030286	cytoplasm//nucleus//transcription factor complex//dynein complex	--	--
c96690_g1	1738	--	--	--	--	--	--	--	--	--	--	--	--	--	--	--	--	--	--	--	--	--	--	--	--	--	--	--	--
c122603_g1	3180	743756036	XP_010914741.1	2206	0	PREDICTED: probable LRR receptor-like serine/threonine-protein kinase At1g05700 [Elaeis guineensis]	743884469	XM_010911394.1	110	1.02304e-47	PREDICTED: Elaeis guineensis probable LRR receptor-like serine/threonine-protein kinase At1g05700 (LOC105035725), mRNA	--	--	--	--	O65924	1653	0	Putative leucine-rich repeat receptor-like protein kinase At2g19210 OS=Arabidopsis thaliana GN=At2g19210 PE=3 SV=1	PF00560//PF00069//PF07714	Leucine Rich Repeat//Protein kinase domain//Protein tyrosine kinase	GO:0006468	protein phosphorylation	GO:0004672//GO:0005515//GO:0005524	protein kinase activity//protein binding//ATP binding	--	--	--	--
c115351_g1	1507	--	--	--	--	--	641664785	XM_008184915.1	183	1.25887e-88	PREDICTED: Acyrthosiphon pisum DNA-directed RNA polymerase II subunit RPB1-like (LOC100166173), transcript variant X2, mRNA	--	--	--	--	--	--	--	--	PF00608	Adenoviral fibre protein (repeat/shaft region)	GO:0019062//GO:0007155//GO:0009405	virion attachment to host cell//cell adhesion//pathogenesis	--	--	--	--	--	--
[truncated: 11,097 more rows]
