# Supplementary material for: Histological and Transcriptomic Analysis during Bulbil Formation in Lilium lancifolium
Source: Front Plant Sci. 2017 Aug 30;8:1508. doi: 10.3389/fpls.2017.01508 (PMC5582597; doi:10.3389/fpls.2017.01508)
Supplement: Supplementary file 9 [file Table9.XLSX]

## Sheet: Sheet1
Table S9. GO annotation for the DEGs with the corrected p-value<0.05.
Comparison	GO_accession	Description	Term_type	Corrected P-value	DEG_item
U2 vs U1	GO:0008152	metabolic process	biological_process	0.043123	1441
	GO:0055114	oxidation-reduction process	biological_process	0.001679	301
	GO:0044262	cellular carbohydrate metabolic process	biological_process	0.038948	102
	GO:0006694	steroid biosynthetic process	biological_process	0.043123	32
	GO:0008202	steroid metabolic process	biological_process	0.046734	32
	GO:0008207	C21-steroid hormone metabolic process	biological_process	0.001679	27
	GO:0008209	androgen metabolic process	biological_process	0.001679	27
	GO:0008210	estrogen metabolic process	biological_process	0.001679	27
	GO:0034754	cellular hormone metabolic process	biological_process	0.012638	27
	GO:0042445	hormone metabolic process	biological_process	0.013442	27
	GO:0010817	regulation of hormone levels	biological_process	0.013442	27
	GO:0009225	nucleotide-sugar metabolic process	biological_process	0.046734	22
	GO:0016999	antibiotic metabolic process	biological_process	0.046734	19
	GO:0017000	antibiotic biosynthetic process	biological_process	0.046734	19
	GO:0017144	drug metabolic process	biological_process	0.046734	19
	GO:0046165	alcohol biosynthetic process	biological_process	0.038948	18
	GO:0019872	streptomycin biosynthetic process	biological_process	0.038948	17
	GO:0030647	aminoglycoside antibiotic metabolic process	biological_process	0.038948	17
	GO:0030648	aminoglycoside antibiotic biosynthetic process	biological_process	0.038948	17
	GO:0046343	streptomycin metabolic process	biological_process	0.038948	17
	GO:0046173	polyol biosynthetic process	biological_process	0.038948	17
	GO:0016138	glycoside biosynthetic process	biological_process	0.044332	17
	GO:0016137	glycoside metabolic process	biological_process	0.044716	17
	GO:0045226	extracellular polysaccharide biosynthetic process	biological_process	0.038948	16
	GO:0046379	extracellular polysaccharide metabolic process	biological_process	0.038948	16
	GO:0030638	polyketide metabolic process	biological_process	0.043123	16
	GO:0030639	polyketide biosynthetic process	biological_process	0.043123	16
	GO:0042651	thylakoid membrane	cellular_component	0.015662	17
	GO:0009654	photosystem II oxygen evolving complex	cellular_component	0.012638	12
	GO:0016491	oxidoreductase activity	molecular_function	0.010971	297
	GO:0003854	3-beta-hydroxy-delta5-steroid dehydrogenase activity	molecular_function	0.001679	27
	GO:0033764	steroid dehydrogenase activity, acting on the CH-OH group of donors, NAD or NADP as acceptor	molecular_function	0.001679	27
	GO:0016229	steroid dehydrogenase activity	molecular_function	0.001679	27
	GO:0008831	dTDP-4-dehydrorhamnose reductase activity	molecular_function	0.038948	16
U3 vs U2	GO:0008152	metabolic process	biological_process	0.044851	340
	GO:0005975	carbohydrate metabolic process	biological_process	0.013524	61
	GO:0034357	photosynthetic membrane	cellular_component	0.0041887	18
	GO:0044436	thylakoid part	cellular_component	0.010421	18
	GO:0009579	thylakoid	cellular_component	0.010421	18
	GO:0009521	photosystem	cellular_component	0.010421	16
	GO:0009522	photosystem I	cellular_component	0.029965	7
	GO:0048046	apoplast	cellular_component	0.044851	5
	GO:0016705	oxidoreductase activity, acting on paired donors, with incorporation or reduction of molecular oxygen	molecular_function	0.029965	23
	GO:0005507	copper ion binding	molecular_function	7.3994e-05	17
U3 vs U1	GO:0008152	metabolic process	biological_process	0.020268	1928
	GO:0044699	single-organism process	biological_process	8.1179e-09	1585
	GO:0044763	single-organism cellular process	biological_process	8.1812e-06	1258
	GO:0044710	single-organism metabolic process	biological_process	0.0010302	967
	GO:0009058	biosynthetic process	biological_process	0.0034571	938
	GO:1901576	organic substance biosynthetic process	biological_process	0.0034744	904
	GO:0044249	cellular biosynthetic process	biological_process	0.026384	858
	GO:1901564	organonitrogen compound metabolic process	biological_process	6.6473e-14	712
	GO:0065007	biological regulation	biological_process	0.040491	696
	GO:0044271	cellular nitrogen compound biosynthetic process	biological_process	4.2741e-06	662
	GO:0010467	gene expression	biological_process	0.0018629	620
	GO:0051179	localization	biological_process	0.0070712	604
	GO:0051234	establishment of localization	biological_process	0.0052348	593
	GO:0006810	transport	biological_process	0.0055944	591
	GO:0044267	cellular protein metabolic process	biological_process	0.03809	521
	GO:0050896	response to stimulus	biological_process	0.0011892	499
	GO:0044281	small molecule metabolic process	biological_process	0.011951	484
	GO:1902578	single-organism localization	biological_process	3.5133e-05	468
	GO:0044765	single-organism transport	biological_process	3.8602e-05	461
	GO:1901566	organonitrogen compound biosynthetic process	biological_process	1.9417e-10	413
	GO:0051716	cellular response to stimulus	biological_process	0.00010825	407
	GO:0055114	oxidation-reduction process	biological_process	3.469e-05	397
	GO:0071840	cellular component organization or biogenesis	biological_process	0.0017269	382
	GO:0007154	cell communication	biological_process	3.637e-05	332
	GO:0044700	single organism signaling	biological_process	3.8598e-05	323
	GO:0023052	signaling	biological_process	3.8602e-05	323
	GO:0007165	signal transduction	biological_process	4.667e-05	320
	GO:0043603	cellular amide metabolic process	biological_process	4.9102e-12	291
	GO:0006811	ion transport	biological_process	0.00051739	277
	GO:1901135	carbohydrate derivative metabolic process	biological_process	0.0081636	277
	GO:0043604	amide biosynthetic process	biological_process	2.3278e-12	273
	GO:0044085	cellular component biogenesis	biological_process	4.077e-08	271
	GO:0006518	peptide metabolic process	biological_process	4.9102e-12	248
	GO:0043043	peptide biosynthetic process	biological_process	4.9102e-12	237
	GO:0055085	transmembrane transport	biological_process	6.2763e-05	237
	GO:0006412	translation	biological_process	4.9102e-12	234
	GO:0006812	cation transport	biological_process	0.012418	214
	GO:0022613	ribonucleoprotein complex biogenesis	biological_process	9.122e-11	190
	GO:0042254	ribosome biogenesis	biological_process	2.0637e-10	185
	GO:0006753	nucleoside phosphate metabolic process	biological_process	0.02604	177
	GO:0009117	nucleotide metabolic process	biological_process	0.026459	173
	GO:1901657	glycosyl compound metabolic process	biological_process	0.011335	151
	GO:0019693	ribose phosphate metabolic process	biological_process	0.006429	147
	GO:0009116	nucleoside metabolic process	biological_process	0.013682	141
	GO:0009119	ribonucleoside metabolic process	biological_process	0.020268	134
	GO:0006163	purine nucleotide metabolic process	biological_process	0.0073621	133
	GO:0009259	ribonucleotide metabolic process	biological_process	0.017788	131
	GO:0042278	purine nucleoside metabolic process	biological_process	0.020638	131
	GO:0046128	purine ribonucleoside metabolic process	biological_process	0.020638	131
	GO:0009150	purine ribonucleotide metabolic process	biological_process	0.010451	130
	GO:0009141	nucleoside triphosphate metabolic process	biological_process	0.0093408	122
	GO:0009144	purine nucleoside triphosphate metabolic process	biological_process	0.0089837	121
	GO:0009205	purine ribonucleoside triphosphate metabolic process	biological_process	0.0089837	121
	GO:0009199	ribonucleoside triphosphate metabolic process	biological_process	0.0089837	121
	GO:0009123	nucleoside monophosphate metabolic process	biological_process	0.040002	121
	GO:0009161	ribonucleoside monophosphate metabolic process	biological_process	0.03809	120
	GO:0009126	purine nucleoside monophosphate metabolic process	biological_process	0.021595	119
	GO:0009167	purine ribonucleoside monophosphate metabolic process	biological_process	0.021595	119
	GO:0046034	ATP metabolic process	biological_process	0.014297	117
	GO:0035556	intracellular signal transduction	biological_process	0.0052348	116
	GO:0007264	small GTPase mediated signal transduction	biological_process	0.0012767	76
	GO:0070887	cellular response to chemical stimulus	biological_process	0.032678	29
	GO:0006040	amino sugar metabolic process	biological_process	0.027121	25
	GO:0015976	carbon utilization	biological_process	0.04071	25
	GO:0006030	chitin metabolic process	biological_process	0.0089837	19
	GO:1901071	glucosamine-containing compound metabolic process	biological_process	0.0089837	19
	GO:0006805	xenobiotic metabolic process	biological_process	0.046894	16
	GO:0009410	response to xenobiotic stimulus	biological_process	0.046894	16
	GO:0071466	cellular response to xenobiotic stimulus	biological_process	0.046894	16
	GO:0042196	chlorinated hydrocarbon metabolic process	biological_process	0.045455	13
	GO:0042197	halogenated hydrocarbon metabolic process	biological_process	0.045455	13
	GO:0019497	hexachlorocyclohexane metabolic process	biological_process	0.02177	12
	GO:0016020	membrane	cellular_component	0.0023577	855
	GO:0005737	cytoplasm	cellular_component	0.0039124	519
	GO:0044444	cytoplasmic part	cellular_component	0.0048515	413
	GO:0030529	ribonucleoprotein complex	cellular_component	2.3684e-09	215
	GO:0005840	ribosome	cellular_component	1.1841e-11	194
	GO:0005739	mitochondrion	cellular_component	0.017788	92
	GO:0044429	mitochondrial part	cellular_component	0.010531	76
	GO:0005740	mitochondrial envelope	cellular_component	0.021374	70
	GO:0031966	mitochondrial membrane	cellular_component	0.017215	66
	GO:0031012	extracellular matrix	cellular_component	0.022725	41
	GO:0015935	small ribosomal subunit	cellular_component	0.013723	9
	GO:0022626	cytosolic ribosome	cellular_component	0.040491	8
	GO:0016491	oxidoreductase activity	molecular_function	2.0669e-08	426
	GO:0005215	transporter activity	molecular_function	0.00051212	320
	GO:0022857	transmembrane transporter activity	molecular_function	4.4216e-06	295
	GO:0005198	structural molecule activity	molecular_function	1.2858e-08	247
	GO:0022892	substrate-specific transporter activity	molecular_function	0.0034744	234
	GO:0022891	substrate-specific transmembrane transporter activity	molecular_function	0.00024298	231
	GO:0015075	ion transmembrane transporter activity	molecular_function	7.6045e-05	224
	GO:0008324	cation transmembrane transporter activity	molecular_function	0.0052851	177
	GO:0003735	structural constituent of ribosome	molecular_function	2.7698e-12	165
	GO:0022890	inorganic cation transmembrane transporter activity	molecular_function	0.020268	158
	GO:0048037	cofactor binding	molecular_function	0.0089837	146
	GO:0050662	coenzyme binding	molecular_function	0.049329	111
	GO:0005509	calcium ion binding	molecular_function	0.00049336	84
	GO:0042578	phosphoric ester hydrolase activity	molecular_function	0.0089837	74
	GO:0051287	NAD binding	molecular_function	0.016734	39
	GO:0008061	chitin binding	molecular_function	0.010451	17
	GO:0042302	structural constituent of cuticle	molecular_function	0.03809	16
	GO:0004298	threonine-type endopeptidase activity	molecular_function	0.020638	15
	GO:0070003	threonine-type peptidase activity	molecular_function	0.020638	15
	GO:0003993	acid phosphatase activity	molecular_function	0.021595	12
U2 vs D2	GO:0008152	metabolic process	biological_process	0.00053892	1632
	GO:0044710	single-organism metabolic process	biological_process	0.00298	792
	GO:0055114	oxidation-reduction process	biological_process	1.6495e-06	347
	GO:0043412	macromolecule modification	biological_process	0.00029633	286
	GO:0006464	cellular protein modification process	biological_process	9.0253e-06	271
	GO:0036211	protein modification process	biological_process	9.0253e-06	271
	GO:0005975	carbohydrate metabolic process	biological_process	5.1579e-06	243
	GO:0006629	lipid metabolic process	biological_process	4.4068e-10	225
	GO:0016310	phosphorylation	biological_process	0.0063175	217
	GO:0006468	protein phosphorylation	biological_process	4.4068e-10	173
	GO:0044262	cellular carbohydrate metabolic process	biological_process	6.0886e-07	126
	GO:0008610	lipid biosynthetic process	biological_process	0.0012891	121
	GO:0005976	polysaccharide metabolic process	biological_process	5.7106e-09	113
	GO:0044264	cellular polysaccharide metabolic process	biological_process	1.9026e-09	111
	GO:0006073	cellular glucan metabolic process	biological_process	6.8886e-11	75
	GO:0044042	glucan metabolic process	biological_process	6.8886e-11	75
	GO:0009311	oligosaccharide metabolic process	biological_process	1.2449e-05	68
	GO:0005984	disaccharide metabolic process	biological_process	9.4135e-07	65
	GO:0006118	obsolete electron transport	biological_process	0.045501	65
	GO:0005985	sucrose metabolic process	biological_process	7.736e-08	64
	GO:0005982	starch metabolic process	biological_process	1.5421e-07	61
	GO:0016567	protein ubiquitination	biological_process	0.0021262	57
	GO:0032446	protein modification by small protein conjugation	biological_process	0.0039485	57
	GO:0033692	cellular polysaccharide biosynthetic process	biological_process	0.048746	55
	GO:0071554	cell wall organization or biogenesis	biological_process	3.7708e-06	43
	GO:0006928	movement of cell or subcellular component	biological_process	8.4466e-05	41
	GO:0007017	microtubule-based process	biological_process	0.00053892	40
	GO:0006633	fatty acid biosynthetic process	biological_process	0.045534	35
	GO:0007018	microtubule-based movement	biological_process	1.8708e-08	30
	GO:0009225	nucleotide-sugar metabolic process	biological_process	0.00017004	28
	GO:0006979	response to oxidative stress	biological_process	0.0062204	27
	GO:0071555	cell wall organization	biological_process	2.0777e-07	25
	GO:0045229	external encapsulating structure organization	biological_process	9.8871e-07	25
	GO:0006804	obsolete peroxidase reaction	biological_process	0.016619	24
	GO:0009250	glucan biosynthetic process	biological_process	0.048453	19
	GO:0051274	beta-glucan biosynthetic process	biological_process	0.022488	18
	GO:0051273	beta-glucan metabolic process	biological_process	0.042438	18
	GO:0030244	cellulose biosynthetic process	biological_process	0.00032246	17
	GO:0030243	cellulose metabolic process	biological_process	0.0010184	17
	GO:0016108	tetraterpenoid metabolic process	biological_process	0.030627	17
	GO:0016109	tetraterpenoid biosynthetic process	biological_process	0.030627	17
	GO:0016116	carotenoid metabolic process	biological_process	0.030627	17
	GO:0016117	carotenoid biosynthetic process	biological_process	0.030627	17
	GO:0042545	cell wall modification	biological_process	1.376e-05	16
	GO:0006011	UDP-glucose metabolic process	biological_process	0.00019488	16
	GO:0030259	lipid glycosylation	biological_process	0.045534	14
	GO:0016998	cell wall macromolecule catabolic process	biological_process	0.020653	13
	GO:0009664	plant-type cell wall organization	biological_process	0.019172	9
	GO:0071669	plant-type cell wall organization or biogenesis	biological_process	0.020342	9
	GO:0005856	cytoskeleton	cellular_component	0.045501	75
	GO:0044430	cytoskeletal part	cellular_component	0.011762	71
	GO:0000785	chromatin	cellular_component	7.9264e-07	58
	GO:0000151	ubiquitin ligase complex	cellular_component	0.00080669	52
	GO:0015630	microtubule cytoskeleton	cellular_component	0.00053892	49
	GO:0031461	cullin-RING ubiquitin ligase complex	cellular_component	0.00030728	45
	GO:0005680	anaphase-promoting complex	cellular_component	1.3493e-05	44
	GO:0000152	nuclear ubiquitin ligase complex	cellular_component	1.3519e-05	44
	GO:0030312	external encapsulating structure	cellular_component	5.5048e-06	43
	GO:0045298	tubulin complex	cellular_component	1.2167e-08	40
	GO:0005618	cell wall	cellular_component	1.0703e-08	38
	GO:0005874	microtubule	cellular_component	1.2731e-07	32
	GO:0048046	apoplast	cellular_component	1.5421e-07	16
	GO:0003824	catalytic activity	molecular_function	7.1297e-14	1476
	GO:0043167	ion binding	molecular_function	0.048746	800
	GO:0016740	transferase activity	molecular_function	3.317e-09	602
	GO:0016491	oxidoreductase activity	molecular_function	6.7494e-08	363
	GO:0016301	kinase activity	molecular_function	0.00053892	202
	GO:0016773	phosphotransferase activity, alcohol group as acceptor	molecular_function	0.00087116	190
	GO:0004672	protein kinase activity	molecular_function	2.9833e-08	174
	GO:0016705	oxidoreductase activity, acting on paired donors, with incorporation or reduction of molecular oxygen	molecular_function	4.4589e-23	129
	GO:0016757	transferase activity, transferring glycosyl groups	molecular_function	5.3786e-09	118
	GO:0020037	heme binding	molecular_function	2.836e-18	110
	GO:0046906	tetrapyrrole binding	molecular_function	7.5937e-17	110
	GO:0016798	hydrolase activity, acting on glycosyl bonds	molecular_function	1.2604e-08	110
	GO:0005506	iron ion binding	molecular_function	4.2494e-17	103
	GO:0043565	sequence-specific DNA binding	molecular_function	1.4779e-09	103
	GO:0004553	hydrolase activity, hydrolyzing O-glycosyl compounds	molecular_function	8.2923e-08	101
	GO:0016758	transferase activity, transferring hexosyl groups	molecular_function	5.1229e-09	95
	GO:0044877	macromolecular complex binding	molecular_function	1.2604e-08	91
	GO:0016746	transferase activity, transferring acyl groups	molecular_function	1.4341e-06	89
	GO:0016747	transferase activity, transferring acyl groups other than amino-acyl groups	molecular_function	1.3565e-09	77
	GO:0004842	ubiquitin-protein transferase activity	molecular_function	0.0031856	54
	GO:0019787	ubiquitin-like protein transferase activity	molecular_function	0.0031856	54
	GO:0003682	chromatin binding	molecular_function	4.7891e-05	47
	GO:0052689	carboxylic ester hydrolase activity	molecular_function	2.3816e-05	46
	GO:0005507	copper ion binding	molecular_function	1.8708e-08	45
	GO:0032403	protein complex binding	molecular_function	0.0004491	43
	GO:0015631	tubulin binding	molecular_function	1.2604e-08	39
	GO:0008017	microtubule binding	molecular_function	4.9279e-09	38
	GO:0003774	motor activity	molecular_function	5.6604e-05	37
	GO:0051213	dioxygenase activity	molecular_function	0.00035114	37
	GO:0004857	enzyme inhibitor activity	molecular_function	0.019688	37
	GO:0003777	microtubule motor activity	molecular_function	4.1659e-09	28
	GO:0030599	pectinesterase activity	molecular_function	1.241e-09	27
	GO:0016684	oxidoreductase activity, acting on peroxide as acceptor	molecular_function	0.030627	26
	GO:0016706	oxidoreductase activity, acting on paired donors, with incorporation or reduction of molecular oxygen, 2-oxoglutarate as one donor, and incorporation of one atom each of oxygen into both donors	molecular_function	0.015486	24
	GO:0004601	peroxidase activity	molecular_function	0.016619	24
	GO:0016838	carbon-oxygen lyase activity, acting on phosphates	molecular_function	0.0018943	17
	GO:0016759	cellulose synthase activity	molecular_function	9.0496e-05	16
	GO:0016760	cellulose synthase (UDP-forming) activity	molecular_function	9.0496e-05	16
	GO:0010333	terpene synthase activity	molecular_function	0.00016231	16
	GO:0016762	xyloglucan:xyloglucosyl transferase activity	molecular_function	1.9954e-07	13
	GO:0004185	serine-type carboxypeptidase activity	molecular_function	0.027669	13
	GO:0016840	carbon-nitrogen lyase activity	molecular_function	0.030043	11
	GO:0004650	polygalacturonase activity	molecular_function	0.0082729	9
	GO:0016841	ammonia-lyase activity	molecular_function	0.0088209	8
	GO:0004144	diacylglycerol O-acyltransferase activity	molecular_function	0.035095	6
	GO:0016411	acylglycerol O-acyltransferase activity	molecular_function	0.043188	6
