# Supplementary material for: Histological and Transcriptomic Analysis during Bulbil Formation in Lilium lancifolium
Source: Front Plant Sci. 2017 Aug 30;8:1508. doi: 10.3389/fpls.2017.01508 (PMC5582597; doi:10.3389/fpls.2017.01508)
Supplement: Supplementary file 10 [file Table10.XLSX]

## Sheet: Table S9
Table S10. KEGG enrichment result of DEGs between U2 and U1, U3 and U2, U3 and U1, U2 and D2.
	#Term	Database	ID	Input number	P-Value	Q-Value
U2 vs U1	Photosynthesis	KEGG PATHWAY	ko00195	24	5.99496e-09	6.8942e-07
	Linoleic acid metabolism	KEGG PATHWAY	ko00591	11	3.78918e-06	0.000217878
	Phenylpropanoid biosynthesis	KEGG PATHWAY	ko00940	32	3.25195e-05	0.00124658
	Amino sugar and nucleotide sugar metabolism	KEGG PATHWAY	ko00520	36	0.000150248	0.00431964
	Starch and sucrose metabolism	KEGG PATHWAY	ko00500	43	0.000289311	0.00665414
	Porphyrin and chlorophyll metabolism	KEGG PATHWAY	ko00860	16	0.000966606	0.0167202
	alpha-Linolenic acid metabolism	KEGG PATHWAY	ko00592	15	0.00101775	0.0167202
	Carotenoid biosynthesis	KEGG PATHWAY	ko00906	9	0.00535353	0.076957
	Mismatch repair	KEGG PATHWAY	ko03430	11	0.00615081	0.0785937
	Carbon fixation in photosynthetic organisms	KEGG PATHWAY	ko00710	26	0.00837692	0.0963346
	Ascorbate and aldarate metabolism	KEGG PATHWAY	ko00053	14	0.011623	0.121513
	Photosynthesis - antenna proteins	KEGG PATHWAY	ko00196	6	0.0146748	0.140634
	Ubiquinone and other terpenoid-quinone biosynthesis	KEGG PATHWAY	ko00130	9	0.0255438	0.22265
	Protein processing in endoplasmic reticulum	KEGG PATHWAY	ko04141	58	0.0271052	0.22265
	DNA replication	KEGG PATHWAY	ko03030	13	0.0344585	0.264182
	Selenocompound metabolism	KEGG PATHWAY	ko00450	10	0.041188	0.296039
	Pyruvate metabolism	KEGG PATHWAY	ko00620	25	0.0736373	0.498134
	Plant-pathogen interaction	KEGG PATHWAY	ko04626	26	0.0823303	0.504245
	Phenylalanine metabolism	KEGG PATHWAY	ko00360	10	0.0867237	0.504245
	Glutathione metabolism	KEGG PATHWAY	ko00480	18	0.0876948	0.504245
	Fructose and mannose metabolism	KEGG PATHWAY	ko00051	17	0.0925353	0.506741
	Glycolysis / Gluconeogenesis	KEGG PATHWAY	ko00010	33	0.104751	0.547561
	Thiamine metabolism	KEGG PATHWAY	ko00730	4	0.113135	0.565673
	Protein export	KEGG PATHWAY	ko03060	11	0.128181	0.614201
	Brassinosteroid biosynthesis	KEGG PATHWAY	ko00905	3	0.158301	0.706218
	Homologous recombination	KEGG PATHWAY	ko03440	8	0.159667	0.706218
	Ether lipid metabolism	KEGG PATHWAY	ko00565	5	0.173482	0.738904
	Monoterpenoid biosynthesis	KEGG PATHWAY	ko00902	2	0.185272	0.745735
	Glycerophospholipid metabolism	KEGG PATHWAY	ko00564	16	0.191163	0.745735
	Cell cycle - Caulobacter	KEGG PATHWAY	ko04112	4	0.194539	0.745735
	Pentose phosphate pathway	KEGG PATHWAY	ko00030	14	0.220813	0.819145
	SNARE interactions in vesicular transport	KEGG PATHWAY	ko04130	5	0.236393	0.849539
	One carbon pool by folate	KEGG PATHWAY	ko00670	6	0.25982	0.905432
	Base excision repair	KEGG PATHWAY	ko03410	6	0.30056	1
	Vitamin B6 metabolism	KEGG PATHWAY	ko00750	3	0.325888	1
	Citrate cycle (TCA cycle)	KEGG PATHWAY	ko00020	19	0.3298	1
	Folate biosynthesis	KEGG PATHWAY	ko00790	3	0.336776	1
	Cysteine and methionine metabolism	KEGG PATHWAY	ko00270	20	0.365127	1
	Diterpenoid biosynthesis	KEGG PATHWAY	ko00904	4	0.378497	1
	Stilbenoid, diarylheptanoid and gingerol biosynthesis	KEGG PATHWAY	ko00945	4	0.38749	1
	Pentose and glucuronate interconversions	KEGG PATHWAY	ko00040	11	0.387645	1
	Cutin, suberine and wax biosynthesis	KEGG PATHWAY	ko00073	3	0.401618	1
	Glycosylphosphatidylinositol(GPI)-anchor biosynthesis	KEGG PATHWAY	ko00563	3	0.42287	1
	Biotin metabolism	KEGG PATHWAY	ko00780	3	0.42287	1
	Anthocyanin biosynthesis	KEGG PATHWAY	ko00942	1	0.430445	1
	Fatty acid biosynthesis	KEGG PATHWAY	ko00061	7	0.430633	1
	Glycine, serine and threonine metabolism	KEGG PATHWAY	ko00260	15	0.445284	1
	Phenylalanine, tyrosine and tryptophan biosynthesis	KEGG PATHWAY	ko00400	7	0.449926	1
	Other types of O-glycan biosynthesis	KEGG PATHWAY	ko00514	1	0.474464	1
	Glycosaminoglycan degradation	KEGG PATHWAY	ko00531	3	0.484874	1
	Proteasome	KEGG PATHWAY	ko03050	16	0.486823	1
	Glyoxylate and dicarboxylate metabolism	KEGG PATHWAY	ko00630	17	0.489724	1
	Flavone and flavonol biosynthesis	KEGG PATHWAY	ko00944	1	0.495182	1
	Circadian rhythm - plant	KEGG PATHWAY	ko04712	6	0.496357	1
	Limonene and pinene degradation	KEGG PATHWAY	ko00903	4	0.501383	1
	Nucleotide excision repair	KEGG PATHWAY	ko03420	9	0.512974	1
	Cyanoamino acid metabolism	KEGG PATHWAY	ko00460	7	0.525446	1
	beta-Alanine metabolism	KEGG PATHWAY	ko00410	8	0.538801	1
	Other glycan degradation	KEGG PATHWAY	ko00511	4	0.566708	1
	Monobactam biosynthesis	KEGG PATHWAY	ko00261	2	0.569072	1
	Oxidative phosphorylation	KEGG PATHWAY	ko00190	30	0.577941	1
	Glycerolipid metabolism	KEGG PATHWAY	ko00561	9	0.592056	1
	Flavonoid biosynthesis	KEGG PATHWAY	ko00941	3	0.598047	1
	Alanine, aspartate and glutamate metabolism	KEGG PATHWAY	ko00250	12	0.606021	1
	Galactose metabolism	KEGG PATHWAY	ko00052	9	0.607139	1
	Arginine and proline metabolism	KEGG PATHWAY	ko00330	10	0.614331	1
	Isoquinoline alkaloid biosynthesis	KEGG PATHWAY	ko00950	3	0.656054	1
	Fatty acid elongation	KEGG PATHWAY	ko00062	4	0.668561	1
	Non-homologous end-joining	KEGG PATHWAY	ko03450	1	0.675696	1
	Glycosphingolipid biosynthesis - ganglio series	KEGG PATHWAY	ko00604	2	0.698737	1
	Sesquiterpenoid and triterpenoid biosynthesis	KEGG PATHWAY	ko00909	1	0.700772	1
	Riboflavin metabolism	KEGG PATHWAY	ko00740	1	0.700772	1
	Regulation of autophagy	KEGG PATHWAY	ko04140	5	0.735204	1
	Taurine and hypotaurine metabolism	KEGG PATHWAY	ko00430	1	0.745261	1
	Inositol phosphate metabolism	KEGG PATHWAY	ko00562	7	0.751285	1
	Phagosome	KEGG PATHWAY	ko04145	16	0.770619	1
	Plant hormone signal transduction	KEGG PATHWAY	ko04075	17	0.776988	1
	Nitrogen metabolism	KEGG PATHWAY	ko00910	3	0.787664	1
	Valine, leucine and isoleucine degradation	KEGG PATHWAY	ko00280	9	0.791121	1
	Tryptophan metabolism	KEGG PATHWAY	ko00380	5	0.799933	1
	Glycosphingolipid biosynthesis - globo series	KEGG PATHWAY	ko00603	1	0.807809	1
	Propanoate metabolism	KEGG PATHWAY	ko00640	6	0.825624	1
	Pyrimidine metabolism	KEGG PATHWAY	ko00240	17	0.834229	1
	C5-Branched dibasic acid metabolism	KEGG PATHWAY	ko00660	1	0.84285	1
	Arginine biosynthesis	KEGG PATHWAY	ko00220	4	0.850303	1
	Tyrosine metabolism	KEGG PATHWAY	ko00350	4	0.857301	1
	Lysine biosynthesis	KEGG PATHWAY	ko00300	1	0.866227	1
	Histidine metabolism	KEGG PATHWAY	ko00340	2	0.889415	1
	Fatty acid degradation	KEGG PATHWAY	ko00071	6	0.906698	1
	ABC transporters	KEGG PATHWAY	ko02010	4	0.915349	1
	Biosynthesis of unsaturated fatty acids	KEGG PATHWAY	ko01040	3	0.930402	1
	Tropane, piperidine and pyridine alkaloid biosynthesis	KEGG PATHWAY	ko00960	1	0.932549	1
	Sphingolipid metabolism	KEGG PATHWAY	ko00600	3	0.93801	1
	Steroid biosynthesis	KEGG PATHWAY	ko00100	2	0.944154	1
	Nicotinate and nicotinamide metabolism	KEGG PATHWAY	ko00760	1	0.944857	1
	N-Glycan biosynthesis	KEGG PATHWAY	ko00510	3	0.95514	1
	Terpenoid backbone biosynthesis	KEGG PATHWAY	ko00900	3	0.95514	1
	Ribosome	KEGG PATHWAY	ko03010	57	0.961991	1
	Ubiquitin mediated proteolysis	KEGG PATHWAY	ko04120	15	0.962248	1
	RNA transport	KEGG PATHWAY	ko03013	25	0.968268	1
	Butanoate metabolism	KEGG PATHWAY	ko00650	2	0.969492	1
	Pantothenate and CoA biosynthesis	KEGG PATHWAY	ko00770	2	0.971499	1
	Aminoacyl-tRNA biosynthesis	KEGG PATHWAY	ko00970	8	0.974904	1
	Sulfur metabolism	KEGG PATHWAY	ko00920	2	0.980455	1
	Peroxisome	KEGG PATHWAY	ko04146	8	0.983459	1
	Spliceosome	KEGG PATHWAY	ko03040	26	0.985876	1
	Endocytosis	KEGG PATHWAY	ko04144	17	0.988636	1
	Lysine degradation	KEGG PATHWAY	ko00310	2	0.990262	1
	Valine, leucine and isoleucine biosynthesis	KEGG PATHWAY	ko00290	1	0.990649	1
	Basal transcription factors	KEGG PATHWAY	ko03022	1	0.996981	1
	RNA polymerase	KEGG PATHWAY	ko03020	2	0.997198	1
	mRNA surveillance pathway	KEGG PATHWAY	ko03015	12	0.997214	1
	RNA degradation	KEGG PATHWAY	ko03018	12	0.999915	1
	Purine metabolism	KEGG PATHWAY	ko00230	26	0.999969	1
	Ribosome biogenesis in eukaryotes	KEGG PATHWAY	ko03008	5	1	1
U3 vs U2	Photosynthesis	KEGG PATHWAY	ko00195	20	5.17722e-17	3.67583e-15
	Protein processing in endoplasmic reticulum	KEGG PATHWAY	ko04141	27	2.57805e-05	0.000915208
	Photosynthesis - antenna proteins	KEGG PATHWAY	ko00196	5	0.00015176	0.00359166
	Isoquinoline alkaloid biosynthesis	KEGG PATHWAY	ko00950	6	0.000280262	0.00497464
	Amino sugar and nucleotide sugar metabolism	KEGG PATHWAY	ko00520	13	0.000774199	0.0109936
	Glutathione metabolism	KEGG PATHWAY	ko00480	9	0.00493212	0.052204
	Tyrosine metabolism	KEGG PATHWAY	ko00350	6	0.00514687	0.052204
	C5-Branched dibasic acid metabolism	KEGG PATHWAY	ko00660	3	0.0127849	0.105992
	Plant hormone signal transduction	KEGG PATHWAY	ko04075	11	0.0134355	0.105992
	Porphyrin and chlorophyll metabolism	KEGG PATHWAY	ko00860	5	0.0217708	0.154573
	Fructose and mannose metabolism	KEGG PATHWAY	ko00051	7	0.0307057	0.198191
	Sesquiterpenoid and triterpenoid biosynthesis	KEGG PATHWAY	ko00909	2	0.0393528	0.228859
	Selenocompound metabolism	KEGG PATHWAY	ko00450	4	0.0427809	0.228859
	Flavonoid biosynthesis	KEGG PATHWAY	ko00941	3	0.045127	0.228859
	Phagosome	KEGG PATHWAY	ko04145	9	0.0500555	0.22895
	Zeatin biosynthesis	KEGG PATHWAY	ko00908	2	0.0515943	0.22895
	Sulfur metabolism	KEGG PATHWAY	ko00920	4	0.0644697	0.269256
	Thiamine metabolism	KEGG PATHWAY	ko00730	2	0.0764515	0.301559
	Cutin, suberine and wax biosynthesis	KEGG PATHWAY	ko00073	2	0.114049	0.421609
	Valine, leucine and isoleucine biosynthesis	KEGG PATHWAY	ko00290	3	0.118763	0.421609
	Endocytosis	KEGG PATHWAY	ko04144	10	0.164266	0.550333
	Circadian rhythm - plant	KEGG PATHWAY	ko04712	3	0.170526	0.550333
	Diterpenoid biosynthesis	KEGG PATHWAY	ko00904	2	0.184081	0.568251
	Galactose metabolism	KEGG PATHWAY	ko00052	4	0.217009	0.641985
	Starch and sucrose metabolism	KEGG PATHWAY	ko00500	8	0.248038	0.704428
	Phenylpropanoid biosynthesis	KEGG PATHWAY	ko00940	5	0.271889	0.714022
	Arginine and proline metabolism	KEGG PATHWAY	ko00330	4	0.276222	0.714022
	Glycine, serine and threonine metabolism	KEGG PATHWAY	ko00260	5	0.281586	0.714022
	Taurine and hypotaurine metabolism	KEGG PATHWAY	ko00430	1	0.293244	0.717943
	Fatty acid elongation	KEGG PATHWAY	ko00062	2	0.318496	0.728128
	Steroid biosynthesis	KEGG PATHWAY	ko00100	2	0.325935	0.728128
	Carbon fixation in photosynthetic organisms	KEGG PATHWAY	ko00710	5	0.334917	0.728128
	Glycosphingolipid biosynthesis - globo series	KEGG PATHWAY	ko00603	1	0.342018	0.728128
	Plant-pathogen interaction	KEGG PATHWAY	ko04626	6	0.348681	0.728128
	Glycerophospholipid metabolism	KEGG PATHWAY	ko00564	4	0.376724	0.764211
	Cell cycle - Caulobacter	KEGG PATHWAY	ko04112	1	0.42973	0.795042
	Pentose and glucuronate interconversions	KEGG PATHWAY	ko00040	3	0.440723	0.795042
	Phenylalanine metabolism	KEGG PATHWAY	ko00360	2	0.440779	0.795042
	Glycosphingolipid biosynthesis - ganglio series	KEGG PATHWAY	ko00604	1	0.458145	0.795042
	Fatty acid biosynthesis	KEGG PATHWAY	ko00061	2	0.461154	0.795042
	Cysteine and methionine metabolism	KEGG PATHWAY	ko00270	5	0.476233	0.795042
	Glycosaminoglycan degradation	KEGG PATHWAY	ko00531	1	0.479858	0.795042
	Terpenoid backbone biosynthesis	KEGG PATHWAY	ko00900	2	0.484368	0.795042
	Tropane, piperidine and pyridine alkaloid biosynthesis	KEGG PATHWAY	ko00960	1	0.495572	0.795042
	Oxidative phosphorylation	KEGG PATHWAY	ko00190	8	0.5039	0.795042
	Carotenoid biosynthesis	KEGG PATHWAY	ko00906	1	0.5352	0.822713
	Stilbenoid, diarylheptanoid and gingerol biosynthesis	KEGG PATHWAY	ko00945	1	0.544613	0.822713
	SNARE interactions in vesicular transport	KEGG PATHWAY	ko04130	1	0.558376	0.825932
	beta-Alanine metabolism	KEGG PATHWAY	ko00410	2	0.590635	0.843952
	Glyoxylate and dicarboxylate metabolism	KEGG PATHWAY	ko00630	4	0.594332	0.843952
	Glycolysis / Gluconeogenesis	KEGG PATHWAY	ko00010	6	0.630966	0.852557
	Other glycan degradation	KEGG PATHWAY	ko00511	1	0.632675	0.852557
	Ubiquinone and other terpenoid-quinone biosynthesis	KEGG PATHWAY	ko00130	1	0.636416	0.852557
	One carbon pool by folate	KEGG PATHWAY	ko00670	1	0.65456	0.860625
	Glycerolipid metabolism	KEGG PATHWAY	ko00561	2	0.679785	0.877541
	Ribosome	KEGG PATHWAY	ko03010	16	0.697531	0.884369
	Spliceosome	KEGG PATHWAY	ko03040	8	0.746498	0.929848
	Biosynthesis of unsaturated fatty acids	KEGG PATHWAY	ko01040	1	0.770717	0.943464
	Phenylalanine, tyrosine and tryptophan biosynthesis	KEGG PATHWAY	ko00400	1	0.795178	0.946119
	Tryptophan metabolism	KEGG PATHWAY	ko00380	1	0.815149	0.946119
	Ascorbate and aldarate metabolism	KEGG PATHWAY	ko00053	1	0.817037	0.946119
	ABC transporters	KEGG PATHWAY	ko02010	1	0.826188	0.946119
	Protein export	KEGG PATHWAY	ko03060	1	0.839891	0.946544
	Pentose phosphate pathway	KEGG PATHWAY	ko00030	1	0.935884	0.999971
	Peroxisome	KEGG PATHWAY	ko04146	1	0.978075	0.999971
	Citrate cycle (TCA cycle)	KEGG PATHWAY	ko00020	1	0.985201	0.999971
	Pyruvate metabolism	KEGG PATHWAY	ko00620	1	0.989265	0.999971
	Pyrimidine metabolism	KEGG PATHWAY	ko00240	1	0.994861	0.999971
	Ubiquitin mediated proteolysis	KEGG PATHWAY	ko04120	1	0.99661	0.999971
	RNA transport	KEGG PATHWAY	ko03013	1	0.999859	0.999971
	Purine metabolism	KEGG PATHWAY	ko00230	2	0.999971	0.999971
U3 vs U1	Ribosome	KEGG PATHWAY	ko03010	150	2.96879e-08	3.35473e-06
	Glutathione metabolism	KEGG PATHWAY	ko00480	30	0.00208325	0.067803
	Tyrosine metabolism	KEGG PATHWAY	ko00350	18	0.00230032	0.067803
	Linoleic acid metabolism	KEGG PATHWAY	ko00591	8	0.00277407	0.067803
	Isoquinoline alkaloid biosynthesis	KEGG PATHWAY	ko00950	12	0.00300013	0.067803
	Carbon fixation in photosynthetic organisms	KEGG PATHWAY	ko00710	32	0.00949382	0.1788
	Pyruvate metabolism	KEGG PATHWAY	ko00620	36	0.0127973	0.206585
	Alanine, aspartate and glutamate metabolism	KEGG PATHWAY	ko00250	26	0.0217193	0.306785
	Valine, leucine and isoleucine degradation	KEGG PATHWAY	ko00280	23	0.0329978	0.387664
	Lysine degradation	KEGG PATHWAY	ko00310	15	0.0415436	0.387664
	Inositol phosphate metabolism	KEGG PATHWAY	ko00562	18	0.043774	0.387664
	Glycolysis / Gluconeogenesis	KEGG PATHWAY	ko00010	45	0.0442123	0.387664
	Citrate cycle (TCA cycle)	KEGG PATHWAY	ko00020	31	0.0451609	0.387664
	Fatty acid elongation	KEGG PATHWAY	ko00062	11	0.0480292	0.387664
	Glycerophospholipid metabolism	KEGG PATHWAY	ko00564	23	0.0727824	0.53308
	Ascorbate and aldarate metabolism	KEGG PATHWAY	ko00053	14	0.0754804	0.53308
	Propanoate metabolism	KEGG PATHWAY	ko00640	16	0.0882456	0.586573
	beta-Alanine metabolism	KEGG PATHWAY	ko00410	15	0.113787	0.714332
	Mismatch repair	KEGG PATHWAY	ko03430	9	0.129273	0.768835
	Selenocompound metabolism	KEGG PATHWAY	ko00450	10	0.153403	0.866725
	Biosynthesis of unsaturated fatty acids	KEGG PATHWAY	ko01040	11	0.165404	0.890034
	Anthocyanin biosynthesis	KEGG PATHWAY	ko00942	2	0.176879	0.908513
	Nicotinate and nicotinamide metabolism	KEGG PATHWAY	ko00760	6	0.200147	0.983333
	ABC transporters	KEGG PATHWAY	ko02010	12	0.221829	0.999998
	Pentose and glucuronate interconversions	KEGG PATHWAY	ko00040	16	0.224472	0.999998
	Monobactam biosynthesis	KEGG PATHWAY	ko00261	4	0.251545	0.999998
	Oxidative phosphorylation	KEGG PATHWAY	ko00190	45	0.256235	0.999998
	Phenylalanine metabolism	KEGG PATHWAY	ko00360	10	0.269653	0.999998
	Tryptophan metabolism	KEGG PATHWAY	ko00380	11	0.283497	0.999998
	Pentose phosphate pathway	KEGG PATHWAY	ko00030	17	0.285593	0.999998
	Endocytosis	KEGG PATHWAY	ko04144	40	0.30829	0.999998
	Arginine and proline metabolism	KEGG PATHWAY	ko00330	16	0.327653	0.999998
	alpha-Linolenic acid metabolism	KEGG PATHWAY	ko00592	9	0.33044	0.999998
	Amino sugar and nucleotide sugar metabolism	KEGG PATHWAY	ko00520	26	0.342219	0.999998
	Cysteine and methionine metabolism	KEGG PATHWAY	ko00270	26	0.358513	0.999998
	Histidine metabolism	KEGG PATHWAY	ko00340	6	0.3854	0.999998
	Sphingolipid metabolism	KEGG PATHWAY	ko00600	9	0.403333	0.999998
	Thiamine metabolism	KEGG PATHWAY	ko00730	3	0.419801	0.999998
	Other glycan degradation	KEGG PATHWAY	ko00511	6	0.431393	0.999998
	Glycerolipid metabolism	KEGG PATHWAY	ko00561	13	0.461091	0.999998
	Plant-pathogen interaction	KEGG PATHWAY	ko04626	26	0.462871	0.999998
	Protein processing in endoplasmic reticulum	KEGG PATHWAY	ko04141	59	0.470628	0.999998
	Proteasome	KEGG PATHWAY	ko03050	21	0.476532	0.999998
	Nitrogen metabolism	KEGG PATHWAY	ko00910	6	0.476781	0.999998
	Tropane, piperidine and pyridine alkaloid biosynthesis	KEGG PATHWAY	ko00960	4	0.483254	0.999998
	Glycine, serine and threonine metabolism	KEGG PATHWAY	ko00260	19	0.49067	0.999998
	Folate biosynthesis	KEGG PATHWAY	ko00790	3	0.500243	0.999998
	Lysine biosynthesis	KEGG PATHWAY	ko00300	3	0.500243	0.999998
	Sulfur metabolism	KEGG PATHWAY	ko00920	8	0.517268	0.999998
	Brassinosteroid biosynthesis	KEGG PATHWAY	ko00905	2	0.524324	0.999998
	Arginine biosynthesis	KEGG PATHWAY	ko00220	8	0.53964	0.999998
	Taurine and hypotaurine metabolism	KEGG PATHWAY	ko00430	2	0.540059	0.999998
	Zeatin biosynthesis	KEGG PATHWAY	ko00908	2	0.555429	0.999998
	Porphyrin and chlorophyll metabolism	KEGG PATHWAY	ko00860	8	0.568816	0.999998
	Carotenoid biosynthesis	KEGG PATHWAY	ko00906	4	0.569086	0.999998
	Arachidonic acid metabolism	KEGG PATHWAY	ko00590	4	0.569086	0.999998
	Fructose and mannose metabolism	KEGG PATHWAY	ko00051	15	0.577162	0.999998
	Pantothenate and CoA biosynthesis	KEGG PATHWAY	ko00770	7	0.577794	0.999998
	Diterpenoid biosynthesis	KEGG PATHWAY	ko00904	4	0.579249	0.999998
	Fatty acid degradation	KEGG PATHWAY	ko00071	12	0.584179	0.999998
	Nucleotide excision repair	KEGG PATHWAY	ko03420	11	0.597159	0.999998
	Biotin metabolism	KEGG PATHWAY	ko00780	3	0.597803	0.999998
	N-Glycan biosynthesis	KEGG PATHWAY	ko00510	8	0.617759	0.999998
	SNARE interactions in vesicular transport	KEGG PATHWAY	ko04130	4	0.618487	0.999998
	Glycosphingolipid biosynthesis - ganglio series	KEGG PATHWAY	ko00604	3	0.620156	0.999998
	Protein export	KEGG PATHWAY	ko03060	9	0.620613	0.999998
	Aminoacyl-tRNA biosynthesis	KEGG PATHWAY	ko00970	18	0.623572	0.999998
	Monoterpenoid biosynthesis	KEGG PATHWAY	ko00902	1	0.63098	0.999998
	Glycosphingolipid biosynthesis - globo series	KEGG PATHWAY	ko00603	2	0.639864	0.999998
	Glycosaminoglycan degradation	KEGG PATHWAY	ko00531	3	0.662268	0.999998
	Homologous recombination	KEGG PATHWAY	ko03440	6	0.67239	0.999998
	Galactose metabolism	KEGG PATHWAY	ko00052	11	0.697028	0.999998
	C5-Branched dibasic acid metabolism	KEGG PATHWAY	ko00660	2	0.700144	0.999998
	Limonene and pinene degradation	KEGG PATHWAY	ko00903	4	0.70599	0.999998
	Butanoate metabolism	KEGG PATHWAY	ko00650	6	0.706683	0.999998
	DNA replication	KEGG PATHWAY	ko03030	8	0.717442	0.999998
	Ether lipid metabolism	KEGG PATHWAY	ko00565	3	0.727571	0.999998
	Vitamin B6 metabolism	KEGG PATHWAY	ko00750	2	0.732125	0.999998
	Non-homologous end-joining	KEGG PATHWAY	ko03450	1	0.769925	0.999998
	Basal transcription factors	KEGG PATHWAY	ko03022	6	0.778674	0.999998
	Sesquiterpenoid and triterpenoid biosynthesis	KEGG PATHWAY	ko00909	1	0.79286	0.999998
	Cutin, suberine and wax biosynthesis	KEGG PATHWAY	ko00073	2	0.795592	0.999998
	One carbon pool by folate	KEGG PATHWAY	ko00670	4	0.802525	0.999998
	Phenylpropanoid biosynthesis	KEGG PATHWAY	ko00940	15	0.806161	0.999998
	Photosynthesis	KEGG PATHWAY	ko00195	5	0.810355	0.999998
	Glyoxylate and dicarboxylate metabolism	KEGG PATHWAY	ko00630	18	0.812977	0.999998
	Regulation of autophagy	KEGG PATHWAY	ko04140	6	0.814049	0.999998
	Fatty acid biosynthesis	KEGG PATHWAY	ko00061	6	0.818719	0.999998
	Pyrimidine metabolism	KEGG PATHWAY	ko00240	23	0.828312	0.999998
	Starch and sucrose metabolism	KEGG PATHWAY	ko00500	26	0.844209	0.999998
	Terpenoid backbone biosynthesis	KEGG PATHWAY	ko00900	6	0.848858	0.999998
	Phagosome	KEGG PATHWAY	ko04145	19	0.8945	0.999998
	Ubiquinone and other terpenoid-quinone biosynthesis	KEGG PATHWAY	ko00130	3	0.894911	0.999998
	Spliceosome	KEGG PATHWAY	ko03040	42	0.898378	0.999998
	Phenylalanine, tyrosine and tryptophan biosynthesis	KEGG PATHWAY	ko00400	5	0.913591	0.999998
	Base excision repair	KEGG PATHWAY	ko03410	3	0.929955	0.999998
	Peroxisome	KEGG PATHWAY	ko04146	14	0.930982	0.999998
	Sulfur relay system	KEGG PATHWAY	ko04122	1	0.934776	0.999998
	Steroid biosynthesis	KEGG PATHWAY	ko00100	3	0.939773	0.999998
	Valine, leucine and isoleucine biosynthesis	KEGG PATHWAY	ko00290	3	0.944189	0.999998
	Cell cycle - Caulobacter	KEGG PATHWAY	ko04112	1	0.944289	0.999998
	Glycosylphosphatidylinositol(GPI)-anchor biosynthesis	KEGG PATHWAY	ko00563	1	0.952415	0.999998
	mRNA surveillance pathway	KEGG PATHWAY	ko03015	21	0.978512	0.999998
	Flavonoid biosynthesis	KEGG PATHWAY	ko00941	1	0.981529	0.999998
	RNA transport	KEGG PATHWAY	ko03013	32	0.987206	0.999998
	RNA polymerase	KEGG PATHWAY	ko03020	4	0.99334	0.999998
	Ubiquitin mediated proteolysis	KEGG PATHWAY	ko04120	17	0.995045	0.999998
	Cyanoamino acid metabolism	KEGG PATHWAY	ko00460	2	0.998533	0.999998
	Circadian rhythm - plant	KEGG PATHWAY	ko04712	1	0.999294	0.999998
	Plant hormone signal transduction	KEGG PATHWAY	ko04075	11	0.999686	0.999998
	Purine metabolism	KEGG PATHWAY	ko00230	40	0.999883	0.999998
	Ribosome biogenesis in eukaryotes	KEGG PATHWAY	ko03008	15	0.999958	0.999998
	RNA degradation	KEGG PATHWAY	ko03018	14	0.999998	0.999998
U2 vs D2	Phenylpropanoid biosynthesis	KEGG PATHWAY	ko00940	58	1.30455e-22	1.43501e-20
	Starch and sucrose metabolism	KEGG PATHWAY	ko00500	56	4.34586e-12	2.39022e-10
	Stilbenoid, diarylheptanoid and gingerol biosynthesis	KEGG PATHWAY	ko00945	18	6.92013e-10	2.03251e-08
	Plant hormone signal transduction	KEGG PATHWAY	ko04075	46	7.39094e-10	2.03251e-08
	Linoleic acid metabolism	KEGG PATHWAY	ko00591	13	6.81759e-09	1.49987e-07
	Pentose and glucuronate interconversions	KEGG PATHWAY	ko00040	25	9.11291e-07	1.6133e-05
	Cutin, suberine and wax biosynthesis	KEGG PATHWAY	ko00073	12	1.02665e-06	1.6133e-05
	Glutathione metabolism	KEGG PATHWAY	ko00480	28	2.43767e-06	3.35179e-05
	DNA replication	KEGG PATHWAY	ko03030	20	3.40667e-06	4.16371e-05
	Limonene and pinene degradation	KEGG PATHWAY	ko00903	14	4.1359e-06	4.54949e-05
	Fatty acid elongation	KEGG PATHWAY	ko00062	13	0.000143844	0.00143844
	Phenylalanine metabolism	KEGG PATHWAY	ko00360	15	0.000162483	0.00148943
	Anthocyanin biosynthesis	KEGG PATHWAY	ko00942	5	0.000182319	0.0015427
	Steroid biosynthesis	KEGG PATHWAY	ko00100	12	0.000575894	0.00452488
	Brassinosteroid biosynthesis	KEGG PATHWAY	ko00905	6	0.00109164	0.00800537
	Flavonoid biosynthesis	KEGG PATHWAY	ko00941	9	0.00126335	0.00868551
	Base excision repair	KEGG PATHWAY	ko03410	11	0.00140673	0.00879609
	Zeatin biosynthesis	KEGG PATHWAY	ko00908	6	0.00143936	0.00879609
	Amino sugar and nucleotide sugar metabolism	KEGG PATHWAY	ko00520	27	0.00174602	0.0101085
	Flavone and flavonol biosynthesis	KEGG PATHWAY	ko00944	4	0.00310931	0.0171012
	Cyanoamino acid metabolism	KEGG PATHWAY	ko00460	13	0.00436685	0.0214669
	Monoterpenoid biosynthesis	KEGG PATHWAY	ko00902	4	0.00446706	0.0214669
	Diterpenoid biosynthesis	KEGG PATHWAY	ko00904	8	0.00448853	0.0214669
	Ubiquinone and other terpenoid-quinone biosynthesis	KEGG PATHWAY	ko00130	9	0.00653111	0.0299343
	alpha-Linolenic acid metabolism	KEGG PATHWAY	ko00592	10	0.0176772	0.0777799
	Sesquiterpenoid and triterpenoid biosynthesis	KEGG PATHWAY	ko00909	4	0.0190579	0.0806295
	Mismatch repair	KEGG PATHWAY	ko03430	8	0.0259307	0.105643
	Cysteine and methionine metabolism	KEGG PATHWAY	ko00270	22	0.0369185	0.141719
	Isoflavonoid biosynthesis	KEGG PATHWAY	ko00943	2	0.0373623	0.141719
	Sphingolipid metabolism	KEGG PATHWAY	ko00600	9	0.0575827	0.20655
	Isoquinoline alkaloid biosynthesis	KEGG PATHWAY	ko00950	6	0.0582096	0.20655
	Carotenoid biosynthesis	KEGG PATHWAY	ko00906	5	0.102125	0.351055
	Fructose and mannose metabolism	KEGG PATHWAY	ko00051	13	0.148286	0.490195
	Terpenoid backbone biosynthesis	KEGG PATHWAY	ko00900	8	0.151515	0.490195
	Nucleotide excision repair	KEGG PATHWAY	ko03420	10	0.164315	0.510434
	Circadian rhythm - plant	KEGG PATHWAY	ko04712	7	0.167051	0.510434
	Ether lipid metabolism	KEGG PATHWAY	ko00565	4	0.202117	0.600888
	Tyrosine metabolism	KEGG PATHWAY	ko00350	7	0.218778	0.633304
	Homologous recombination	KEGG PATHWAY	ko03440	6	0.234031	0.657393
	Photosynthesis	KEGG PATHWAY	ko00195	6	0.239176	0.657393
	Nitrogen metabolism	KEGG PATHWAY	ko00910	5	0.245028	0.657393
	Biotin metabolism	KEGG PATHWAY	ko00780	3	0.290405	0.760585
	Biosynthesis of unsaturated fatty acids	KEGG PATHWAY	ko01040	6	0.325192	0.831886
	Galactose metabolism	KEGG PATHWAY	ko00052	9	0.339635	0.836308
	Glycosaminoglycan degradation	KEGG PATHWAY	ko00531	3	0.342126	0.836308
	Other glycan degradation	KEGG PATHWAY	ko00511	4	0.390381	0.933519
	Nicotinate and nicotinamide metabolism	KEGG PATHWAY	ko00760	3	0.410467	0.93489
	Glucosinolate biosynthesis	KEGG PATHWAY	ko00966	1	0.4181	0.93489
	Arachidonic acid metabolism	KEGG PATHWAY	ko00590	3	0.435571	0.93489
	C5-Branched dibasic acid metabolism	KEGG PATHWAY	ko00660	2	0.43575	0.93489
	Plant-pathogen interaction	KEGG PATHWAY	ko04626	16	0.446266	0.93489
	Monobactam biosynthesis	KEGG PATHWAY	ko00261	2	0.446431	0.93489
	Arginine and proline metabolism	KEGG PATHWAY	ko00330	9	0.459668	0.93489
	Oxidative phosphorylation	KEGG PATHWAY	ko00190	25	0.467427	0.93489
	Vitamin B6 metabolism	KEGG PATHWAY	ko00750	2	0.467445	0.93489
	Folate biosynthesis	KEGG PATHWAY	ko00790	2	0.477772	0.938482
	Sulfur metabolism	KEGG PATHWAY	ko00920	5	0.502054	0.968877
	Fatty acid biosynthesis	KEGG PATHWAY	ko00061	5	0.542782	1
	Glycosphingolipid biosynthesis - ganglio series	KEGG PATHWAY	ko00604	2	0.573944	1
	Riboflavin metabolism	KEGG PATHWAY	ko00740	1	0.615468	1
	Phagosome	KEGG PATHWAY	ko04145	14	0.620911	1
	ABC transporters	KEGG PATHWAY	ko02010	5	0.644456	1
	Valine, leucine and isoleucine biosynthesis	KEGG PATHWAY	ko00290	3	0.719398	1
	Porphyrin and chlorophyll metabolism	KEGG PATHWAY	ko00860	4	0.719542	1
	Glycosphingolipid biosynthesis - globo series	KEGG PATHWAY	ko00603	1	0.72921	1
	Glycerolipid metabolism	KEGG PATHWAY	ko00561	6	0.745218	1
	beta-Alanine metabolism	KEGG PATHWAY	ko00410	5	0.74679	1
	Peroxisome	KEGG PATHWAY	ko04146	10	0.758231	1
	Glycerophospholipid metabolism	KEGG PATHWAY	ko00564	8	0.758681	1
	Selenocompound metabolism	KEGG PATHWAY	ko00450	3	0.768869	1
	Photosynthesis - antenna proteins	KEGG PATHWAY	ko00196	1	0.76912	1
	Tryptophan metabolism	KEGG PATHWAY	ko00380	4	0.775575	1
	Valine, leucine and isoleucine degradation	KEGG PATHWAY	ko00280	7	0.783697	1
	Synthesis and degradation of ketone bodies	KEGG PATHWAY	ko00072	1	0.790187	1
	Butanoate metabolism	KEGG PATHWAY	ko00650	3	0.794981	1
	Cell cycle - Caulobacter	KEGG PATHWAY	ko04112	1	0.826735	1
	Alanine, aspartate and glutamate metabolism	KEGG PATHWAY	ko00250	7	0.864951	1
	Phenylalanine, tyrosine and tryptophan biosynthesis	KEGG PATHWAY	ko00400	3	0.873237	1
	Tropane, piperidine and pyridine alkaloid biosynthesis	KEGG PATHWAY	ko00960	1	0.881854	1
	Propanoate metabolism	KEGG PATHWAY	ko00640	4	0.885352	1
	Pyrimidine metabolism	KEGG PATHWAY	ko00240	12	0.897053	1
	Lipoic acid metabolism	KEGG PATHWAY	ko00785	1	0.919452	1
	SNARE interactions in vesicular transport	KEGG PATHWAY	ko04130	1	0.921983	1
	Glycine, serine and threonine metabolism	KEGG PATHWAY	ko00260	7	0.925843	1
	Pentose phosphate pathway	KEGG PATHWAY	ko00030	5	0.930719	1
	Glyoxylate and dicarboxylate metabolism	KEGG PATHWAY	ko00630	8	0.946462	1
	Regulation of autophagy	KEGG PATHWAY	ko04140	2	0.953591	1
	Carbon fixation in photosynthetic organisms	KEGG PATHWAY	ko00710	7	0.953641	1
	One carbon pool by folate	KEGG PATHWAY	ko00670	1	0.963755	1
	Ascorbate and aldarate metabolism	KEGG PATHWAY	ko00053	2	0.96892	1
	Pyruvate metabolism	KEGG PATHWAY	ko00620	8	0.971827	1
	Protein export	KEGG PATHWAY	ko03060	2	0.97815	1
	Ubiquitin mediated proteolysis	KEGG PATHWAY	ko04120	10	0.982909	1
	Pantothenate and CoA biosynthesis	KEGG PATHWAY	ko00770	1	0.986111	1
	Arginine biosynthesis	KEGG PATHWAY	ko00220	1	0.991126	1
	Lysine degradation	KEGG PATHWAY	ko00310	1	0.994851	1
	Inositol phosphate metabolism	KEGG PATHWAY	ko00562	1	0.998783	1
	Fatty acid degradation	KEGG PATHWAY	ko00071	1	0.99938	1
	Glycolysis / Gluconeogenesis	KEGG PATHWAY	ko00010	8	0.999412	1
	Purine metabolism	KEGG PATHWAY	ko00230	22	0.9995	1
	Endocytosis	KEGG PATHWAY	ko04144	8	0.99979	1
	Protein processing in endoplasmic reticulum	KEGG PATHWAY	ko04141	15	0.999951	1
	Citrate cycle (TCA cycle)	KEGG PATHWAY	ko00020	2	0.999973	1
	Aminoacyl-tRNA biosynthesis	KEGG PATHWAY	ko00970	1	0.999988	1
	Ribosome biogenesis in eukaryotes	KEGG PATHWAY	ko03008	4	0.999999	1
	RNA degradation	KEGG PATHWAY	ko03018	4	1	1
	mRNA surveillance pathway	KEGG PATHWAY	ko03015	2	1	1
	RNA transport	KEGG PATHWAY	ko03013	3	1	1
	Ribosome	KEGG PATHWAY	ko03010	16	1	1
	Spliceosome	KEGG PATHWAY	ko03040	1	1	1
