# Supplementary material for: Histological and Transcriptomic Analysis during Bulbil Formation in Lilium lancifolium
Source: Front Plant Sci. 2017 Aug 30;8:1508. doi: 10.3389/fpls.2017.01508 (PMC5582597; doi:10.3389/fpls.2017.01508)
Supplement: Supplementary file 11 [file Table11.XLSX]

## Sheet: Table S10
Table S11. The information of unigenes involved in starch biosynthesis.
Unigene ID	Mean FPKM value of samples at four stages				Annotation information	Gene
	U1	U2	U3	D2
c129100_g1	226.62	599.38	336.36	290.82	Sucrose synthase 2 [Lilium davidii var. unicolor/Pisum sativum]	SUS2
c128869_g1	444.07	1308.08	684.29	553.21	Sucrose synthase 2 [Lilium davidii/Tulipa gesneriana]	SUS2
c111432_g1	512.29	1546.75	937.62	482.42	Sucrose synthase 2 [Tulipa gesneriana]	SUS2
c126221_g1	2.73	5.47	4.94	0.04	Sucrose synthase 5 [Oryza sativa subsp. japonica]	SUS5
c111800_g1	3.42	6.72	5.6	0.11	Sucrose synthase 6 [Oryza sativa subsp. japonica]	SUS6
c126221_g2	4.32	10.32	7.53	0.07	Sucrose synthase 7 [Elaeis guineensis/Oryza sativa subsp. japonica]	SUS7
c123358_g1	83.69	206.82	172.23	153.08	UTP-glucose-1-phosphate uridylyltransferase [Musa acuminata]	UGP2
c121621_g2	8.93	39	39.15	10.39	Glucose-1-phosphate adenylyltransferase small subunit, chloroplastic [Brassica napus]	AGPS1
c121621_g3	83.53	93.9167	76.3067	10.2233	Glucose-1-phosphate adenylyltransferase small subunit, chloroplastic [Brassica napus]	AGPS1
c120596_g2	15.85	39.92	31.65	39	Glucose-1-phosphate adenylyltransferase large subunit 1, chloroplastic [Arabidopsis thaliana]	ADG1
c4952_g1	18.3	31.91	26.59	22.17	soluble starch synthase 1 [Lilium davidii var. unicolor ]	SSS1
c122034_g2	19.95	35.47	29.72	19.87	Soluble starch synthase 3 [Solanum tuberosum]	SSS3
c123636_g2	245.26	411.45	345.4	67.54	Granule-bound starch synthase 1 [Antirrhinum majus]	WAXY
c97206_g1	12.68	29.25	29.41	22.71	Starch branching enzyme 1 [Lilium davidii var. unicolor]	SBE1
c108260_g1	10.26	23.68	24.78	15.26	starch branching enzyme 1 [Lilium davidii var. unicolor]	SBE1
c105721_g1	4.33	1.84	6.37	4.39	Beta-fructofuranosidase, insoluble isoenzyme 1 [Daucus carota]	INV1
c115235_g3	4.11	5.19	20.22	3.7	Hexokinase 2 [Jatropha curcas]	HK2
c117647_g1	8.73	29.48	28.69	14.86	fructokinase-7 [Arabidopsis thaliana]	FRK7
c126176_g1	143.73	237.89	154.21	151.29	Fructokinase-2 [Oryza sativa subsp. japonica]	FRK2
c109899_g1	58.27	93.56	82.92	88.09	phosphoglucomutase, cytoplasmic 2 [Elaeis guineensis/Arabidopsis thaliana]	PGM2
c115630_g1	17.69	26.99	26.85	14.66	Phosphoglucomutase [Pisum sativum]	PGMP
