# Supplementary material for: Histological and Transcriptomic Analysis during Bulbil Formation in Lilium lancifolium
Source: Front Plant Sci. 2017 Aug 30;8:1508. doi: 10.3389/fpls.2017.01508 (PMC5582597; doi:10.3389/fpls.2017.01508)
Supplement: Supplementary file 12 [file Table12.XLSX]

## Sheet: Table S11
Table S12. Genes related to plant hormone biosynthesis and signal transduction.
Phytohormone	Unigene ID	Mean FPKM value of samples at four stages				Annotation information	Gene
		U1	U2	U3	D2
IAA	c111323_g1	1.18	2.7	0.92	0.05	Indole-3-pyruvate monooxygenase YUCCA5 [Phoenix dactylifera]/YUCCA8 [Arabidopsis thaliana]	YUC5/YUC8
	c128166_g2	0.05	0.24	0.05	5.43	Indole-3-pyruvate monooxygenase YUCCA10 [Arabidopsis thaliana/Phoenix dactylifera]	YUC10
	c111786_g1	37.78	8.72	26.42	8.41	Indole-3-acetic acid-amido synthetase GH3.1 [Oryza sativa subsp. japonica]	GH3.1
	c129142_g4	1.84	0.07	0.68	0.64	Indole-3-acetic acid-amido synthetase GH3.1 [Arabidopsis thaliana]/ GH3.8 [Elaeis guineensis]	GH3
	c129142_g3	2.18	0.39	1.64	2.32	Indole-3-acetic acid-amido synthetase GH3.8 [Oryza sativa subsp. Japonica/Elaeis guineensis]	GH3.8
	c121306_g1	49.02	19.25	8.41	0.33	Auxin-induced protein TGSAUR21 [Tulipa gesneriana]/15A [Glycine max]	SAUR21
	c128456_g4	96.55	46.22	25.74	5.98	Auxin-induced protein 15A [Glycine max]
	c98725_g1	84.73	34.43	23.89	0.55	Auxin-induced protein 15A [Elaeis guineensis/Glycine max]
	c113252_g1	3.61	0.48	1.35	1.44	Auxin-induced protein 5NG4 [Pinus taeda]
	c109381_g1	0.32	0.04	0.72	3.54	Indole-3-acetic acid-induced protein ARG7-like [Elaeis guineensis]/Auxin-induced protein X10A [Glycine max]	ARG7
	c113914_g1	213.3	159.91	81.5	199.99	Auxin-induced protein 22D [Vigna radiata var. radiata]	AUX22D
	c104298_g1	11.29	14.67	17.38	0.19	Indole-3-acetic acid-induced protein ARG7 [Vigna radiata var. radiata]	ARG7
	c120266_g2	3.89	8.82	7.33	9.26	Auxin response factor 2 [Oryza sativa subsp. japonica]	ARF2
	c105975_g1	46.99	74.26	62.41	29.23	Auxin response factor 6 [Arabidopsis thaliana]	ARF6
	c126210_g1	146.39	122.53	91.69	20.96	Auxin response factor 8 [Arabidopsis thaliana]	ARF8
	c122146_g1	10.05	10.32	11.14	3.47	Auxin response factor 9 [Arabidopsis thaliana]	ARF9
	c122513_g1	18.67	12.61	13.03	2.78	Auxin response factor 9 [Arabidopsis thaliana]	ARF9
	c88175_g1	12.14	26.56	33.09	203.29	Auxin-responsive protein SAUR32 [Arabidopsis thaliana]	SAUR32
	c121454_g1	4.01	1.31	7.85	15.44	Auxin-responsive protein SAUR32 [Arabidopsis thaliana]	SAUR32
	c121311_g1	2.43	1.33	4.73	63.24	Auxin-responsive protein SAUR32 [Arabidopsis thaliana]	SAUR32
	c122994_g4	0.74	0.82	0.79	6.54	Auxin-responsive protein SAUR32 [Arabidopsis thaliana]	SAUR32
	c118607_g1	0.43	0.68	2.34	29.42	Auxin-responsive protein SAUR32 [Arabidopsis thaliana]	SAUR32
	c122994_g3	18.02	7.39	7.9	84.14	Auxin-responsive protein SAUR32 [Arabidopsis thaliana]	SAUR32
	c122994_g1	4.66	8.63	12.02	54.61	Auxin-responsive protein SAUR32 [Arabidopsis thaliana]	SAUR32
	c122994_g5	2.19	0.81	1.35	18.26	Auxin-responsive protein SAUR32 [Arabidopsis thaliana]	SAUR32
	c120337_g1	525.27	288.64	200.23	24.17	Auxin-responsive protein SAUR36 [Oryza sativa subsp. japonica]	SAUR39
	c128115_g1	81.65	38.77	27.38	4.01	Auxin-responsive protein SAUR36 [Oryza sativa subsp. japonica]	SAUR39
	c126795_g1	55	14.68	13.25	0.41	Auxin-responsive protein SAUR36 [Oryza sativa subsp. japonica]	SAUR39
	c124086_g1	53.34	28.02	53.84	1.33	Auxin-responsive protein SAUR40 [Arabidopsis thaliana]	SAUR40
	c114059_g1	2.51	0.54	2.77	4.58	Auxin-responsive protein SAUR71 [Arabidopsis thaliana]	SAUR71
	c30294_g1	0.03	0.1	0.35	6.08	Auxin-responsive protein SAUR71 [Arabidopsis thaliana]	SAUR71
	c115342_g1	217.13	276.28	176.37	178.48	Auxin-responsive protein IAA21-like [Musa acuminata subsp. malaccensis]/IAA17-like [Elaeis guineensis]/IAA9 [Arabidopsis thaliana]	IAA
	c115666_g1	201.91	222.61	142.23	36.13	Auxin-responsive protein IAA11 [Oryza sativa subsp. japonica]	IAA11
	c128783_g1	181.83	276.09	181.91	186.71	Auxin-responsive protein IAA27 [Arabidopsis thaliana]	IAA27
	c127418_g2	36.88	73	43.09	119.79	Auxin transporter protein 1 [Arabidopsis thaliana]	AUX1
	c108190_g1	3.31	1.66	2.67	0.06	Probable auxin efflux carrier component 1b [Oryza sativa subsp. japonica]	PIN1B
	c114070_g1	12.13	8.29	10.53	0.99	Probable auxin efflux carrier component 1b [Oryza sativa subsp. japonica]	PIN1B
	c70377_g1	38.33	38.02	26.7	2.85	Probable auxin efflux carrier component 1b [Oryza sativa subsp. japonica]	PIN1B
	c118195_g1	0.22	0.16	0.14	4.6	Probable auxin efflux carrier component 2 [Oryza sativa subsp. Japonica]	PIN2
	c124662_g1	109.45	39.74	47.84	14.05	Auxin efflux carrier component 3 [Arabidopsis thaliana]	PIN3
	c114181_g1	2.01	6.23	10.05	6.96	Putative auxin efflux carrier component 8 [Arabidopsis thaliana]	PIN8
ABA	c122594_g3	7.85	2.83	7.2	5.27	9-cis-epoxycarotenoid dioxygenase, chloroplastic [Oncidium hybrid cultivar]	NCED
	c116296_g2	6.03	0.69	6.72	29.49	Abscisic acid receptor PYL4 [Arabidopsis thaliana]	PYL4
	c116296_g1	3.56	1.52	1.07	16.95	Abscisic acid receptor PYL4 [Arabidopsis thaliana]	PYL4
	c115124_g1	23.7	41.33	29.7	69.07	Abscisic acid receptor PYR1 [Arabidopsis thaliana]	PYR1
	c121171_g1	51.32	29.52	40	91.54	Serine/threonine-protein kinase SAPK3 [Oryza sativa subsp. japonica]	SAPK3
	c86444_g1	64.87	114.1	113.87	108.83	Serine/threonine-protein kinase SAPK7 [Oryza sativa subsp. japonica]	SAPK7
	c102936_g1	12.8	8.81	6.83	2.49	ABA responsive element binding factor FD [Arabidopsis thaliana]	FD
BR	c125704_g1	450.67	680.02	561.86	7.94	Cytochrome P450 90B1 [Arabidopsis thaliana]	CYP90B1
	c122976_g1	282.47	216.7	170.78	2.64	Cytochrome P450 90B1 [Arabidopsis thaliana]	CYP90B1
	c128168_g5	44.55	85.31	59.75	0.53	Cytochrome P450 90B1 [Arabidopsis thaliana]	CYP90B1
	c109866_g1	0.69	1.43	1.99	0.3	Cytochrome P450 724B1 [Oryza sativa subsp. japonica]	CYP724B1
	c118694_g1	22.15	30.03	24.28	9.94	Cytochrome P450 90A1 [Arabidopsis thaliana]	CYP90A1
	c103266_g1	3.91	1.26	0.94	0.45	Cytochrome P450 85A1 [Oryza sativa subsp. japonica]	CYP85A1
	c118806_g1	4.84	1.28	1.35	4.74	Cytochrome P450 734A1 [Oryza sativa subsp. japonica]	CYP734A6
	c128875_g1	256.28	192.36	321.31	1494.45	BRASSINOSTEROID INSENSITIVE 1-associated receptor kinase 1 [Arabidopsis thaliana]	BAK1
	c129692_g2	296.55	89.26	101.46	73.92	Protein BRASSINOSTEROID INSENSITIVE 1 [Arabidopsis thaliana]	BRI1
	c126326_g1	12.9	25.54	20.72	31.04	Probable serine/threonine-protein kinase [Arabidopsis thaliana]	BSK
	c111414_g1	142.48	133.12	85.45	87.83	Protein BZR1 homolog 1 [Oryza sativa subsp. japonica]	BZR1
	c113663_g1	13.17	18.16	23.11	0.11	Cyclin-D3-1 [Arabidopsis thaliana]	CYCD3-1
	c116032_g1	1.05	4.92	1.89	0.99	Xyloglucan endotransglucosylase/hydrolase protein 22 [Arabidopsis thaliana]	XTH22
CK	c107758_g1	0.92	1.11	1.07	0.05	Cytokinin hydroxylase [Arabidopsis thaliana]	CYP735A1
	c102430_g1	0.13	0.22	0.26	4.29	Cytokinin dehydrogenase 5 [Oryza sativa subsp. japonica]	CKX5
	c106674_g1	0.22	0.25	0.22	4.04	Cytokinin dehydrogenase 3 [Oryza sativa subsp. japonica]	CKX3
	c117929_g1	2.56	1.23	3.19	23.12	Cytokinin dehydrogenase 4 [Oryza sativa subsp. japonica]	CKX4
	c125832_g1	1.65	0.62	2.58	3.39	Zeatin O-xylosyltransferase [Phaseolus vulgaris]	ZOX1
	c127533_g1	18.78	15.36	16.23	3.46	Histidine kinase 4 [Arabidopsis thaliana]	AHK4
	c126941_g1	31	22.15	26.07	2.92	Histidine kinase 4 [Arabidopsis thaliana]	AHK4
	c101548_g1	6.23	15.29	7.28	9.22	Histidine-containing phosphotransfer protein 1 [Arabidopsis thaliana]	AHP1
	c113579_g1	0.59	1.59	0.94	0	Histidine-containing phosphotransfer protein 6 [Arabidopsis thaliana]	AHP6
	c116825_g1	2.7	1.76	1.36	5.73	Two-component response regulator ARR2 [Arabidopsis thaliana]	ARR2
	c115134_g2	10	30.31	25.93	6.93	Two-component response regulator ARR9 [Arabidopsis thaliana]	ARR9
	c102753_g1	4.5	11.28	23.97	4.58	Two-component response regulator ARR9 [Arabidopsis thaliana]	ARR9
GA	c81052_g1	0.14	1.22	2.23	21.75	Gibberellin 2-beta-dioxygenase 2 [Pisum sativum]	GA2OX2
	c124698_g3	11.27	13.92	21.55	41.59	Gibberellin 2-beta-dioxygenase [Phaseolus coccineus]	GA2OX1
	c124698_g2	3.33	9.22	5.98	18.31	Gibberellin 2-beta-dioxygenase [Phaseolus coccineus]	GA2OX1
	c117438_g1	6.67	12.11	12.1	38.29	Gibberellin 2-beta-dioxygenase [Phaseolus coccineus]	GA2OX1
	c92344_g1	0.44	0.71	2.35	0.29	Gibberellin 2-beta-dioxygenase 2 [Pisum sativum]	GA2OX2
	c119115_g1	11.63	8.02	11.89	40.88	Gibberellin receptor GID1C [Arabidopsis thaliana]	GID1C
	c127917_g2	88.82	139.25	103.36	96.3	DELLA protein SLN1 [Hordeum vulgare]	SLN1
	c125992_g1	5.63	11.3	16.17	13.78	Transcription factor PIF5 [Arabidopsis thaliana]	PIF5
Ethylene	c107677_g1	46.78	72.38	87.94	721.95	S-adenosylmethionine synthase 3 (Fragment) [Actinidia chinensis]	SAM3
	c128765_g1	2.49	3.09	6.35	7.99	S-adenosylmethionine synthase [Dendrobium crumenatum]	SAMS
	c111371_g1	403	706.16	508.87	674.16	S-adenosylmethionine synthase [Dendrobium crumenatum]	SAMS
	c121340_g1	2615.81	2291.2	2449.85	6968.5	S-adenosylmethionine synthase [Medicago truncatula]	METK
	c129041_g1	10.05	9.52	37.92	18.11	1-aminocyclopropane-1-carboxylate synthase [Glycine max]	ACS1
	c108468_g1	105.68	165.35	224.21	589.6	1-aminocyclopropane-1-carboxylate oxidase 3 [Petunia hybrida]	ACO3
	c123562_g3	24.79	9.66	15.38	22.37	Protein EIN4 [Arabidopsis thaliana]	EIN4
	c125083_g1	11.62	19.14	12.49	10.42	Ethylene-insensitive protein 2 [Arabidopsis thaliana]	EIN2
	c64998_g1	1.64	1.08	3.33	14.12	Ethylene-responsive transcription factor 1B [Arabidopsis thaliana]	ERF1B
	c118046_g1	5.41	0.3	4.25	6.79	Ethylene-responsive transcription factor 1B [Arabidopsis thaliana]	ERF1B
	c91997_g1	0.14	0.18	1.54	37.96	Ethylene-responsive transcription factor ERF095 [Arabidopsis thaliana]	ERF095
JA	c120506_g1	20.32	21.59	20.48	2.17	Phospholipase A2-alpha [Arabidopsis thaliana]	PLA2-ALPHA
	c128224_g1	7.39	25.85	27.28	82.56	Putative lipoxygenase 5 [Oryza sativa subsp. japonica]	Os04g0447100
	c128891_g1	18.44	13.7	22.5	2.29	Jasmonate O-methyltransferase [Populus euphratica]	JMT
	c123408_g3	35.26	62.34	37.76	32.87	Protein TIFY 3B [Arabidopsis thaliana]	TIFY3B
	c94461_g1	56.96	18.05	62.51	93.04	Protein TIFY 10A [Arabidopsis thaliana]	TIFY10A
	c127878_g1	77.27	27.04	60.73	249.91	TIFY 10B [Arabidopsis thaliana]	TIFY10B
	c115718_g1	15.85	10.91	22.65	170.12	TIFY 10B [Arabidopsis thaliana]	TIFY10B
	c116789_g3	28.78	16.25	29.08	115.15	TIFY 10B [Arabidopsis thaliana]	TIFY10B
	c123062_g1	3.49	1.45	0.98	0	TIFY 10B [Arabidopsis thaliana]	TIFY10B
	c123609_g1	40.01	30.1	40.01	164.36	TIFY 10B [Arabidopsis thaliana]	TIFY10B
	c122619_g2	37.93	12.21	26.34	132.15	protein TIFY 10A [Nicotiana tomentosiformis]	TIFY10A
	c122414_g1	0.05	0.14	0.05	5.25	Transcription factor MYC4 [Arabidopsis thaliana]	MYC4
	c119141_g6	0.3	0.16	0.6	1.98	Transcription factor MYC3 [Arabidopsis thaliana]	MYC3
	c122414_g3	95.39	50.72	80.65	140.47	Transcription factor MYC2 [Arabidopsis thaliana]	MYC2
SL	c123197_g1	0.53	2.38	2.15	2.25	Carotenoid cleavage dioxygenase 7, chloroplastic [Oryza sativa subsp. japonica]	CCD7
	c112002_g1	4.53	8.14	7.6	4.13	Cytochrome P450 711A1 [Arabidopsis thaliana]	CYP711A1
	c111706_g2	167.35	59.34	104.18	204.05	Probable strigolactone esterase D14 [Oryza sativa subsp. japonica]	D14
	c111706_g1	39.25	13.61	25.67	54.76	Probable strigolactone esterase D14 homolog [Arabidopsis thaliana]	D14
